# Supplementary material for: Integration of genetic, genomic and transcriptomic information identifies putative regulators of adventitious root formation in Populus
Source: BMC Plant Biol. 2016 Mar 16;16:66. doi: 10.1186/s12870-016-0753-0 (PMC4793515; doi:10.1186/s12870-016-0753-0)
Supplement: Additional file 5: — Genes differentially regulated among time point of sample collection. Genes differentially expressed among times of sample collection. The table describes the name of each poplar gene based on all three main annotations of the poplar genome (v. 1.1, v. 2.2 and v. 3.0), the name of the probe on the microarray, the FDR adjusted p-value for the F-test of the effect of TIME in the ANOVA, and the estimate of the effect of TIME at 0, 24, 48, 96 and 192 h. (XLSX 3466 kb) [file 12870_2016_753_MOESM5_ESM.xlsx]

## Sheet: time table - additional file 5
Gene annotation v1.1	Gene annotation v2.2	Gene annotation v3.0	Probe on microarray	FDR adjusted p-value (ANOVA Time effect)	0 h	12 h	24 h	48 h	96 h
grail3.0024002001			POPLAR136940	2.19624e-28	6.45534	14.2032	13.3494	12.4721	11.5104
eugene3.00031319			POPLAR044008	1.28701e-27	6.70957	11.9755	12.5775	12.9428	12.5165
gw1.XII.744.1	POPTR_0012s11030.1	Potri.012G108500.1	POPLAR183481	2.61304e-27	6.63794	10.6258	11.649	12.2084	11.9361
fgenesh4_pg.C_LG_I000582	POPTR_0001s12990.1	Potri.001G067600.1	POPLAR086361	6.76247e-26	6.73577	11.0814	11.7347	11.5659	11.2871
estExt_Genewise1_v1.C_LG_VIII2401			POPLAR006817	1.18686e-25	10.6983	6.70159	6.62589	6.55348	6.73379
fgenesh4_pg.C_LG_XIV000450	POPTR_0014s09820.2	Potri.014G102600.1	POPLAR113366	1.21949e-25	9.46142	6.26469	6.33183	6.21629	6.35425
gw1.XIII.180.1	POPTR_0013s15050.1	Potri.013G154400.1	POPLAR184309	1.21949e-25	6.7593	14.6247	15.4843	14.9175	14.0361
gw1.XI.3528.1	POPTR_0011s11020.1	Potri.011G108900.1	POPLAR181340	2.32826e-25	12.0923	7.15156	7.38903	7.24378	7.38461
estExt_fgenesh4_pm.C_LG_X0500	POPTR_0010s13840.1	Potri.010G128300.1	POPLAR031496	1.25689e-24	8.46327	6.42351	6.36146	6.47801	6.4645
estExt_fgenesh4_pg.C_770059	POPTR_0008s23090.1	Potri.008G212500.1	POPLAR203411	1.70106e-24	6.77425	13.3514	12.6194	12.2372	12.151
fgenesh4_pg.C_scaffold_261000005	POPTR_0010s21230.1	Potri.010G205300.1	POPLAR254119	1.70106e-24	7.17517	12.563	12.9213	11.8877	10.8513
fgenesh4_pg.C_LG_XIV000726	POPTR_0014s12700.1	Potri.014G132500.1	POPLAR113645	3.50364e-24	6.43269	12.4043	12.1636	12.2195	12.1541
fgenesh4_pm.C_LG_X000302	POPTR_0010s09280.1	Potri.010G082700.1	POPLAR124065	3.53498e-24	8.42371	6.25056	6.1391	6.14531	6.23534
eugene3.00070615			POPLAR054674	2.09783e-23	6.7224	10.5397	10.8301	10.8119	10.829
gw1.946.3.1	POPTR_0001s05330.2	Potri.001G015500.1	POPLAR291651	2.16047e-23	9.06618	6.45521	6.30811	6.26442	6.52333
eugene3.00190723	POPTR_0019s10980.1	Potri.019G080600.1	POPLAR084845	2.5654e-23	7.65929	12.2597	12.7089	12.2587	12.1064
estExt_fgenesh4_pg.C_LG_XVII0355	POPTR_0017s11750.1	Potri.017G081100.1	POPLAR026060	2.56711e-23	11.4166	7.25273	7.13098	7.26699	7.5826
estExt_Genewise1_v1.C_LG_XI3994			POPLAR008644	2.56711e-23	10.1463	15.9367	16.1863	15.6366	15.0948
eugene3.00090209			POPLAR059140	3.29114e-23	11.8202	6.91236	6.4159	6.49476	7.43416
eugene3.00140379	POPTR_0014s08860.1	Potri.014G092900.1	POPLAR073617	3.29114e-23	7.49373	12.993	12.8588	10.9295	10.1307
eugene3.01230050			POPLAR212645	3.29114e-23	8.65519	11.205	13.4115	14.4879	15.2226
fgenesh4_pm.C_LG_II001205	POPTR_0002s25810.1	Potri.002G256400.1	POPLAR321430	3.29114e-23	10.0123	6.72361	6.75235	6.95994	7.34006
eugene3.00081476	POPTR_0008s15780.1	Potri.008G158000.1	POPLAR058066	3.84945e-23	13.7444	7.32313	7.54776	8.85911	11.4125
fgenesh4_pg.C_LG_XI000362	POPTR_0011s03920.1	Potri.011G039200.1	POPLAR306173	4.45966e-23	7.04838	11.3256	11.1773	10.7546	10.3699
fgenesh4_pg.C_LG_III001134	POPTR_0003s13560.1	Potri.003G135800.1	POPLAR094436	4.54739e-23	9.4625	6.51654	6.32412	6.19804	6.17075
gw1.153.18.1	POPTR_0011s08570.1	Potri.011G085500.1	POPLAR277372	6.30308e-23	8.66203	6.68518	6.67901	6.52084	6.48447
eugene3.00002636	POPTR_0002s25970.1	Potri.002G257900.1	POPLAR035169	6.87454e-23	10.6916	6.66888	6.55379	7.16009	7.2213
estExt_fgenesh4_pg.C_LG_XII0905	POPTR_0012s09490.1	Potri.012G093400.1	POPLAR023582	7.44901e-23	9.90208	6.35216	6.19784	6.27112	6.69442
estExt_fgenesh4_pm.C_LG_XIII0118	POPTR_0013s02820.1	Potri.013G027200.1	POPLAR032456	7.44901e-23	9.70107	6.4018	6.28506	6.19592	6.3442
eugene3.02130017	POPTR_0010s03960.1	Potri.010G032800.1	POPLAR298967	7.44901e-23	7.94265	6.32567	6.2991	6.22177	6.35622
EST derived gene model			POPLAR390586	7.44901e-23	6.42411	12.6218	12.7071	12.738	12.5145
EST derived gene model			POPLAR390891	7.64279e-23	10.0267	6.69721	6.5628	6.41236	6.63154
EST derived gene model			POPLAR390894	9.88083e-23	10.1366	6.77437	6.56835	6.42797	6.69977
estExt_fgenesh4_pg.C_LG_VIII1396	POPTR_0008s15780.1	Potri.008G158000.1	POPLAR021400	9.88329e-23	13.2867	7.1436	7.26006	8.43218	10.9067
eugene3.00121212	POPTR_0012s14230.1	Potri.012G130600.1	POPLAR069488	1.06698e-22	8.83294	6.34113	6.33656	6.34846	6.41963
eugene3.01240024	POPTR_0011s05010.1	Potri.011G050500.1	POPLAR212791	1.29904e-22	8.60559	13.4335	13.2642	13.1991	12.7907
estExt_fgenesh4_pg.C_LG_X1136	POPTR_0010s13520.2	Potri.010G125400.1	POPLAR022243	1.33609e-22	10.8943	7.34382	7.44585	7.78984	8.06102
estExt_fgenesh4_pg.C_LG_XI0229	POPTR_0011s00480.1	Potri.011G025400.1	POPLAR022926	1.41945e-22	8.13357	13.187	12.512	12.3519	12.4939
eugene3.00091400	POPTR_0009s02960.1	Potri.009G024700.1	POPLAR060824	2.10503e-22	8.68038	6.41632	6.36213	6.2466	6.28621
grail3.0136004901	POPTR_0003s21190.1	Potri.003G219000.1	POPLAR146174	3.61022e-22	11.4444	7.14103	6.81711	6.87899	7.62792
eugene3.00120523	POPTR_0012s05790.1		POPLAR068087	3.8261e-22	6.39635	11.9719	11.3033	10.2316	9.23419
fgenesh4_pg.C_LG_VII000125	POPTR_0596s00210.1	Potri.007G133700.1	POPLAR103374	3.8261e-22	9.26451	6.61315	6.54255	6.48538	6.83153
grail3.0024039601	POPTR_0006s05430.3	Potri.006G055400.1	POPLAR137241	3.8261e-22	11.2159	8.08547	8.42678	8.45651	8.61842
eugene3.00070572	POPTR_0007s05860.1	Potri.007G088700.1	POPLAR054576	4.75783e-22	8.37266	6.27684	6.30169	6.26002	6.31397
estExt_Genewise1_v1.C_LG_VIII0523	POPTR_0008s15780.1	Potri.008G158000.1	POPLAR006408	4.83758e-22	14.4619	7.9851	8.19691	9.62402	12.2011
grail3.0017030801	POPTR_0001s29700.2	Potri.001G289700.1	POPLAR134676	4.86656e-22	8.08201	6.14336	6.2367	6.2974	6.34884
EST derived gene model			POPLAR390892	4.88148e-22	9.27561	6.47388	6.33565	6.29698	6.50737
eugene3.01240087	POPTR_0584s00210.1		POPLAR212957	5.52134e-22	9.46934	6.34518	6.35642	6.29289	6.53051
estExt_Genewise1_v1.C_820051	POPTR_0015s06770.1	Potri.015G057000.1	POPLAR200196	5.94558e-22	10.6377	6.70054	6.82884	7.07627	7.58184
estExt_fgenesh4_pg.C_LG_II0752	POPTR_0002s08410.1	Potri.002G083500.1	POPLAR014871	6.23859e-22	8.65519	6.50757	6.52529	6.57683	6.55039
EST derived gene model			POPLAR391639	6.23859e-22	6.70154	13.4155	14.4892	14.874	14.1955
fgenesh4_kg.C_scaffold_131000003	POPTR_0005s00790.1	Potri.005G006300.1	POPLAR242506	6.53264e-22	9.07007	6.56526	6.35709	6.48041	6.43546
estExt_fgenesh4_pg.C_LG_VIII1313			POPLAR021362	6.92544e-22	9.70603	7.2955	7.10515	6.64433	6.68029
estExt_Genewise1_v1.C_LG_IV3894	POPTR_0004s07440.1	Potri.004G076000.1	POPLAR003442	8.05375e-22	6.97803	9.94739	10.294	10.668	10.9648
eugene3.01660055	POPTR_0011s00900.1	Potri.011G021700.1	POPLAR216528	9.82158e-22	9.70891	7.15283	6.94118	6.72546	7.11935
estExt_Genewise1_v1.C_LG_VII0399			POPLAR292285	1.06274e-21	11.1724	7.61897	7.68845	7.88355	8.22288
estExt_fgenesh4_pg.C_LG_IV0751	POPTR_0004s08030.1	Potri.004G082000.1	POPLAR017078	1.0645e-21	8.22243	6.2451	6.20684	6.19867	6.31656
eugene3.00280091	POPTR_0006s13740.1	Potri.006G135100.1	POPLAR205282	1.0645e-21	11.4402	7.55538	7.84169	6.72102	6.63072
eugene3.00110945	POPTR_0011s12270.2	Potri.011G122100.1	POPLAR066076	1.12318e-21	8.52157	13.63	13.3294	12.8869	11.7287
eugene3.00161261			POPLAR296810	1.12318e-21	6.67022	12.2505	11.4457	10.726	10.4038
eugene3.02020018			POPLAR218123	1.12318e-21	7.91128	11.7232	12.1995	11.8242	11.8407
estExt_Genewise1_v1.C_LG_XIV1980			POPLAR009939	1.18507e-21	10.8512	6.48055	6.41106	7.38899	7.33413
EST derived gene model			POPLAR390558	1.19759e-21	7.93811	10.8309	11.7498	11.6997	11.7179
fgenesh4_pg.C_LG_XVI001220	POPTR_0016s13850.1	Potri.016G130800.1	POPLAR308618	1.20039e-21	7.30156	12.0781	11.5851	11.138	11.0595
gw1.I.2176.1	POPTR_0001s28570.1	Potri.001G279000.1	POPLAR147502	1.20039e-21	8.5376	6.50955	6.38026	6.35796	6.3855
fgenesh4_pg.C_LG_VI000988	POPTR_0006s15610.1	Potri.006G151600.1	POPLAR102001	1.23958e-21	6.59888	12.6396	11.7513	11.1199	9.29455
eugene3.00150420			POPLAR076477	1.26289e-21	9.91112	6.47743	6.35885	6.54993	6.70295
eugene3.00061636	POPTR_0006s24690.1	Potri.006G230800.1	POPLAR052891	1.31674e-21	9.3647	6.67309	6.55994	6.79429	7.08187
EST derived gene model			POPLAR390962	1.31674e-21	6.57348	12.8656	13.9167	14.2426	13.5847
EST derived gene model			POPLAR391057	1.38635e-21	17.4403	11.5409	12.7914	12.9804	13.9849
estExt_fgenesh4_pg.C_12250002	POPTR_0014s15100.1	Potri.014G152800.1	POPLAR200825	1.41644e-21	7.03059	12.6775	12.4978	12.5587	12.4343
fgenesh4_pm.C_LG_XVI000502	POPTR_0016s14310.1	Potri.016G136100.1	POPLAR126124	1.41644e-21	9.1205	6.46055	6.4753	6.59929	6.74193
estExt_fgenesh4_pm.C_LG_V0171	POPTR_0005s10340.9		POPLAR029431	1.75964e-21	10.0902	6.56446	6.65514	6.75762	6.90559
eugene3.00280069			POPLAR205245	1.91266e-21	10.4571	7.59631	7.51996	7.53491	7.72292
gw1.XIX.1359.1	POPTR_0019s06210.1		POPLAR347209	2.24983e-21	11.0361	8.05123	6.7683	6.26656	6.35384
estExt_fgenesh4_pg.C_10830002	POPTR_0007s01520.1	Potri.007G133500.1	POPLAR200618	2.27026e-21	8.82774	6.51075	6.46934	6.41718	6.63422
grail3.0010001601	POPTR_0008s06900.1	Potri.008G069100.1	POPLAR131850	2.27026e-21	10.8611	7.39969	7.44901	7.4009	7.36615
estExt_fgenesh4_pg.C_LG_XIX0554	POPTR_0019s08050.1	Potri.019G053300.1	POPLAR024705	2.27607e-21	9.00932	6.76152	6.53624	6.73398	6.75818
estExt_Genewise1_v1.C_LG_XIII0606	POPTR_0013s00990.1	Potri.013G008500.1	POPLAR009068	2.27607e-21	9.02012	6.92912	6.91963	7.09258	7.27422
gw1.I.6735.1	POPTR_0003s21800.1	Potri.003G212900.1	POPLAR150655	2.27607e-21	8.48706	6.19583	6.17593	6.14862	6.13467
gw1.IV.898.1	POPTR_0004s17250.1	Potri.004G165300.1	POPLAR161562	2.27607e-21	10.9046	7.16239	7.20352	6.61692	6.42697
EST derived gene model			POPLAR390890	2.27607e-21	9.37974	6.50447	6.36886	6.31817	6.60591
eugene3.00151022			POPLAR077623	2.59072e-21	9.83276	6.54721	6.56621	6.4215	6.49477
estExt_fgenesh4_pg.C_LG_XII1067			POPLAR023663	2.66507e-21	14.8462	9.60798	9.77572	9.04876	9.5903
gw1.XI.3218.1	POPTR_0011s07040.1	Potri.011G069600.1	POPLAR181086	3.00991e-21	9.98123	7.27204	7.1055	7.62984	7.81479
grail3.0022012901	POPTR_0010s19560.1	Potri.010G188200.1	POPLAR136282	3.04949e-21	11.5506	7.84397	7.1182	7.35496	7.78077
gw1.IV.886.1	POPTR_0004s17250.1	Potri.004G165300.1	POPLAR161542	3.18445e-21	10.7441	7.13391	7.10143	6.53291	6.36792
gw1.I.8456.1	POPTR_0001s11070.1	Potri.001G086900.1	POPLAR151909	3.28889e-21	8.78948	6.35522	6.32952	6.22049	6.33474
fgenesh4_pg.C_LG_II001403	POPTR_0002s15400.1	Potri.002G152600.1	POPLAR091440	3.37641e-21	6.39057	9.6024	10.4366	10.1651	8.98445
gw1.134.62.1	POPTR_0001s42150.3	Potri.001G412900.1	POPLAR275510	3.6687e-21	7.01687	6.13602	6.16877	6.13692	6.14276
gw1.40.71.1	POPTR_0014s05720.1	Potri.014G058200.1	POPLAR285425	3.81827e-21	9.48018	6.30504	6.29787	6.80954	7.05975
gw1.XVI.1974.1	POPTR_0016s06240.1	Potri.016G062500.1	POPLAR192798	4.0208e-21	11.9186	9.01845	9.01654	8.98055	9.30985
grail3.0019028601	POPTR_0007s13860.3	Potri.007G014800.1	POPLAR135457	4.13409e-21	9.87754	6.54094	6.74599	6.76011	6.98827
estExt_fgenesh4_pg.C_LG_V1137	POPTR_0005s21960.1	Potri.005G197700.1	POPLAR018602	4.18945e-21	9.36472	7.2152	7.3562	7.65659	8.13883
EST derived gene model			POPLAR390893	4.44578e-21	9.50788	6.52485	6.49915	6.35928	6.62785
estExt_fgenesh4_pg.C_LG_XVI1059			POPLAR025759	4.75026e-21	7.20956	11.0117	10.0311	9.27703	7.95471
gw1.I.1434.1	POPTR_0001s24140.1	Potri.001G234700.1	POPLAR146986	5.02707e-21	7.14734	8.61659	10.314	9.92538	10.1168
gw1.III.803.1	POPTR_0003s06090.1	Potri.003G062400.1	POPLAR158863	5.40349e-21	9.70848	12.9304	13.6144	14.1712	13.3739
gw1.XII.940.1	POPTR_0012s03080.1	Potri.012G023700.1	POPLAR183675	5.64227e-21	6.57001	10.5001	11.1233	11.1923	10.4638
fgenesh4_pg.C_LG_XVIII001167	POPTR_0018s13590.1	Potri.018G139200.1	POPLAR119033	5.90623e-21	8.10257	6.25147	6.24432	6.28977	6.36591
estExt_Genewise1_v1.C_LG_VII3692	POPTR_0007s13380.1	Potri.007G019900.1	POPLAR006221	6.07415e-21	7.39669	11.3734	11.7199	11.3426	10.7633
fgenesh4_pg.C_LG_XVII000398	POPTR_0017s12030.1	Potri.017G084000.1	POPLAR117669	6.07415e-21	11.1404	8.1334	7.7787	6.87702	6.95511
gw1.VIII.1397.1	POPTR_0008s07330.1	Potri.008G073300.1	POPLAR342721	6.07415e-21	9.32129	6.81059	6.5872	7.1786	7.10584
EST derived gene model			POPLAR391401	6.26572e-21	6.44539	10.6741	11.1306	10.2901	10.0173
fgenesh4_pg.C_LG_II001575			POPLAR091664	6.62064e-21	9.36808	6.35842	6.46049	7.11403	7.06535
estExt_fgenesh4_pg.C_440200	POPTR_0017s01510.1	Potri.T059900.1	POPLAR202879	7.05161e-21	11.7152	7.11602	6.46806	6.87678	7.50618
gw1.801.7.1	POPTR_0004s14400.1	Potri.004G136600.1	POPLAR290527	7.17208e-21	7.00414	14.7507	13.2502	11.0783	9.47898
fgenesh4_pg.C_LG_III000326	POPTR_0003s05870.4	Potri.003G060000.1	POPLAR093345	7.47815e-21	7.76705	6.27888	6.36215	6.41047	6.51449
grail3.0005030601			POPLAR129805	7.47815e-21	7.6462	13.0264	12.6267	13.1782	13.062
estExt_Genewise1_v1.C_LG_XI1789			POPLAR008336	7.53449e-21	6.42635	12.9589	12.2503	11.9197	11.668
gw1.XII.225.1	POPTR_0012s01400.1	Potri.012G031400.1	POPLAR183038	7.76828e-21	8.48493	6.77319	6.45588	6.52981	6.43923
EST derived gene model			POPLAR391377	9.69363e-21	6.6081	12.3714	13.4342	14.3893	13.8848
grail3.0036025702	POPTR_0010s05210.1	Potri.010G042300.1	POPLAR139485	1.01765e-20	7.98723	6.19623	6.15868	6.15436	6.22833
estExt_fgenesh4_pg.C_LG_VIII1289			POPLAR021342	1.05633e-20	12.6955	9.17434	9.02338	9.31789	10.1665
estExt_fgenesh4_pm.C_LG_II1042	POPTR_0017s02810.1	Potri.017G130700.1	POPLAR027981	1.05633e-20	10.1858	7.33171	7.209	7.4681	7.78644
estExt_Genewise1_v1.C_660785	POPTR_0004s22160.1	Potri.004G211900.1	POPLAR292055	1.05633e-20	9.28344	6.60831	6.53758	6.98338	6.93963
eugene3.00140625	POPTR_0014s11280.1	Potri.014G117500.1	POPLAR074046	1.05633e-20	9.20966	6.45446	6.50098	6.3489	6.54925
gw1.41.327.1	POPTR_0013s11340.1	Potri.013G109000.1	POPLAR285964	1.05633e-20	10.6419	6.70958	6.87543	6.93164	7.66351
gw1.X.2081.1	POPTR_0010s20810.2	Potri.010G200500.1	POPLAR176559	1.05633e-20	14.848	10.3109	10.955	11.2977	11.4705
fgenesh4_pm.C_LG_II000882	POPTR_0002s20380.1	Potri.002G202600.1	POPLAR120532	1.10088e-20	7.76546	12.7394	11.9679	10.4404	9.10173
estExt_fgenesh4_pg.C_58600001	POPTR_0896s00200.1	Potri.006G256600.1	POPLAR203033	1.10572e-20	8.71717	7.70516	7.07218	6.39462	6.25276
fgenesh4_pg.C_LG_I003001	POPTR_0001s38830.1	Potri.001G379300.1	POPLAR089260	1.10572e-20	8.20001	6.22421	6.34582	6.169	6.18248
fgenesh4_pm.C_LG_XIII000459	POPTR_0013s15010.1	Potri.013G154000.1	POPLAR125195	1.14163e-20	10.4011	6.79815	6.8938	6.7933	7.28505
grail3.0043003501	POPTR_0015s03760.1		POPLAR140325	1.14163e-20	9.69318	7.17202	6.64986	6.18491	6.24123
gw1.X.4054.1	POPTR_0044s00230.1	Potri.010G017500.1	POPLAR343508	1.14163e-20	7.92565	12.0273	11.6003	11.221	11.1015
eugene3.00150580	POPTR_0015s09010.1	Potri.015G079000.1	POPLAR076712	1.14297e-20	7.44218	6.1726	6.15662	6.15072	6.17774
eugene3.00280332			POPLAR205757	1.14952e-20	7.42942	6.32804	6.33186	6.2427	6.30644
eugene3.00180991			POPLAR083235	1.15125e-20	11.2406	7.27698	7.38144	7.65078	7.97234
eugene3.00060029	POPTR_0006s00430.1	Potri.006G002400.1	POPLAR049997	1.16898e-20	6.82235	14.061	14.0005	11.7104	10.757
grail3.0066020701	POPTR_0004s22120.1	Potri.004G211600.1	POPLAR265987	1.21464e-20	11.7015	7.06977	6.85516	7.21388	7.95278
eugene3.00040713	POPTR_0004s08230.1	Potri.004G084000.1	POPLAR046211	1.26013e-20	8.09374	6.47213	6.43555	6.454	6.55457
estExt_fgenesh4_pg.C_LG_VI1067			POPLAR019640	1.27637e-20	10.2024	6.33515	6.63795	6.92405	7.00727
eugene3.00031382	POPTR_0003s16710.1	Potri.003G168700.1	POPLAR044168	1.29409e-20	9.57393	7.41075	7.12565	6.33334	6.46882
fgenesh4_pg.C_scaffold_137000002			POPLAR245941	1.32008e-20	9.83316	7.3192	6.95518	6.54772	6.7435
gw1.III.1210.1	POPTR_0003s01270.1	Potri.003G018800.1	POPLAR338386	1.32781e-20	10.1468	8.11337	7.87055	7.57453	7.4724
gw1.XIII.3321.1	POPTR_0019s03990.1	Potri.019G023100.1	POPLAR346207	1.32781e-20	10.5986	7.86488	6.71922	6.28521	6.37841
gw1.4242.1.1	POPTR_0013s02690.1	Potri.013G026000.1	POPLAR286391	1.34351e-20	10.947	7.86991	8.06765	8.37816	8.90623
eugene3.01400029	POPTR_0011s16990.1	Potri.011G167000.1	POPLAR298174	1.37109e-20	8.30985	6.60213	6.57699	6.38571	6.50042
grail3.0010019301	POPTR_0008s08850.1	Potri.008G089000.1	POPLAR132026	1.37453e-20	8.38947	13.6303	13.9821	13.146	12.5874
grail3.0019005101	POPTR_0007s10940.1	Potri.007G044700.1	POPLAR135237	1.37453e-20	10.3835	6.999	7.39639	7.02249	7.29745
estExt_Genewise1_v1.C_LG_VI1670	POPTR_0006s03560.1	Potri.006G037200.1	POPLAR005443	1.48406e-20	6.51466	9.87449	10.6086	11.1663	10.532
gw1.XVIII.1362.1	POPTR_0018s00850.2	Potri.018G036700.1	POPLAR195529	1.48848e-20	12.4361	7.96131	7.00727	6.79493	7.93203
grail3.0001073802			POPLAR127120	1.48855e-20	12.5504	10.1911	10.2686	10.7535	10.8787
estExt_fgenesh4_pg.C_LG_XIV0888	POPTR_0014s14690.2	Potri.014G149400.1	POPLAR024349	1.68821e-20	13.5855	8.71556	9.12497	9.58359	10.3941
gw1.16923.1.1	POPTR_0004s09410.1		POPLAR278685	1.68821e-20	9.5618	6.49356	6.53307	6.96723	7.08125
estExt_fgenesh4_pg.C_LG_XIV0378			POPLAR024184	1.7729e-20	9.1969	6.50488	6.28373	6.77936	6.72901
gw1.168.93.1	POPTR_0011s10220.1	Potri.011G100000.1	POPLAR278604	1.81023e-20	9.28436	11.1124	11.475	11.5964	11.4665
estExt_fgenesh4_pm.C_LG_XIII0114	POPTR_0013s02710.1	Potri.013G026100.1	POPLAR032447	1.85361e-20	9.05001	7.01464	7.03966	7.19338	7.54979
fgenesh4_pg.C_LG_X001297			POPLAR108702	1.85361e-20	8.71707	14.9333	15.4179	15.1611	14.5495
eugene3.00100370			POPLAR061618	1.98036e-20	13.4957	9.69898	9.89087	10.2864	11.3869
gw1.XIII.2146.1	POPTR_0013s06040.1	Potri.013G064200.1	POPLAR184541	2.06109e-20	7.21531	10.4973	10.1748	10.1464	9.54771
eugene3.00050506	POPTR_0005s18480.1	Potri.005G141300.1	POPLAR048109	2.08044e-20	11.5262	7.3371	6.98584	8.17818	7.94719
fgenesh4_pg.C_scaffold_165000024	POPTR_0004s11160.1	Potri.004G112700.1	POPLAR248563	2.1054e-20	7.6026	12.3056	12.0088	11.2695	10.3729
grail3.0062008701	POPTR_0011s09880.1	Potri.011G096500.1	POPLAR142893	2.18887e-20	9.0604	6.25306	6.27288	6.66099	6.47439
eugene3.00141060			POPLAR074955	2.20933e-20	9.75252	6.45639	6.49242	6.71971	6.82776
grail3.0002004601	POPTR_0005s16590.1	Potri.005G167800.1	POPLAR127625	2.27777e-20	6.84807	11.874	11.532	10.6456	9.63471
estExt_fgenesh4_pm.C_LG_IX0195			POPLAR029027	2.31739e-20	8.51546	10.9726	13.0093	13.0502	13.1522
EST derived gene model			POPLAR390961	2.31906e-20	6.5606	12.0289	13.118	14.0975	13.6213
grail3.0028003002	POPTR_0006s14330.1	Potri.006G141100.1	POPLAR264654	2.33262e-20	8.01297	6.51198	6.42172	6.30172	6.29942
gw1.168.103.1	POPTR_0011s10220.1	Potri.011G100000.1	POPLAR278500	2.33262e-20	8.94885	10.7633	11.1497	11.2625	11.1186
eugene3.02980008			POPLAR219919	2.36025e-20	8.66875	6.5317	6.41615	6.32911	6.47722
grail3.0102003601	POPTR_0010s00680.1	Potri.010G004200.1	POPLAR145330	2.37232e-20	9.84876	7.686	7.4668	7.26762	7.47333
gw1.X.3201.1	POPTR_0010s25600.1	Potri.010G249600.1	POPLAR177320	2.37232e-20	9.323	6.90889	6.70264	6.66298	7.00497
fgenesh4_pg.C_LG_IX001029	POPTR_0009s06070.1	Potri.009G055800.1	POPLAR098294	2.43408e-20	7.85679	14.0561	13.3723	12.2513	10.9056
fgenesh4_pg.C_scaffold_19987000001	POPTR_0328s00200.1	Potri.001G015600.1	POPLAR251487	2.49873e-20	10.5873	6.75275	6.48889	6.42812	7.16261
estExt_Genewise1_v1.C_LG_X0543	POPTR_0010s15150.1	Potri.010G141600.1	POPLAR007003	2.62137e-20	11.5514	6.86329	6.57823	8.13532	8.12086
EST derived gene model			POPLAR390681	2.66681e-20	9.05393	6.79504	6.87556	6.35946	6.64022
grail3.0236000701	POPTR_0011s10260.1		POPLAR268193	2.88393e-20	8.93155	10.7223	11.0336	11.312	11.1864
gw1.I.7669.1	POPTR_0001s13960.1	Potri.001G055100.1	POPLAR151238	2.9385e-20	8.79969	6.33404	6.25311	6.62151	6.5946
gw1.70.370.1	POPTR_0005s04730.1	Potri.005G045800.1	POPLAR289681	3.07345e-20	10.8476	6.90462	6.87389	6.65635	7.09899
eugene3.00640035	POPTR_0017s06670.1	Potri.017G039400.1	POPLAR208713	3.10325e-20	9.17408	6.4042	6.6425	6.94612	7.40975
estExt_fgenesh4_pm.C_LG_XVII0021	POPTR_0001s05330.2	Potri.001G015500.1	POPLAR033540	3.1339e-20	11.506	7.88523	8.06101	7.65911	7.94041
estExt_fgenesh4_pg.C_LG_IX0475	POPTR_0009s12020.1	Potri.009G117500.1	POPLAR017623	3.13455e-20	9.19638	12.9531	12.5091	12.4569	12.0463
gw1.III.1126.1	POPTR_0003s14130.1	Potri.003G141400.1	POPLAR156754	3.15994e-20	7.97153	6.38832	6.52938	6.52743	6.44496
grail3.0025022201	POPTR_0016s13280.1	Potri.016G125000.1	POPLAR322550	3.48791e-20	6.68048	11.5376	11.7952	10.8197	9.94138
eugene3.00410223			POPLAR207767	3.49024e-20	6.52972	11.99	10.8157	9.16449	8.82185
EST derived gene model			POPLAR390898	3.50732e-20	10.6299	6.68951	6.78796	6.84042	8.01117
estExt_fgenesh4_pg.C_LG_VIII0541			POPLAR020859	3.52734e-20	9.68065	6.67877	6.32213	6.58635	6.79306
fgenesh4_pg.C_LG_II002291	POPTR_0005s14550.1	Potri.017G125100.1	POPLAR092419	3.52734e-20	10.9881	8.87996	8.72093	9.17767	9.28045
grail3.1674000101	POPTR_0003s19210.1	Potri.003G192800.1	POPLAR270055	3.52734e-20	9.54347	6.77676	6.65676	6.78666	7.0451
gw1.IV.888.1	POPTR_0004s17250.1	Potri.004G165300.1	POPLAR161552	3.65852e-20	12.6083	8.35591	8.3848	7.325	6.84276
estExt_fgenesh4_pm.C_LG_XV0419	POPTR_0015s13920.1	Potri.015G135400.1	POPLAR033236	3.66075e-20	8.794	6.55	6.5275	6.76383	7.00817
estExt_Genewise1_v1.C_400718	POPTR_0014s02980.1	Potri.014G029900.1	POPLAR199420	3.86958e-20	8.17885	6.51403	6.4298	6.6601	6.6395
gw1.X.4624.1	POPTR_0010s07570.2	Potri.010G065200.1	POPLAR178269	3.86958e-20	9.18713	6.31293	6.61895	6.87726	6.75759
gw1.XVII.657.1	POPTR_0017s10750.1	Potri.017G071300.1	POPLAR195038	3.89799e-20	10.9347	8.15551	8.04804	8.41036	8.89701
grail3.0010018301	POPTR_0008s08730.1	Potri.008G087700.1	POPLAR132011	3.97024e-20	9.26213	12.8854	12.3234	12.2213	11.7322
gw1.X.608.1	POPTR_0010s15320.1	Potri.T167100.1	POPLAR179255	4.03591e-20	8.59203	14.4122	14.8668	14.8003	14.2212
estExt_Genewise1_v1.C_1420036			POPLAR198217	4.03923e-20	10.6283	12.2784	13.3166	14.1075	14.6941
eugene3.00140239	POPTR_0014s07400.1	Potri.014G078000.1	POPLAR073365	4.09616e-20	7.9236	6.1622	6.23539	6.16194	6.19885
gw1.4524.1.1	POPTR_0896s00200.1	Potri.006G256600.1	POPLAR287076	4.17397e-20	8.93617	7.87509	7.21029	6.47122	6.29442
estExt_Genewise1_v1.C_LG_II1327	POPTR_0002s16940.1	Potri.002G167900.1	POPLAR001675	4.25611e-20	10.1422	7.13677	6.71432	6.65748	7.07482
gw1.X.5434.1	POPTR_0010s04830.1	Potri.010G038900.1	POPLAR178794	4.69516e-20	7.8343	6.28739	6.30694	6.25603	6.34703
estExt_fgenesh4_pg.C_870067	POPTR_0013s08510.1	Potri.013G087000.1	POPLAR203672	4.70304e-20	11.3682	6.8671	6.86781	6.48429	7.1557
eugene3.00090986	POPTR_0009s07070.1	Potri.009G066300.1	POPLAR295245	4.70304e-20	6.28217	10.4129	9.54249	8.64793	7.65492
EST derived gene model			POPLAR390616	4.70304e-20	8.71459	11.9855	13.0805	13.4371	13.5847
estExt_fgenesh4_pm.C_LG_XVII0129	POPTR_0017s12210.1	Potri.017G086200.1	POPLAR033570	5.42015e-20	6.90227	9.90092	10.2913	10.053	9.9313
gw1.20628.1.1	POPTR_0001s05050.1	Potri.001G013000.1	POPLAR280704	5.75852e-20	8.46551	10.5567	11.6637	12.2437	12.4663
fgenesh4_pg.C_LG_XII000857	POPTR_0012s08970.1		POPLAR112063	5.76249e-20	10.9475	7.4355	7.56534	7.28655	7.33689
gw1.57.54.1	POPTR_0005s11150.1	Potri.005G109600.1	POPLAR333433	5.8673e-20	9.63463	6.90145	7.02692	7.45484	7.38281
gw1.XVI.905.1	POPTR_0016s02180.1	Potri.016G021100.1	POPLAR349381	5.94013e-20	6.74168	10.6672	9.97945	10.4641	11.0771
estExt_fgenesh4_pg.C_LG_X1673	POPTR_0010s19490.1	Potri.010G187600.1	POPLAR022496	6.58386e-20	10.6329	6.62421	6.71517	7.97184	7.79899
gw1.II.3414.1	POPTR_0002s05020.2	Potri.002G049400.1	POPLAR155286	6.71701e-20	9.46085	6.8418	6.80095	6.88323	7.06687
eugene3.00640219			POPLAR209074	6.81001e-20	13.2699	10.4673	10.7573	10.7535	11.3737
gw1.VII.1749.1	POPTR_0007s05210.1	Potri.007G095200.1	POPLAR171212	6.82931e-20	8.63016	6.81035	6.71789	6.88136	7.03766
eugene3.00190080	POPTR_0019s00640.1	Potri.T012600.1	POPLAR083944	6.85508e-20	6.21133	10.0001	9.4082	8.45672	8.52069
estExt_fgenesh4_pg.C_1180025			POPLAR200645	6.9083e-20	7.85376	10.8418	11.1098	10.7042	10.3614
fgenesh4_pm.C_LG_V000678	POPTR_0005s26790.1	Potri.005G246600.1	POPLAR122449	7.11861e-20	10.3517	7.86558	7.48287	7.18634	6.96895
gw1.XIV.4052.1	POPTR_0014s17480.1	Potri.014G176300.1	POPLAR188003	7.15432e-20	10.4258	7.8984	7.96948	8.23435	8.12796
eugene3.00091361			POPLAR295267	7.19277e-20	6.9893	15.4389	14.9566	13.5298	12.8658
gw1.IV.4064.1	POPTR_0004s10180.3	Potri.004G102100.1	POPLAR160948	7.3245e-20	7.50815	6.40739	6.39903	6.52346	6.5858
estExt_fgenesh4_pg.C_LG_XIX0409			POPLAR024638	7.5368e-20	13.7331	10.499	10.7662	10.5867	10.7082
gw1.I.4078.1	POPTR_0001s30290.1	Potri.001G295800.1	POPLAR148901	7.85415e-20	8.19992	6.70723	6.57537	6.71555	6.68206
eugene3.00051230	POPTR_0005s23760.1	Potri.005G216100.1	POPLAR049193	8.09664e-20	9.03976	10.7408	11.0909	10.9124	10.7458
estExt_fgenesh4_pg.C_LG_XVIII1173	POPTR_0018s13740.1	Potri.018G140600.1	POPLAR026566	8.36381e-20	8.85174	6.66018	6.81126	7.15103	7.4286
gw1.VI.1595.1	POPTR_0006s06530.1	Potri.006G066400.1	POPLAR168567	8.71951e-20	8.61064	6.45931	6.3651	6.53597	6.67651
fgenesh4_pg.C_scaffold_130000040	POPTR_0004s15050.1	Potri.004G143200.1	POPLAR245083	8.75038e-20	9.02942	6.5548	6.48827	6.38677	6.62113
estExt_fgenesh4_pg.C_660219	POPTR_0004s21900.1	Potri.004G209200.1	POPLAR203262	8.80954e-20	9.53521	8.17707	7.84975	6.72714	6.6775
fgenesh4_pg.C_LG_XVI000014			POPLAR116183	8.80954e-20	9.15826	6.5499	6.417	6.71648	6.85404
fgenesh4_pg.C_scaffold_148000056	POPTR_0001s23870.1	Potri.001G232200.1	POPLAR246870	9.02532e-20	7.77475	6.23902	6.24877	6.19275	6.18503
gw1.VII.2124.1	POPTR_0007s06480.1		POPLAR171457	9.02532e-20	9.15531	6.86745	6.891	6.77177	6.52876
gw1.XI.753.1	POPTR_0011s14970.1	Potri.011G146700.1	POPLAR181809	9.13858e-20	8.12576	6.60011	6.63348	6.81481	6.93251
EST derived gene model			POPLAR391787	9.13858e-20	8.23392	10.0004	10.2415	10.3407	10.3633
eugene3.02020017	POPTR_0001s43040.1	Potri.001G439500.1	POPLAR218117	9.27535e-20	6.69059	9.62758	10.1428	9.59684	9.42145
gw1.6549.1.1	POPTR_0001s05050.1	Potri.001G013000.1	POPLAR288742	9.53066e-20	8.32488	10.6779	11.6663	12.1828	12.3322
gw1.127.114.1	POPTR_0001s07830.1	Potri.001G118800.1	POPLAR325421	9.54667e-20	8.61656	6.4235	6.36757	6.48978	6.58955
gw1.IX.1825.1	POPTR_0009s11850.1	Potri.009G115600.1	POPLAR162139	9.54667e-20	10.3734	7.92904	7.75309	7.95901	7.78419
estExt_fgenesh4_pm.C_LG_XI0374			POPLAR293542	9.60203e-20	11.9397	7.85139	7.11645	6.98366	8.20421
eugene3.00021830	POPTR_0002s19840.1	Potri.002G197300.1	POPLAR041885	9.80947e-20	7.92984	6.51664	6.53534	6.52477	6.70223
eugene3.00280295			POPLAR205694	9.80947e-20	11.8388	8.54074	8.72804	8.50543	8.81839
gw1.X.3317.1	POPTR_0010s25110.1	Potri.010G244900.1	POPLAR177425	9.80947e-20	10.5202	7.2239	7.06264	7.8827	7.65343
fgenesh4_pg.C_LG_IX000581	POPTR_0009s10920.1	Potri.009G106000.1	POPLAR097803	9.9498e-20	6.63634	12.1793	11.1804	10.5683	9.28341
eugene3.00120448	POPTR_0012s05020.1	Potri.012G054000.1	POPLAR067905	9.95552e-20	9.80098	6.7305	6.76934	7.16282	7.46991
eugene3.47450001	POPTR_0010s25110.1	Potri.010G244900.1	POPLAR239215	9.99443e-20	7.87789	6.33488	6.30635	6.46877	6.45742
gw1.XIII.1705.1	POPTR_0013s04480.1	Potri.013G047600.1	POPLAR184235	1.04414e-19	8.70036	6.87074	6.54446	6.56615	6.71895
fgenesh4_pg.C_LG_I003390	POPTR_0001s47450.1	Potri.001G470700.1	POPLAR089596	1.11085e-19	11.5697	7.29401	7.24396	7.14874	7.36389
gw1.IV.3500.1	POPTR_0004s08900.1	Potri.004G089900.1	POPLAR160629	1.11085e-19	8.3287	6.91427	6.85839	7.21308	7.22914
gw1.VIII.2926.1	POPTR_0008s11150.1	Potri.008G112300.1	POPLAR174900	1.13636e-19	10.2068	6.55042	6.3023	7.30763	7.1577
grail3.0094006801			POPLAR144914	1.14949e-19	13.5084	7.79058	6.57516	6.23445	6.7343
estExt_Genewise1_v1.C_LG_VIII0614			POPLAR006433	1.16845e-19	11.5587	7.14658	7.44848	7.72297	7.65163
estExt_fgenesh4_pg.C_LG_V1048	POPTR_0005s20920.1	Potri.005G186800.1	POPLAR018553	1.2116e-19	8.59321	6.4349	6.43698	6.47864	6.59293
eugene3.00160968	POPTR_0016s10440.1	Potri.016G101700.1	POPLAR080003	1.26797e-19	12.3662	8.27712	9.27316	9.08487	9.73984
estExt_Genewise1_v1.C_LG_IX3982	POPTR_0009s04410.1	Potri.009G039200.1	POPLAR004224	1.296e-19	12.56	7.84816	8.39453	8.72577	9.48162
estExt_Genewise1_v1.C_LG_VII3253	POPTR_0007s12080.1	Potri.007G033600.1	POPLAR006136	1.296e-19	9.1969	7.17639	7.22398	7.29476	7.10757
grail3.0023023701	POPTR_0006s09430.1	Potri.006G093200.1	POPLAR136776	1.34701e-19	6.87088	9.39452	10.0829	9.25534	8.57774
grail3.0037002601	POPTR_0003s06480.1		POPLAR139537	1.36073e-19	9.56452	6.39278	6.25578	6.35026	6.91103
gw1.II.3039.1	POPTR_0002s02300.1	Potri.002G021400.1	POPLAR154913	1.38848e-19	6.77031	10.0832	9.82182	9.66885	9.41575
gw1.IX.3321.1	POPTR_0009s06520.1	Potri.009G060400.1	POPLAR163097	1.39097e-19	6.34521	9.15486	7.79251	6.80673	6.37836
estExt_fgenesh4_pg.C_LG_III0527	POPTR_0003s07110.1	Potri.003G073500.1	POPLAR016069	1.49462e-19	12.7308	10.4918	10.4258	10.9122	11.0128
grail3.0126006201			POPLAR146085	1.52362e-19	10.3234	7.36248	7.21021	7.59077	7.97305
gw1.XVI.263.1	POPTR_0016s14210.1	Potri.016G134600.1	POPLAR193324	1.58327e-19	11.957	8.72329	8.39721	8.63051	8.19522
grail3.0054000101			POPLAR142009	1.60332e-19	14.2437	11.5995	11.7834	12.1921	12.2588
eugene3.00140119	POPTR_0014s06190.1	Potri.014G066500.1	POPLAR073140	1.62542e-19	9.18173	7.15382	6.87107	6.64497	6.82129
eugene3.00020335	POPTR_0002s03760.1	Potri.002G036300.1	POPLAR039369	1.67323e-19	8.2882	7.0772	7.13915	7.26068	7.83841
estExt_fgenesh4_pm.C_LG_VIII0087	POPTR_0008s02650.1	Potri.008G026400.1	POPLAR030634	1.69629e-19	9.51518	7.14282	6.40849	6.58769	6.56966
estExt_Genewise1_v1.C_LG_XVIII1109			POPLAR012038	1.72763e-19	10.9459	8.69952	9.10042	9.53333	9.66805
estExt_fgenesh4_pg.C_LG_I0096	POPTR_0001s05050.1	Potri.001G013000.1	POPLAR292805	1.72934e-19	8.73266	11.186	12.186	12.641	12.8466
eugene3.00080482	POPTR_0008s05410.1	Potri.008G054000.1	POPLAR056584	1.73137e-19	13.6161	9.06923	9.47724	9.3309	10.1425
grail3.2804000101	POPTR_0001s14950.1	Potri.001G045700.1	POPLAR270867	1.7326e-19	6.86091	11.5525	10.4815	9.7302	9.27561
gw1.1305.1.1	POPTR_0019s10280.1	Potri.019G073900.1	POPLAR274845	1.76327e-19	9.37177	7.60075	7.38354	7.75223	7.95773
gw1.XVI.1195.1	POPTR_0016s03390.1	Potri.016G034400.1	POPLAR192377	1.78394e-19	7.45124	6.21021	6.22005	6.18207	6.16749
grail3.0008041401			POPLAR131297	1.79643e-19	8.33139	6.42693	6.44094	6.34957	6.39937
eugene3.00040363			POPLAR045712	1.88627e-19	8.79138	6.33193	6.36538	6.65435	6.54602
grail3.0019033701			POPLAR135504	1.92753e-19	10.5587	12.5491	12.7721	12.9635	12.9932
EST derived gene model			POPLAR391104	1.9458e-19	11.4904	7.83437	6.82567	6.43212	6.44826
eugene3.00770040			POPLAR210342	1.97135e-19	10.7335	8.14707	8.14577	8.81634	9.1667
eugene3.00012224	POPTR_0001s32800.1	Potri.001G320800.1	POPLAR037775	2.00693e-19	8.69476	6.39728	6.40997	6.30181	6.32955
gw1.142.211.1	POPTR_0013s12860.1	Potri.013G124900.1	POPLAR276226	2.00693e-19	10.2504	7.25677	7.55077	7.56702	7.42957
estExt_fgenesh4_pm.C_LG_VIII0335			POPLAR293524	2.06262e-19	15.2166	12.2128	12.006	12.5712	12.9054
estExt_Genewise1_v1.C_LG_I1289	POPTR_0001s24670.1	Potri.001G239900.1	POPLAR000177	2.06262e-19	9.9257	7.52081	7.07244	7.14801	7.47638
fgenesh4_pg.C_LG_II001446	POPTR_0002s15770.1	Potri.002G156300.1	POPLAR302787	2.06262e-19	8.8035	11.0378	12.0319	12.0804	12.0197
gw1.VII.1226.1	POPTR_0007s03330.2	Potri.007G114600.1	POPLAR341995	2.06262e-19	8.99412	6.90152	6.94205	7.06381	7.23301
eugene3.00071331			POPLAR055545	2.16149e-19	9.78128	12.7445	12.7961	13.0264	12.6766
eugene3.00101874	POPTR_0010s20060.1	Potri.010G193300.1	POPLAR063634	2.17045e-19	8.67369	6.45095	6.75116	7.06592	7.12976
eugene3.01270004			POPLAR213212	2.26674e-19	8.65918	10.2769	11.0093	10.9519	10.5041
eugene3.00021349	POPTR_0002s14730.1	Potri.002G146300.1	POPLAR041067	2.30673e-19	12.6442	9.41687	8.99574	9.65201	10.1139
estExt_fgenesh4_pm.C_LG_VI0650	POPTR_0006s24030.1	Potri.006G223900.1	POPLAR030239	2.35887e-19	13.6688	8.08124	7.31647	7.61969	8.48121
estExt_fgenesh4_pg.C_280128	POPTR_0006s13320.1	Potri.006G131000.1	POPLAR202134	2.55612e-19	10.6048	6.75053	6.64224	8.03787	7.93537
grail3.0032000401	POPTR_0001s36560.1	Potri.001G355600.1	POPLAR138330	2.5608e-19	13.9408	11.2966	11.4173	12.2211	12.5913
eugene3.00700163	POPTR_0005s04520.1	Potri.005G043700.1	POPLAR210121	2.56883e-19	6.24068	8.88761	8.63773	7.93552	7.49828
eugene3.30970001	POPTR_0007s06150.1	Potri.007G086000.1	POPLAR236316	2.6572e-19	8.50999	12.9604	12.7144	12.1304	10.9899
estExt_fgenesh4_pm.C_LG_XI0311			POPLAR032057	2.66482e-19	14.174	10.8053	10.6218	11.3214	11.5364
estExt_Genewise1_v1.C_LG_I7833	POPTR_0001s13380.1	Potri.001G061200.1	POPLAR001006	2.67563e-19	11.9264	13.5829	14.3715	14.1153	13.705
fgenesh4_pm.C_scaffold_41000004	POPTR_0013s12390.1	Potri.013G119600.1	POPLAR322023	2.67563e-19	7.88106	6.29374	6.23977	6.24902	6.27146
eugene3.00140575	POPTR_0014s10860.1	Potri.014G113000.1	POPLAR073953	2.67746e-19	6.72776	9.98893	9.5331	9.1882	9.32046
fgenesh4_pg.C_scaffold_124000023			POPLAR244515	2.67937e-19	7.13622	10.8328	10.7912	10.4627	10.1609
eugene3.00080337			POPLAR056313	2.77715e-19	10.0031	9.78667	12.4201	12.7596	12.7097
estExt_fgenesh4_pm.C_LG_II0867	POPTR_0002s20340.2	Potri.002G202300.1	POPLAR027875	2.84374e-19	9.32283	13.8094	12.7831	11.9576	11.0332
fgenesh4_pg.C_scaffold_147000009	POPTR_0006s28730.1	Potri.006G272500.1	POPLAR246713	2.84972e-19	9.10693	6.87807	6.95525	6.69206	6.71089
fgenesh4_pg.C_LG_XIX000384	POPTR_0019s04800.1	Potri.019G032600.1	POPLAR114412	2.90786e-19	9.13064	7.55279	7.23332	6.96168	6.75016
eugene3.00071277			POPLAR055486	2.99161e-19	9.30939	12.2351	13.038	11.9357	11.0425
estExt_fgenesh4_pm.C_280070	POPTR_0006s13120.1	Potri.006G129200.1	POPLAR204350	3.03074e-19	11.9546	7.17118	7.20412	9.05667	8.7031
gw1.I.4122.1	POPTR_0001s30060.1	Potri.001G293400.1	POPLAR148966	3.0699e-19	11.3348	7.46713	7.24679	8.12392	8.65752
gw1.XVII.1068.1	POPTR_0017s11880.1	Potri.017G082500.1	POPLAR194445	3.08557e-19	8.51333	6.71233	6.58234	6.68374	6.85656
grail3.0054013401	POPTR_0001s35870.1	Potri.001G340400.1	POPLAR142087	3.12558e-19	11.9682	10.3798	10.0325	8.61226	7.85992
gw1.283.8.1	POPTR_0408s00200.1	Potri.019G016400.1	POPLAR330867	3.13321e-19	9.35658	6.96041	6.36994	6.15951	6.18943
grail3.0031016901	POPTR_0012s02210.1		POPLAR138159	3.15741e-19	11.4572	7.06385	6.4168	6.1464	6.21
estExt_Genewise1_v1.C_LG_VII0038	POPTR_0007s14570.1	Potri.007G008500.1	POPLAR005729	3.1586e-19	10.1211	7.33721	7.04963	6.87123	6.85128
fgenesh4_pg.C_LG_III000568	POPTR_0003s07490.1	Potri.003G077200.1	POPLAR093709	3.56465e-19	8.74254	6.86211	6.75402	7.06407	7.07164
grail3.0062001301	POPTR_0011s08940.1	Potri.011G087200.1	POPLAR142854	3.56465e-19	9.70451	7.50419	7.79128	7.89272	8.44471
gw1.263.10.1	POPTR_0003s15060.1	Potri.003G151000.1	POPLAR282182	3.56465e-19	6.31303	8.88081	7.60035	6.49198	6.34172
gw1.V.3085.1	POPTR_0005s08610.1	Potri.005G084200.1	POPLAR166176	3.56465e-19	11.2234	7.88465	7.97469	8.1564	8.67572
gw1.XVIII.136.1	POPTR_0018s12780.1	Potri.018G127700.1	POPLAR350032	3.64974e-19	8.36752	6.41327	6.39153	6.58205	6.81193
estExt_Genewise1_v1.C_LG_XIII0604	POPTR_0005s01600.1	Potri.005G013000.1	POPLAR009063	3.8203e-19	8.20612	6.35402	6.32962	6.31527	6.45866
eugene3.00110858			POPLAR065891	3.93335e-19	12.9379	10.9422	11.2385	11.3561	11.8867
estExt_Genewise1_v1.C_LG_IV3904			POPLAR003451	4.02105e-19	6.40514	8.00901	8.82961	9.43895	9.83481
grail3.0021016501			POPLAR322432	4.06304e-19	6.71644	9.98623	10.2999	11.0672	11.2011
gw1.133.34.1			POPLAR275351	4.10305e-19	9.09065	7.37758	7.14453	6.85738	7.07883
estExt_Genewise1_v1.C_290458			POPLAR199269	4.13656e-19	10.9698	7.22353	7.53614	8.47379	8.74805
eugene3.00081336	POPTR_0008s14240.1	Potri.008G142900.1	POPLAR057820	4.13716e-19	9.43829	6.81141	6.69048	6.90405	7.34409
estExt_fgenesh4_pg.C_LG_II0515			POPLAR014707	4.17915e-19	9.0178	7.30283	7.06448	7.04161	7.05257
fgenesh4_pm.C_LG_XIX000299			POPLAR125629	4.17915e-19	11.5991	7.04288	6.74743	6.92306	7.4812
gw1.IV.730.1	POPTR_0004s16820.1	Potri.004G161100.1	POPLAR161435	4.23559e-19	8.79343	6.9012	7.03228	7.23639	7.30178
eugene3.00001948			POPLAR033885	4.28325e-19	6.95625	10.4073	10.7309	11.0336	10.8853
eugene3.00130015			POPLAR069753	4.29863e-19	10.0352	14.7983	15.2117	14.694	14.1517
eugene3.00012337	POPTR_0001s31370.1	Potri.001G306200.1	POPLAR037957	4.30566e-19	7.84398	6.24226	6.2673	6.57275	6.5446
estExt_fgenesh4_pg.C_290028	POPTR_0001s16010.1	Potri.001G160100.1	POPLAR202251	4.30628e-19	11.0327	13.6155	13.1198	12.7875	12.5671
eugene3.20410001	POPTR_0001s41740.1	Potri.001G406600.1	POPLAR232234	4.30628e-19	7.69926	6.74671	6.59598	6.38322	6.45914
estExt_fgenesh4_pg.C_LG_X1328	POPTR_0010s15750.1	Potri.010G147700.1	POPLAR022341	4.52466e-19	7.24734	9.63078	9.80054	9.25628	9.28505
eugene3.00130740			POPLAR071523	4.60358e-19	11.1309	6.93181	6.52609	6.47831	7.48851
gw1.XIX.1344.1	POPTR_0019s03330.1	Potri.019G016700.1	POPLAR347196	4.60358e-19	10.9082	7.61159	6.76852	6.40807	6.35021
gw1.118.151.1	POPTR_0003s08530.1	Potri.003G087000.1	POPLAR272939	4.65917e-19	6.44434	11.8093	11.5082	10.6941	9.32902
gw1.XVIII.808.1	POPTR_0018s04890.1	Potri.018G057000.1	POPLAR197376	4.65917e-19	7.34592	6.52153	6.37201	6.40167	6.37576
estExt_Genewise1_v1.C_14600006	POPTR_0011s00430.1	Potri.011G026000.1	POPLAR198326	4.81386e-19	6.71521	11.6275	11.329	11.4825	11.4063
estExt_Genewise1_v1.C_LG_III1804			POPLAR002700	4.81386e-19	11.2711	8.27994	8.12806	8.65198	9.05199
eugene3.52220001			POPLAR239553	4.81386e-19	6.24769	10.8873	10.4678	10.6827	10.4328
EST derived gene model			POPLAR391834	4.81386e-19	9.15535	6.43577	6.27948	6.29369	6.90789
estExt_Genewise1_v1.C_LG_II2302			POPLAR001904	4.89982e-19	14.4623	12.7578	12.9066	12.8021	12.8542
gw1.VI.639.1	POPTR_0006s22950.1	Potri.006G213000.1	POPLAR170126	4.91448e-19	10.4247	8.1582	7.92827	8.36781	8.48949
gw1.X.3141.1	POPTR_0010s25840.1		POPLAR177277	4.98981e-19	7.7743	6.30286	6.35627	6.36297	6.39085
eugene3.03180006	POPTR_0125s00200.1	Potri.017G097900.1	POPLAR220190	5.0185e-19	8.14182	6.36243	6.34784	6.26287	6.45518
eugene3.00070127			POPLAR053834	5.13714e-19	9.17459	6.78571	6.85475	6.88416	6.86659
eugene3.00140617	POPTR_0014s11210.1	Potri.014G116800.1	POPLAR074027	5.1869e-19	9.36265	6.30819	6.97782	6.97254	7.26234
gw1.86.114.1	POPTR_0004s23540.1	Potri.004G226800.1	POPLAR290928	5.1869e-19	8.83514	6.54194	6.63519	6.89799	6.92631
fgenesh4_pg.C_scaffold_18386000001	POPTR_0001s35850.1	Potri.001G340600.1	POPLAR250161	5.23966e-19	12.6315	10.7834	10.559	9.38696	8.52406
eugene3.00040478			POPLAR045882	5.3227e-19	9.70472	11.3191	11.5814	11.1753	11.1507
estExt_fgenesh4_pm.C_LG_I1179	POPTR_0001s38580.1	Potri.001G376700.1	POPLAR027243	5.37568e-19	7.87527	6.1263	6.15434	6.36417	6.29782
EST derived gene model			POPLAR391313	5.39436e-19	11.5117	7.29013	6.48613	6.32191	6.3037
estExt_fgenesh4_pg.C_LG_XV0857			POPLAR025231	5.40937e-19	12.942	11.402	11.3767	11.4973	11.4538
eugene3.00130881			POPLAR071834	5.40937e-19	9.50261	7.45953	7.25265	7.52132	7.7078
gw1.VIII.2953.1			POPLAR174943	5.41907e-19	10.4825	6.64841	6.62565	7.57414	7.52711
grail3.0022021203	POPTR_0010s20620.1	Potri.010G198800.1	POPLAR136370	5.70376e-19	11.3768	9.82159	9.2206	8.5662	8.86282
gw1.XVI.2527.1	POPTR_0016s08050.1	Potri.016G079600.1	POPLAR193228	6.22858e-19	9.78281	6.28978	6.29285	6.24343	6.46038
grail3.0038008501	POPTR_0004s08800.1	Potri.004G089100.1	POPLAR139771	6.23033e-19	8.24195	7.43865	6.99635	6.81766	6.82935
eugene3.01310032	POPTR_0005s00520.1	Potri.005G003300.1	POPLAR213621	6.25766e-19	7.76633	6.41997	6.46064	6.62683	6.67762
estExt_fgenesh4_pm.C_LG_XVI0462			POPLAR033508	6.36408e-19	10.7979	13.5149	13.5528	13.028	12.4807
eugene3.00110889			POPLAR065940	6.45976e-19	9.87359	11.622	11.6529	11.9856	11.9922
fgenesh4_pg.C_LG_XIV000877	POPTR_0014s14410.2	Potri.014G147000.1	POPLAR113766	6.66496e-19	8.61754	6.40969	6.29867	6.36483	6.64299
eugene3.00120332			POPLAR067731	6.74166e-19	7.57842	11.038	12.3048	12.2881	12.1119
fgenesh4_pg.C_LG_VI001278	POPTR_0006s19320.1	Potri.006G179400.1	POPLAR102443	6.74166e-19	9.75627	7.60759	7.69496	7.89364	7.51555
gw1.462.6.1	POPTR_0007s13800.1	Potri.007G015500.1	POPLAR287146	6.90011e-19	10.0196	6.89409	6.95086	6.85214	7.16884
gw1.VI.2058.1	POPTR_0006s27170.1	Potri.006G255600.1	POPLAR169082	6.97426e-19	11.6766	9.12811	8.95308	9.59476	9.58507
eugene3.00020187			POPLAR039156	6.99356e-19	10.5156	15.1025	15.2619	14.2981	12.7167
eugene3.00030188			POPLAR042430	7.12847e-19	7.72895	6.31698	6.23104	6.20345	6.15875
estExt_fgenesh4_pg.C_LG_VIII0151			POPLAR020640	7.24008e-19	9.47808	7.44067	6.84812	6.97587	7.23273
gw1.IV.4603.1	POPTR_0004s14380.1	Potri.004G136500.1	POPLAR161247	7.24008e-19	8.00253	13.9459	12.4928	10.6737	9.74272
gw1.IX.2955.1	POPTR_0009s07920.1	Potri.009G075400.1	POPLAR162855	7.43977e-19	8.95464	6.98476	7.06932	7.12164	7.15541
gw1.XVI.1184.1	POPTR_0016s03300.1	Potri.016G033200.1	POPLAR348601	7.43977e-19	8.57765	6.59282	6.602	6.76182	7.00175
EST derived gene model			POPLAR391667	7.43977e-19	7.47021	8.24218	9.49483	10.6531	11.7325
eugene3.00130471	POPTR_0013s04480.2	Potri.013G047600.1	POPLAR070838	7.52049e-19	7.59756	6.53024	6.50559	6.4305	6.46653
gw1.1174.1.1	POPTR_0014s05500.1	Potri.014G055700.1	POPLAR272879	7.53053e-19	7.69702	6.50698	6.47076	6.59951	6.58897
gw1.82.189.1	POPTR_0015s06230.1	Potri.015G052200.1	POPLAR290643	7.5681e-19	10.2543	7.71745	7.92089	8.37047	8.71882
estExt_Genewise1_v1.C_LG_III1078	POPTR_0003s17180.1	Potri.003G173300.1	POPLAR002474	7.57819e-19	8.43348	6.53148	6.39983	6.49251	6.52002
gw1.XIII.2741.1	POPTR_0001s44200.1	Potri.001G416300.1	POPLAR185007	7.58614e-19	10.0899	7.25754	7.41296	7.666	7.92327
estExt_fgenesh4_pg.C_66530001			POPLAR203297	7.7169e-19	7.75311	6.60405	6.42264	6.15604	6.19021
fgenesh4_pg.C_LG_VIII000236			POPLAR105035	7.90344e-19	6.78598	13.7729	13.733	12.1799	11.8748
fgenesh4_pg.C_scaffold_164000035	POPTR_0018s14610.1	Potri.018G149300.1	POPLAR312458	7.97209e-19	7.20708	11.3442	10.1753	9.13215	7.80269
EST derived gene model			POPLAR390659	8.02931e-19	9.43981	11.7313	12.7019	12.6682	12.6284
eugene3.09560001			POPLAR223558	8.03642e-19	7.55494	11.4262	10.7508	9.72128	8.92252
fgenesh4_pm.C_LG_IX000568			POPLAR121938	8.06664e-19	9.58445	12.1256	11.9525	11.6856	11.545
EST derived gene model			POPLAR391217	8.46043e-19	7.0728	14.1516	12.8141	12.217	11.7606
eugene3.01330027	POPTR_0005s02630.1	Potri.005G026200.1	POPLAR213948	8.64006e-19	7.71405	12.2768	11.5825	11.1617	10.8986
estExt_fgenesh4_pg.C_LG_XV1035			POPLAR025291	8.70636e-19	9.6231	7.5112	7.6183	7.96651	8.18328
grail3.0126005101	POPTR_0014s01480.1	Potri.014G014500.1	POPLAR146078	8.81228e-19	6.69335	10.9413	11.0342	10.9521	9.82533
gw1.66.497.1	POPTR_0004s21320.1	Potri.004G203000.1	POPLAR289058	8.94284e-19	10.3105	6.88712	7.07792	6.94314	7.67445
estExt_Genewise1_v1.C_LG_XII0499	POPTR_0012s14510.1	Potri.012G127900.1	POPLAR008772	8.94889e-19	8.50831	6.24335	6.26184	6.74851	6.64329
EST derived gene model			POPLAR391021	8.94889e-19	8.4675	7.27556	6.94448	6.92776	7.06999
estExt_fgenesh4_pg.C_410212	POPTR_0013s10500.1	Potri.013G099600.1	POPLAR202794	9.06484e-19	8.52574	7.12031	7.22658	7.57526	7.6845
gw1.XV.1392.1	POPTR_0015s08340.1	Potri.015G072000.1	POPLAR190369	9.06484e-19	9.98002	8.03805	8.11407	8.33742	8.37355
gw1.XIX.1560.1	POPTR_0019s08340.1	Potri.019G055800.1	POPLAR188693	9.07228e-19	9.10956	8.05975	7.60506	7.16962	7.05544
fgenesh4_pm.C_LG_IX000250	POPTR_0009s11970.4	Potri.009G117000.1	POPLAR121711	9.09863e-19	7.63195	6.36393	6.308	6.2583	6.33396
gw1.I.313.1	POPTR_0001s18740.1	Potri.001G186800.1	POPLAR148125	9.13814e-19	7.96787	6.33656	6.40497	6.3323	6.37368
EST derived gene model			POPLAR391047	9.22288e-19	9.14365	6.30776	6.33369	6.21416	6.34686
eugene3.00030970	POPTR_0003s12470.1	Potri.003G124600.1	POPLAR043479	9.23732e-19	9.31267	6.91867	7.04491	7.58035	7.60043
EST derived gene model			POPLAR390948	9.30574e-19	8.80422	6.47773	6.45428	6.24884	6.58506
gw1.III.1640.1	POPTR_0003s12160.1	Potri.003G121600.1	POPLAR157293	9.31381e-19	7.92011	6.75273	6.76452	6.86034	7.05191
gw1.X.5544.1	POPTR_0010s08500.1	Potri.010G074200.1	POPLAR178879	9.33782e-19	7.11624	8.94022	9.06127	10.1806	10.1451
gw1.4555.2.1	POPTR_0012s08010.1	Potri.012G078700.1	POPLAR287108	9.40363e-19	11.5052	7.84572	8.10743	8.34231	8.65197
gw1.XIX.2583.1	POPTR_0019s15240.1	Potri.019G131800.1	POPLAR189497	9.60974e-19	8.63912	11.6468	11.2456	11.0589	10.862
eugene3.00160798	POPTR_0016s08840.1	Potri.016G087000.1	POPLAR079724	9.60983e-19	8.44155	6.93562	7.00255	6.63245	6.74038
grail3.0006043401	POPTR_0010s14710.1	Potri.010G137300.1	POPLAR130356	9.63938e-19	8.18667	6.21487	6.23162	6.37269	6.30158
fgenesh4_pg.C_LG_X001203	POPTR_0010s14180.1	Potri.010G131900.1	POPLAR108546	9.64086e-19	7.85804	6.32037	6.37957	6.42876	6.63928
EST derived gene model			POPLAR390956	9.64086e-19	9.75341	6.5206	6.54222	6.29041	6.42853
fgenesh4_pg.C_LG_I002532	POPTR_0001s31630.1		POPLAR088619	9.66929e-19	7.97366	6.53187	6.35522	6.21964	6.44893
estExt_Genewise1_v1.C_LG_II3513	POPTR_0002s23050.1	Potri.002G229900.1	POPLAR002085	1.01286e-18	10.0269	10.2992	9.59326	8.25886	8.02494
estExt_Genewise1_v1.C_LG_XIV0850	POPTR_0014s06740.1	Potri.014G071700.1	POPLAR009696	1.02747e-18	8.28776	6.50479	6.57059	6.69608	6.82269
estExt_Genewise1_v1.C_LG_X2258			POPLAR007341	1.10992e-18	10.5605	13.1011	12.5659	11.6782	10.5613
eugene3.00120913	POPTR_0012s10010.1		POPLAR068900	1.12188e-18	7.10782	6.21475	6.17348	6.25169	6.29586
estExt_fgenesh4_pg.C_LG_III0799			POPLAR016194	1.13513e-18	10.7008	7.48289	7.763	8.00927	8.09591
grail3.0018000401	POPTR_0003s09250.4	Potri.003G093700.1	POPLAR134733	1.13513e-18	8.51643	7.0429	6.7368	6.50418	6.61206
gw1.XVIII.1497.1	POPTR_0018s01360.1	Potri.018G031600.1	POPLAR195620	1.13513e-18	8.93	7.07509	6.88818	6.41707	6.3515
fgenesh4_pg.C_scaffold_16616000001			POPLAR248723	1.13672e-18	7.90102	7.52107	7.06876	6.46014	6.3356
estExt_fgenesh4_pm.C_700066	POPTR_0005s04090.1	Potri.005G038700.1	POPLAR204929	1.16585e-18	7.74478	6.42246	6.49018	6.58992	6.63794
estExt_fgenesh4_pg.C_LG_VI0684	POPTR_0006s08780.1	Potri.006G087500.1	POPLAR019451	1.17461e-18	8.5625	6.50313	6.57117	7.06396	6.84609
gw1.X.2924.1	POPTR_0010s23750.1	Potri.010G231000.1	POPLAR177152	1.19865e-18	9.74724	6.80517	6.76276	7.24643	7.31008
eugene3.00181134			POPLAR083526	1.20635e-18	9.32658	6.82085	7.18086	6.83887	6.98074
estExt_fgenesh4_pg.C_280234	POPTR_0006s12210.1	Potri.006G120500.1	POPLAR202192	1.23532e-18	7.3022	6.33859	6.2708	6.32434	6.3569
eugene3.130120001	POPTR_0001s28870.1	Potri.001G281900.1	POPLAR226440	1.23532e-18	6.64763	9.23555	8.92642	8.87138	8.78694
eugene3.00020208	POPTR_0002s02480.1	Potri.002G023200.1	POPLAR039201	1.27924e-18	7.96203	6.72617	6.50002	6.40452	6.61263
estExt_fgenesh4_pg.C_LG_X1381	POPTR_0010s16300.1	Potri.010G153200.1	POPLAR022385	1.28034e-18	8.09457	6.55008	6.64293	6.91202	6.99578
eugene3.151410001			POPLAR228385	1.28034e-18	8.19486	6.1663	6.2618	6.45071	7.20446
EST derived gene model			POPLAR390670	1.2812e-18	7.96615	6.34679	6.30039	6.20503	6.48782
eugene3.00082005	POPTR_0010s04490.1	Potri.010G035500.1	POPLAR295201	1.28982e-18	13.2338	9.02772	8.3611	8.03171	9.43447
estExt_fgenesh4_pm.C_400109			POPLAR204634	1.3002e-18	7.98438	6.75455	6.79762	6.91008	7.04383
estExt_fgenesh4_pg.C_660026	POPTR_0004s19920.1	Potri.004G187700.1	POPLAR203188	1.303e-18	9.05455	6.99661	7.1141	7.19812	7.2991
gw1.I.1030.1	POPTR_0001s25520.1	Potri.001G248100.1	POPLAR146712	1.303e-18	9.98924	7.70003	7.86875	8.08244	8.72514
eugene3.00021257	POPTR_0002s13680.1		POPLAR040891	1.32812e-18	8.76448	10.6687	10.415	10.6611	10.3528
estExt_fgenesh4_pg.C_LG_VIII0243	POPTR_0008s03160.1	Potri.008G031700.1	POPLAR020693	1.34342e-18	9.16469	7.25087	7.36599	7.98496	8.40735
estExt_fgenesh4_pm.C_LG_XI0084	POPTR_0011s04380.2	Potri.011G044000.1	POPLAR031946	1.34342e-18	7.16333	8.40703	9.93171	9.71552	9.31309
grail3.0017030701	POPTR_0001s29700.2	Potri.001G289700.1	POPLAR134667	1.41254e-18	7.64126	6.47782	6.53127	6.53781	6.58508
estExt_Genewise1_v1.C_LG_V1688	POPTR_0005s25830.1	Potri.005G237100.1	POPLAR004727	1.42934e-18	8.85002	6.72644	6.85961	6.90511	7.04678
estExt_Genewise1_v1.C_280199			POPLAR198966	1.46437e-18	14.1619	11.4114	11.4079	12.1153	12.4479
estExt_fgenesh4_pm.C_LG_IV0435	POPTR_0004s15750.1	Potri.004G150300.1	POPLAR028839	1.47448e-18	7.84658	6.54404	6.53444	6.5491	6.65056
estExt_Genewise1_v1.C_LG_XII0103			POPLAR008680	1.50984e-18	11.2246	6.73834	6.19303	6.11973	6.21669
eugene3.00050527	POPTR_0005s18730.1	Potri.005G143900.1	POPLAR048146	1.53011e-18	6.5787	10.9671	10.162	10.7148	10.8099
fgenesh4_pg.C_scaffold_351000001	POPTR_0007s06270.1	Potri.007G084700.1	POPLAR256420	1.53577e-18	6.9145	9.4231	9.74717	9.88223	9.8329
estExt_fgenesh4_pg.C_LG_XVI1156			POPLAR025824	1.54366e-18	11.8537	9.12583	9.11202	9.69353	9.8667
fgenesh4_pm.C_LG_I000146	POPTR_0001s14720.1	Potri.001G048200.1	POPLAR119165	1.54366e-18	7.09409	10.3748	10.2559	10.6836	9.80992
estExt_fgenesh4_pg.C_LG_II2402	POPTR_0002s24310.1	Potri.002G241700.1	POPLAR015772	1.55738e-18	10.6203	7.16844	7.82006	7.70653	8.3753
gw1.193.12.1	POPTR_0018s03770.1	Potri.018G005300.1	POPLAR328862	1.578e-18	6.84946	6.24747	6.26075	6.1637	6.17365
gw1.IV.2493.1	POPTR_0004s06420.1	Potri.004G065400.1	POPLAR160013	1.58815e-18	7.95124	12.5107	11.9339	10.6507	9.64278
eugene3.25610001			POPLAR234259	1.61296e-18	13.7134	12.6208	12.5738	10.8287	9.65711
fgenesh4_pg.C_LG_II001646	POPTR_0002s17950.1	Potri.002G178700.1	POPLAR091760	1.62081e-18	7.62206	6.51357	6.52096	6.36445	6.49974
estExt_fgenesh4_pg.C_LG_VIII0467	POPTR_0008s05720.1	Potri.008G057100.1	POPLAR020824	1.64291e-18	11.1953	13.7021	13.9688	13.6919	13.3152
eugene3.00040817			POPLAR294510	1.65959e-18	14.8883	9.06373	9.6109	9.10031	9.77604
eugene3.00120017	POPTR_0012s04000.1	Potri.012G043000.1	POPLAR066944	1.70735e-18	7.59377	6.39787	6.42939	6.39975	6.47743
gw1.XVIII.945.1	POPTR_0018s05370.1	Potri.018G051300.1	POPLAR350460	1.70735e-18	11.8953	7.63188	7.23044	7.41531	8.16674
estExt_Genewise1_v1.C_1290161	POPTR_0015s07110.1	Potri.015G060100.1	POPLAR197913	1.74679e-18	9.60119	6.87409	6.94569	7.7207	7.67787
fgenesh4_pg.C_LG_III000994	POPTR_0003s12150.1	Potri.003G121500.1	POPLAR094244	1.74679e-18	8.07665	6.91307	6.99273	6.83123	6.581
gw1.IX.1138.1			POPLAR161737	1.75524e-18	8.5376	6.87452	6.82561	7.05163	7.01215
eugene3.00140148			POPLAR073219	1.76077e-18	12.4886	8.77867	9.11229	9.88165	10.7846
estExt_Genewise1_v1.C_LG_VIII2474	POPTR_0008s15960.1	Potri.008G159800.1	POPLAR006837	1.76774e-18	8.27774	6.49694	6.61628	6.67283	6.72555
fgenesh4_pg.C_LG_XI000360	POPTR_0011s03920.1	Potri.011G039200.1	POPLAR306162	1.84565e-18	6.46136	9.63225	9.51669	9.29989	9.03237
grail3.0040020301	POPTR_0014s03190.1	Potri.014G032300.1	POPLAR265260	1.85149e-18	9.69665	7.40334	7.23059	7.50442	7.39135
gw1.III.2135.1	POPTR_0003s11500.1	Potri.003G115400.1	POPLAR157716	1.85803e-18	9.47379	7.23332	7.55304	7.38521	7.54533
gw1.I.8338.1	POPTR_0001s11420.1	Potri.001G083300.1	POPLAR151829	1.90914e-18	8.61325	6.44672	6.42475	6.76916	6.82689
estExt_fgenesh4_pg.C_290030	POPTR_0001s15980.2	Potri.001G159700.1	POPLAR202254	1.94588e-18	9.56319	7.71427	7.48544	7.87837	8.10256
eugene3.00060329			POPLAR050522	1.95127e-18	7.61492	6.67281	6.49047	6.4516	6.45424
grail3.0001112401			POPLAR127350	1.96378e-18	10.1942	15.1662	15.0581	14.107	13.2087
estExt_fgenesh4_pg.C_1220055	POPTR_0015s05340.1	Potri.015G031600.1	POPLAR200807	1.97505e-18	7.61889	6.62441	6.51713	6.62323	6.64748
eugene3.00070120	POPTR_0007s01350.1	Potri.007G135300.1	POPLAR053819	1.9801e-18	8.90779	6.66826	6.5502	6.97255	6.89563
grail3.2639000101	POPTR_0013s13780.1	Potri.013G134300.1	POPLAR270752	2.06568e-18	8.96496	6.42155	6.52015	6.72757	6.89919
grail3.0053010302	POPTR_0001s27750.1	Potri.001G270600.1	POPLAR141864	2.11729e-18	7.88987	13.0581	12.2147	12.1756	11.6583
eugene3.00080499			POPLAR056609	2.11755e-18	9.72146	12.3013	13.1344	12.5264	12.3734
eugene3.00061881			POPLAR053340	2.156e-18	9.64001	8.99867	8.33859	6.87753	6.50326
gw1.II.1136.1	POPTR_0002s15880.1	Potri.002G157400.1	POPLAR153153	2.22415e-18	9.46831	11.9322	11.711	11.1678	10.6744
grail3.0015035301			POPLAR134126	2.22959e-18	9.36316	12.8889	13.3521	12.8395	12.1136
estExt_Genewise1_v1.C_LG_XIX1274	POPTR_0019s05950.1	Potri.019G042600.1	POPLAR010537	2.25814e-18	8.99576	6.7143	6.61931	6.90236	7.24467
eugene3.00090062	POPTR_0009s16550.2	Potri.009G163900.1	POPLAR058894	2.27057e-18	6.81475	6.12504	6.13864	6.14254	6.12084
gw1.170.106.1	POPTR_0501s00200.1	Potri.T010300.1	POPLAR327905	2.28534e-18	7.91658	6.36282	6.46837	6.60064	6.69178
EST derived gene model			POPLAR390563	2.33096e-18	7.29042	9.67795	10.6324	11.3335	11.5511
grail3.0001021601			POPLAR126677	2.3315e-18	11.3408	14.5618	14.4614	13.5949	13.067
eugene3.00012765	POPTR_0001s38810.1	Potri.001G379000.1	POPLAR038428	2.33634e-18	12.036	9.66594	9.71003	10.4644	11.0105
estExt_fgenesh4_pg.C_LG_II0076			POPLAR014447	2.35056e-18	12.4768	9.33526	9.53723	9.83103	9.61277
estExt_Genewise1_v1.C_LG_I4958	POPTR_0001s38470.2	Potri.001G375700.1	POPLAR000719	2.35056e-18	13.6246	9.35863	7.82002	9.41577	9.04968
eugene3.01500050	POPTR_0022s00470.5		POPLAR215460	2.35056e-18	9.83967	7.52288	7.59703	7.82196	7.78354
eugene3.90970001	POPTR_0679s00220.1	Potri.011G076200.1	POPLAR242056	2.35056e-18	9.10272	6.28896	6.2433	6.18045	6.40313
gw1.3296.2.1	POPTR_0005s15100.1	Potri.017G119900.1	POPLAR284075	2.37244e-18	10.0457	6.83565	6.85016	7.43588	7.48879
eugene3.00131235			POPLAR072650	2.43374e-18	10.3148	6.55156	6.58607	6.86966	7.45401
gw1.X.1458.1	POPTR_0010s18600.1	Potri.010G178800.1	POPLAR176218	2.43374e-18	10.821	9.06768	9.01446	9.33996	9.75242
grail3.0008017001	POPTR_0001s12940.1	Potri.001G068100.1	POPLAR131100	2.43776e-18	12.5715	7.92245	7.56293	9.59037	9.27823
estExt_Genewise1_v1.C_860386	POPTR_1018s00210.1	Potri.004G235500.1	POPLAR292071	2.49307e-18	6.27595	8.13645	8.79152	9.92576	10.2279
estExt_Genewise1_v1.C_660086			POPLAR199902	2.52502e-18	14.0545	10.6713	10.0536	8.3922	8.5428
fgenesh4_pg.C_scaffold_20643000001	POPTR_0007s02730.1	Potri.007G120400.1	POPLAR252083	2.57489e-18	8.6401	12.4486	13.0163	11.769	10.5123
grail3.0010015701			POPLAR132003	2.57489e-18	9.52292	6.79574	6.88208	7.45351	7.28663
gw1.XVII.1112.1	POPTR_0017s12000.1	Potri.017G083700.1	POPLAR194485	2.5811e-18	6.64802	12.1362	12.2281	11.5874	10.6968
eugene3.01500027			POPLAR215396	2.6401e-18	12.2342	12.3573	11.8823	9.10275	7.61792
estExt_fgenesh4_pg.C_LG_IX1158	POPTR_0009s04650.1	Potri.009G041800.1	POPLAR018016	2.70107e-18	6.77712	8.99156	8.23468	8.3016	8.1086
eugene3.03510005	POPTR_0007s06310.1	Potri.007G084200.1	POPLAR220391	2.70107e-18	7.32364	10.3055	10.6226	10.1433	10.1503
fgenesh4_pg.C_scaffold_389000001	POPTR_0001s05530.1	Potri.001G017600.1	POPLAR256822	2.82046e-18	9.25742	6.86054	6.79251	6.55663	6.7111
estExt_fgenesh4_pm.C_LG_IV0566	POPTR_0004s18870.1	Potri.004G182000.1	POPLAR293438	2.84453e-18	9.52905	15.015	15.2093	15.4725	14.7788
eugene3.00070393			POPLAR054291	2.87186e-18	11.1338	7.51677	7.83588	8.67223	8.93114
gw1.28.733.1	POPTR_0006s12590.1	Potri.006G123900.1	POPLAR282946	2.87186e-18	13.1482	9.37316	9.35409	10.018	10.2394
EST derived gene model			POPLAR391425	2.87186e-18	11.0444	15.435	15.792	14.5883	13.621
eugene3.00010871	POPTR_0001s09730.1	Potri.001G100700.1	POPLAR036389	2.91205e-18	7.16338	6.24254	6.28935	6.39059	6.40471
eugene3.01570014	POPTR_0006s16160.1	Potri.006G159000.1	POPLAR215830	2.9146e-18	7.40752	6.17615	6.25772	6.30326	6.28059
estExt_Genewise1_v1.C_LG_III1633	POPTR_0003s14320.1	Potri.003G143200.1	POPLAR002630	2.9223e-18	11.0791	9.44276	9.042	9.1874	9.36842
grail3.0040013601	POPTR_0014s04080.2	Potri.014G041300.1	POPLAR265210	2.92582e-18	8.40829	10.1231	9.99898	9.60907	9.54276
estExt_fgenesh4_pg.C_LG_XIII0178	POPTR_0013s03560.1	Potri.013G038100.1	POPLAR023830	2.95642e-18	7.83996	6.49637	6.46842	6.57441	6.65094
eugene3.00120625			POPLAR068284	3.00483e-18	13.6784	11.1566	10.7418	11.3403	11.7446
eugene3.00400204	POPTR_0014s03780.1	Potri.014G038300.1	POPLAR206996	3.08472e-18	9.94674	7.62453	7.73874	7.68398	7.97147
estExt_Genewise1_v1.C_LG_XI2337			POPLAR008371	3.10759e-18	12.4251	15.5806	15.1056	14.8582	14.791
estExt_fgenesh4_pg.C_LG_VI0286	POPTR_0006s03380.1	Potri.006G035300.1	POPLAR019172	3.1077e-18	10.1634	7.29327	7.67275	7.87108	7.58785
gw1.III.861.1	POPTR_0003s11360.1	Potri.003G114100.1	POPLAR158900	3.14792e-18	10.5926	6.78199	6.65436	7.14529	8.05274
gw1.X.1706.1	POPTR_0010s19490.1	Potri.010G187600.1	POPLAR176355	3.17217e-18	8.53661	6.19111	6.32213	6.55744	6.50835
estExt_fgenesh4_pg.C_640203			POPLAR203131	3.20692e-18	9.5045	6.48459	6.61885	7.01021	6.90407
grail3.0033008001	POPTR_0002s12170.1	Potri.002G120700.1	POPLAR138612	3.33747e-18	7.42414	6.16149	6.18601	6.16009	6.35267
EST derived gene model			POPLAR390750	3.33945e-18	12.3043	16.5437	16.7453	15.4279	14.4126
EST derived gene model			POPLAR391674	3.40258e-18	12.4655	8.36814	6.94764	6.59739	6.84834
gw1.VII.3578.1	POPTR_0007s13000.1	Potri.007G023800.1	POPLAR172422	3.46773e-18	9.66121	8.28955	7.46669	6.60774	6.46846
gw1.III.445.1	POPTR_0003s11830.1	Potri.003G118400.1	POPLAR158498	3.46888e-18	10.0958	8.4072	8.28798	8.53951	8.63008
grail3.0032017601	POPTR_0001s38840.1	Potri.001G379400.1	POPLAR138550	3.4709e-18	12.19	9.51536	9.83289	7.75449	7.35566
estExt_Genewise1_v1.C_LG_XV1366	POPTR_0015s08290.1	Potri.015G071500.1	POPLAR010895	3.54547e-18	13.1893	10.062	9.1783	8.73698	9.15062
eugene3.00131210	POPTR_0013s14780.1	Potri.013G151400.1	POPLAR072581	3.5554e-18	11.0495	6.94835	6.35081	6.14759	6.39981
gw1.XVI.1468.1	POPTR_0016s04300.1	Potri.016G043700.1	POPLAR192576	3.60346e-18	11.2023	8.26386	8.14853	8.10654	8.52429
EST derived gene model			POPLAR390790	3.66818e-18	7.39934	11.0931	10.8768	10.7085	10.5461
eugene3.00020239	POPTR_0002s02730.1	Potri.002G025500.1	POPLAR294061	3.70342e-18	8.9286	11.4953	12.0973	11.5833	11.4084
gw1.7340.1.1	POPTR_0001s35850.1	Potri.001G340600.1	POPLAR290126	3.70673e-18	10.9282	9.55395	9.35021	8.08921	7.36955
fgenesh4_pg.C_LG_V000373	POPTR_0005s10040.1	Potri.005G097700.1	POPLAR099260	3.88941e-18	8.33857	6.49694	6.38784	6.24813	6.21145
grail3.0096001401	POPTR_0003s06780.1	Potri.003G070200.1	POPLAR144978	3.88941e-18	8.37643	6.47234	6.44675	6.83502	6.89213
eugene3.01310019	POPTR_0005s00340.1	Potri.005G001600.1	POPLAR213605	3.96387e-18	10.326	6.98391	6.89995	6.91464	7.3864
estExt_Genewise1_v1.C_LG_XVIII0612			POPLAR011946	4.01624e-18	11.4126	8.24203	7.84278	7.7051	8.345
grail3.0010023001	POPTR_0008s09360.1	Potri.008G094000.1	POPLAR132047	4.01807e-18	8.92511	9.26947	10.0094	10.524	10.8279
gw1.158.7.1	POPTR_0001s16810.1	Potri.001G168000.1	POPLAR277795	4.06155e-18	6.34249	8.49739	8.4239	7.71355	7.11695
gw1.121.10.1	POPTR_0006s18480.1	Potri.006G169500.1	POPLAR273357	4.06923e-18	6.3949	9.74071	9.23912	8.61372	8.00386
grail3.0039014201	POPTR_0002s16960.1	Potri.002G168200.1	POPLAR140050	4.08227e-18	7.84776	7.37035	7.36876	6.78057	6.67445
gw1.V.2667.1	POPTR_0005s07170.1	Potri.005G070700.1	POPLAR165798	4.10563e-18	7.16558	6.2649	6.31711	6.38899	6.56113
eugene3.00002261	POPTR_0017s02850.1	Potri.017G130300.1	POPLAR293659	4.12194e-18	6.79567	9.31214	9.06749	8.8918	8.60947
grail3.0136006501	POPTR_0003s21390.1	Potri.003G217000.1	POPLAR146191	4.18592e-18	7.32603	6.22658	6.26535	6.18605	6.22712
eugene3.01310114	POPTR_0005s01560.1	Potri.005G012600.1	POPLAR213790	4.18876e-18	9.38613	7.53591	7.40575	8.00967	8.36594
grail3.0005000301	POPTR_0015s07660.1	Potri.015G065600.1	POPLAR129486	4.18876e-18	9.58001	7.33434	7.57647	7.42727	7.48015
estExt_fgenesh4_pm.C_LG_II0164	POPTR_0002s03580.1	Potri.002G034400.1	POPLAR027408	4.20445e-18	12.8193	9.49696	8.47084	8.91938	9.18122
estExt_fgenesh4_pg.C_LG_VIII1530	POPTR_0008s17500.1	Potri.008G174900.1	POPLAR293115	4.21603e-18	6.90612	11.0516	11.6661	11.7413	11.6124
estExt_fgenesh4_pg.C_6480002	POPTR_0019s04400.1	Potri.019G027000.1	POPLAR203162	4.31244e-18	10.7853	7.64576	7.08837	7.07651	6.74902
grail3.0062002901	POPTR_0011s09200.1	Potri.011G089700.1	POPLAR142866	4.31244e-18	7.28149	10.6878	11.6374	11.6703	11.3529
gw1.VIII.723.1	POPTR_0008s09430.1	Potri.008G094700.1	POPLAR175454	4.39321e-18	8.72034	6.22728	6.34735	6.71875	6.69469
grail3.0131003501			POPLAR266874	4.49324e-18	11.1575	7.20222	7.50765	7.89028	7.87004
fgenesh4_pg.C_scaffold_19206000001			POPLAR250800	4.88345e-18	8.16942	6.2845	6.25915	6.18572	6.14673
EST derived gene model			POPLAR390801	4.88345e-18	7.01613	14.9463	14.5168	13.3078	12.6532
estExt_fgenesh4_pg.C_LG_II0671			POPLAR014810	4.90774e-18	10.0158	7.40247	7.20331	7.08801	7.4624
fgenesh4_pg.C_scaffold_7034000001			POPLAR261186	4.90774e-18	9.1898	7.47721	7.25693	7.46249	7.58845
estExt_Genewise1_v1.C_LG_I1406	POPTR_0001s24210.1	Potri.001G235400.1	POPLAR000216	4.95081e-18	7.84171	6.68719	6.66276	6.67276	6.6518
eugene3.05480002	POPTR_0011s01970.1	Potri.011G015600.1	POPLAR221479	5.00319e-18	9.09545	6.68451	6.6113	7.1146	7.37089
gw1.XVIII.1182.1	POPTR_0018s00270.1	Potri.018G043900.1	POPLAR195385	5.05667e-18	8.14317	7.01024	6.42854	6.39608	6.67232
fgenesh4_pg.C_LG_XV000735	POPTR_0015s11120.1	Potri.015G099100.1	POPLAR115751	5.08945e-18	10.7805	7.98553	7.71921	8.23369	8.78169
gw1.X.1500.1	POPTR_0010s18770.1	Potri.010G180400.1	POPLAR176236	5.10708e-18	9.99213	7.65362	7.89923	8.18259	8.26465
estExt_Genewise1_v1.C_400832	POPTR_0014s02630.1	Potri.014G026500.1	POPLAR199428	5.1379e-18	10.8983	7.29424	7.14495	6.97144	7.75227
eugene3.00140067	POPTR_0014s01490.1	Potri.014G014600.1	POPLAR073028	5.1379e-18	6.48797	10.0038	10.3392	9.99599	8.98931
gw1.II.3756.1	POPTR_0002s22600.1		POPLAR155515	5.1379e-18	10.775	7.6309	7.37523	7.84916	8.2252
estExt_Genewise1_v1.C_570087	POPTR_0005s11900.1	Potri.005G117100.1	POPLAR199764	5.22701e-18	10.0739	7.19115	7.37342	7.59824	8.26871
eugene3.00140238	POPTR_0014s07390.1	Potri.014G077900.1	POPLAR073358	5.24444e-18	8.77245	10.753	11.2915	10.9494	10.1134
eugene3.00021805	POPTR_0002s20120.1	Potri.002G200200.1	POPLAR041815	5.3231e-18	7.50044	6.4196	6.42927	6.46491	6.48791
gw1.14518.1.1	POPTR_0005s15100.1	Potri.017G119900.1	POPLAR276578	5.60997e-18	9.81271	6.73153	6.80061	7.30397	7.36482
fgenesh4_pm.C_scaffold_150000010	POPTR_0022s00220.1	Potri.003G002800.1	POPLAR263771	5.64635e-18	9.53959	9.82659	9.12978	7.23073	6.48449
estExt_Genewise1_v1.C_LG_I2187	POPTR_0001s28640.1	Potri.001G279500.1	POPLAR000376	5.64975e-18	10.2158	7.19746	7.26635	7.87399	7.72386
gw1.3522.1.1	POPTR_0017s06240.1		POPLAR284475	5.64975e-18	6.6457	8.64627	8.2876	7.73369	7.32665
eugene3.00031200	POPTR_0003s14730.1	Potri.003G147500.1	POPLAR043795	5.65057e-18	8.22865	6.3618	6.37163	6.59891	6.67492
fgenesh4_pm.C_scaffold_182000007			POPLAR263955	5.72939e-18	8.45066	10.0975	10.2287	9.78785	9.71628
fgenesh4_pm.C_LG_I000253	POPTR_0001s11860.3	Potri.001G079000.1	POPLAR119247	5.84334e-18	7.44781	6.3904	6.40919	6.56109	6.65202
fgenesh4_pg.C_LG_XI001229	POPTR_0011s14660.1	Potri.011G143400.1	POPLAR110910	5.92994e-18	9.20422	6.31176	6.47985	7.15159	6.97284
fgenesh4_pg.C_LG_XII000378	POPTR_0012s04290.1		POPLAR111558	5.92994e-18	7.39596	6.1767	6.17773	6.19622	6.25027
fgenesh4_pm.C_LG_I001083	POPTR_0001s30020.1	Potri.001G292900.1	POPLAR119827	5.92994e-18	8.36914	6.64891	6.48316	6.4046	6.39445
gw1.20008.1.1	POPTR_0019s13300.1	Potri.019G101900.1	POPLAR280296	5.92994e-18	9.89495	6.82042	6.91935	7.25606	7.51962
eugene3.00030283			POPLAR042523	6.00201e-18	7.0625	14.6638	14.3356	13.8018	13.3037
estExt_fgenesh4_pg.C_LG_XII0768	POPTR_0012s08010.1	Potri.012G078700.1	POPLAR023549	6.04004e-18	7.78012	6.42859	6.49461	6.55716	6.62814
estExt_Genewise1_v1.C_LG_XIII1884	POPTR_0013s05000.1	Potri.013G053100.1	POPLAR009321	6.04004e-18	7.43961	6.29856	6.34801	6.43781	6.44542
eugene3.00120130	POPTR_0012s01360.1	Potri.012G031900.1	POPLAR067216	6.07871e-18	8.35149	6.48146	6.45983	6.28319	6.31093
estExt_fgenesh4_pg.C_LG_XV0931			POPLAR025255	6.10312e-18	10.7091	8.37378	7.57508	6.83381	7.31024
fgenesh4_pm.C_LG_IV000488	POPTR_0004s16850.1	Potri.004G161400.1	POPLAR121476	6.14579e-18	9.91959	7.5441	7.38826	7.04539	7.51617
estExt_Genewise1_v1.C_5220001	POPTR_0003s12890.1	Potri.003G128800.1	POPLAR199711	6.15684e-18	6.73373	9.58433	9.46311	9.91167	10.1588
grail3.0096001501	POPTR_0003s06780.1	Potri.003G070200.1	POPLAR144986	6.23319e-18	7.25269	6.24893	6.26023	6.33189	6.35286
gw1.70.142.1	POPTR_0005s05630.1	Potri.005G054600.1	POPLAR289517	6.23319e-18	9.94693	7.20876	7.57537	7.62653	8.15795
eugene3.02360007	POPTR_0011s10260.1		POPLAR219151	6.27347e-18	8.46524	10.2131	10.4468	10.8423	10.7038
gw1.70.218.1	POPTR_0005s05360.1	Potri.005G052000.1	POPLAR289574	6.28465e-18	8.78051	7.2695	7.16807	7.36127	7.56728
fgenesh4_pg.C_scaffold_437000008			POPLAR258003	6.44876e-18	7.54675	6.26355	6.18127	6.13538	6.17545
gw1.I.3910.1	POPTR_0001s30850.1	Potri.001G301200.1	POPLAR148770	6.56239e-18	7.44138	6.54603	6.58423	6.41091	6.36898
estExt_fgenesh4_pm.C_1240032	POPTR_0011s05570.1	Potri.011G056900.1	POPLAR203907	6.59952e-18	7.60619	9.57339	10.2548	10.567	10.0923
EST derived gene model			POPLAR391434	6.59952e-18	7.23943	14.9421	14.5911	13.7205	13.2849
eugene3.00190758	POPTR_0019s11360.1	Potri.019G083900.1	POPLAR084890	6.77062e-18	7.19244	6.35595	6.30737	6.19317	6.19323
fgenesh4_pg.C_scaffold_19533000001	POPTR_0012s12980.1	Potri.012G143600.1	POPLAR251141	6.89926e-18	10.98	7.17103	6.784	6.79583	7.37328
gw1.II.1386.1	POPTR_0002s08560.1	Potri.002G085100.1	POPLAR153407	6.92669e-18	10.3347	6.68125	7.30532	7.94368	8.27386
gw1.I.1895.1	POPTR_0001s27680.1	Potri.001G270000.1	POPLAR147321	7.21437e-18	8.82631	13.4853	12.0814	10.7629	9.37186
eugene3.00090620	POPTR_0009s10750.1	Potri.009G104600.1	POPLAR059688	7.2519e-18	7.51037	6.3105	6.31809	6.42165	6.50656
eugene3.00010969	POPTR_0001s08620.1	Potri.001G111500.1	POPLAR036532	7.28108e-18	8.20063	6.38209	6.37048	6.24322	6.3978
grail3.0006051101			POPLAR130472	7.28108e-18	7.75301	6.52498	6.74983	6.68811	6.77492
EST derived gene model			POPLAR391714	7.28108e-18	8.02626	12.3694	13.2294	12.9389	12.5803
fgenesh4_pg.C_scaffold_12377000001	POPTR_0008s23160.1	Potri.008G211800.1	POPLAR244495	7.63288e-18	7.91321	6.29711	6.31521	6.21127	6.29359
gw1.XVII.795.1	POPTR_0017s11150.1	Potri.017G075100.1	POPLAR195153	7.63288e-18	9.88811	12.557	11.8639	11.6236	11.1577
eugene3.00002156	POPTR_0002s23450.1	Potri.002G233400.1	POPLAR034270	7.81543e-18	8.46309	6.41368	6.41953	6.33626	6.63662
fgenesh4_pm.C_LG_I001042	POPTR_0001s30980.1	Potri.001G302400.1	POPLAR321398	7.96908e-18	6.83141	9.89942	9.44617	9.35694	9.33438
gw1.117.146.1	POPTR_0019s01600.1	Potri.019G002100.1	POPLAR272785	8.01215e-18	10.6853	6.98969	6.78782	8.16814	7.97094
grail3.0152000301	POPTR_0006s05500.1	Potri.006G056300.1	POPLAR267542	8.21619e-18	9.15441	7.4309	7.26118	7.33874	7.3655
gw1.XIX.2908.1	POPTR_0019s14140.1	Potri.019G118900.1	POPLAR189670	8.21619e-18	7.96906	6.43665	6.5184	6.4	6.54076
EST derived gene model			POPLAR391190	8.21619e-18	7.89544	9.74896	9.93332	10.0125	9.88189
gw1.88.251.1	POPTR_0017s09750.1	Potri.T043800.1	POPLAR291435	8.23214e-18	7.31655	11.8098	10.9152	10.9096	10.9209
gw1.IX.2521.1	POPTR_0009s09290.1		POPLAR162603	8.23214e-18	8.89599	6.9643	6.87004	6.9732	7.14893
fgenesh4_pm.C_LG_XI000130	POPTR_0011s02710.2	Potri.011G080000.1	POPLAR124513	8.26044e-18	8.96898	7.60872	7.60568	7.5272	7.68515
eugene3.00020660	POPTR_0002s07170.1	Potri.002G070900.1	POPLAR039880	8.337e-18	7.22579	6.25099	6.2519	6.20225	6.26018
grail3.0022021401	POPTR_0010s20660.1	Potri.010G199100.1	POPLAR136388	8.51446e-18	10.4772	7.48095	7.92383	8.10589	8.68569
grail3.0015020901	POPTR_0012s09260.1	Potri.012G090800.1	POPLAR133961	8.58436e-18	7.8562	7.04207	6.9583	7.05345	7.16234
estExt_fgenesh4_pg.C_LG_XIV0512	POPTR_0014s10700.1	Potri.014G111400.1	POPLAR024240	8.62725e-18	10.6038	7.66726	7.99583	7.73332	8.31112
eugene3.00050013	POPTR_0005s06280.1	Potri.005G061600.1	POPLAR047321	8.8423e-18	7.83862	6.20841	6.27748	6.41983	6.36675
estExt_fgenesh4_pg.C_LG_XIV1000	POPTR_0014s15960.1	Potri.014G161300.1	POPLAR024413	8.88016e-18	11.7446	14.8821	14.6207	14.5965	14.0095
eugene3.00081050	POPTR_0008s11190.1	Potri.008G112700.1	POPLAR057389	8.88133e-18	10.0718	7.90036	7.47416	8.32776	8.43916
eugene3.00130596	POPTR_0013s05700.1	Potri.013G060500.1	POPLAR071175	8.93756e-18	10.8117	7.00622	6.75399	7.04203	7.87997
eugene3.00141236			POPLAR075261	8.96437e-18	8.80349	10.8388	11.0546	11.3481	11.4557
eugene3.01170066			POPLAR211736	9.04795e-18	6.89958	8.2934	8.69001	8.58411	8.97912
eugene3.12670001	POPTR_0011s15510.1	Potri.011G151900.1	POPLAR226106	9.04795e-18	7.95952	6.39895	6.41473	6.43438	6.58797
estExt_Genewise1_v1.C_LG_II2661	POPTR_0002s07180.1	Potri.002G071000.1	POPLAR001956	9.0713e-18	8.06186	6.57765	6.61835	6.78703	6.87854
grail3.0021016401			POPLAR135979	9.28265e-18	6.70029	9.46947	9.68554	10.6371	10.8286
eugene3.00090950	POPTR_0009s07450.1	Potri.009G070200.1	POPLAR060225	9.29192e-18	10.1203	6.83304	6.49917	6.30034	6.81271
gw1.VIII.44.1	POPTR_0008s19950.1	Potri.008G195000.1	POPLAR175151	9.35857e-18	8.70716	6.91886	6.98787	7.20367	7.3533
fgenesh4_pg.C_scaffold_40000319	POPTR_0014s02560.1	Potri.014G025500.1	POPLAR257368	9.52454e-18	7.45769	10.203	10.5851	10.8554	10.9379
fgenesh4_pg.C_LG_I000100	POPTR_0001s04840.1	Potri.001G011200.1	POPLAR085740	9.59502e-18	6.99058	8.73669	9.41588	9.89926	10.0489
estExt_fgenesh4_pg.C_LG_IV1395	POPTR_0004s17420.1	Potri.004G166900.1	POPLAR017260	9.71526e-18	6.37449	7.66868	10.2953	10.3306	10.456
gw1.II.2011.1	POPTR_0002s01040.1	Potri.002G009400.1	POPLAR154048	9.79596e-18	6.40054	7.60392	8.39696	8.27595	8.05202
gw1.57.329.1	POPTR_0005s12390.1	Potri.005G122200.1	POPLAR333400	1.0039e-17	9.3079	8.09933	7.45669	6.65327	6.48219
gw1.III.2417.1	POPTR_0003s13840.1	Potri.003G138600.1	POPLAR158114	1.00682e-17	6.75757	9.54015	9.40844	8.28915	7.99954
EST derived gene model			POPLAR391519	1.00682e-17	10.3009	6.91556	6.47406	6.6076	7.10528
estExt_Genewise1_v1.C_LG_XIV4060	POPTR_0014s17550.1	Potri.014G177200.1	POPLAR010339	1.00975e-17	8.45813	8.52912	8.02427	6.80451	6.37725
eugene3.00161060	POPTR_0001s30170.1	Potri.001G294500.1	POPLAR080147	1.03778e-17	9.71463	7.46253	7.39033	7.52184	7.56785
estExt_Genewise1_v1.C_LG_VII0731	POPTR_0007s01700.2	Potri.007G131300.1	POPLAR005846	1.04833e-17	8.17647	6.69172	6.7742	6.95975	7.09561
gw1.X.5904.1	POPTR_0010s09850.1		POPLAR179120	1.04833e-17	8.66713	6.94525	6.41816	6.89273	6.84188
gw1.801.1.1	POPTR_0004s14410.1	Potri.004G136700.1	POPLAR290520	1.05054e-17	9.6915	14.6627	13.2802	11.6767	10.9132
estExt_fgenesh4_pm.C_LG_V0645			POPLAR029727	1.06256e-17	7.72545	10.3285	10.875	10.2379	9.79286
eugene3.00280092	POPTR_0006s13740.1	Potri.006G135100.1	POPLAR205284	1.0638e-17	8.19285	6.5972	6.79196	6.28547	6.25895
estExt_fgenesh4_pm.C_LG_V0631	POPTR_0005s25890.1	Potri.005G237700.1	POPLAR029717	1.0645e-17	7.8843	6.33849	6.36728	6.46979	6.54847
eugene3.00140652	POPTR_0014s11500.1	Potri.014G119900.1	POPLAR074112	1.07239e-17	8.13528	6.1696	6.26038	6.39731	6.41286
estExt_fgenesh4_pm.C_LG_XI0082	POPTR_0011s04400.1	Potri.011G044200.1	POPLAR031940	1.12447e-17	10.2736	7.14627	7.15314	8.13785	8.70363
estExt_fgenesh4_pm.C_LG_III0447	POPTR_0003s13580.1	Potri.003G136000.1	POPLAR028353	1.12862e-17	8.18994	6.53684	6.57312	6.86424	6.92687
gw1.X.1365.1			POPLAR176153	1.14385e-17	10.0615	11.3551	11.2647	11.4763	11.8697
eugene3.00080043	POPTR_0008s00660.1	Potri.008G006000.1	POPLAR055639	1.14556e-17	9.12808	7.51494	7.80468	8.20503	8.16205
gw1.II.3755.1	POPTR_0002s17740.1	Potri.002G176800.1	POPLAR155507	1.15585e-17	7.90487	6.66444	6.49683	6.35513	6.39107
eugene3.02050003	POPTR_0007s10420.1	Potri.007G049800.1	POPLAR218210	1.16751e-17	12.0881	13.9403	13.7829	13.443	13.3476
gw1.II.4147.1	POPTR_0002s11750.1	Potri.002G116800.1	POPLAR155861	1.16751e-17	10.7741	8.60198	8.66431	9.02487	9.12323
estExt_fgenesh4_pm.C_LG_V0467			POPLAR029596	1.17053e-17	11.5326	14.1604	13.7489	13.4885	12.9899
grail3.2001000201	POPTR_0011s10260.1		POPLAR270383	1.1741e-17	8.85576	10.9016	11.0406	11.1593	11.2121
fgenesh4_pm.C_scaffold_123000043	POPTR_0005s15670.2	Potri.017G114500.1	POPLAR263472	1.17631e-17	8.13062	12.9343	12.5272	12.2041	11.2093
gw1.X.4202.1	POPTR_0008s20460.3	Potri.008G200100.1	POPLAR177943	1.19112e-17	7.35952	6.27229	6.35277	6.41151	6.45126
eugene3.00031313	POPTR_0003s16040.1	Potri.003G162000.1	POPLAR043997	1.20416e-17	7.97465	6.39606	6.44539	6.50973	6.50345
gw1.5502.1.1	POPTR_0001s19180.1	Potri.001G191000.1	POPLAR287664	1.21795e-17	13.4478	9.39786	8.3052	7.39348	8.31273
gw1.XVIII.3152.1	POPTR_0018s11290.1	Potri.018G103900.1	POPLAR196722	1.22013e-17	10.0374	7.1239	6.6138	7.57555	7.43403
estExt_Genewise1_v1.C_LG_VII0061	POPTR_0007s14630.1	Potri.007G007900.1	POPLAR005742	1.2266e-17	7.68961	6.38897	6.44074	6.31349	6.35629
fgenesh4_pg.C_scaffold_124000070	POPTR_0011s05580.1	Potri.011G057000.1	POPLAR244540	1.23053e-17	7.14466	9.83246	9.68291	9.22741	8.91065
fgenesh4_pg.C_scaffold_2487000001	POPTR_0018s12000.1	Potri.018G112000.1	POPLAR253871	1.23338e-17	6.49673	9.74806	9.20609	8.43567	7.6253
fgenesh4_pg.C_LG_I001673	POPTR_0001s25570.1	Potri.001G248600.1	POPLAR087617	1.24582e-17	8.82258	11.136	10.9829	10.7752	10.6492
gw1.V.4840.1	POPTR_0019s03350.1	Potri.019G016900.1	POPLAR341347	1.26208e-17	10.8773	8.23755	7.09085	6.58207	6.53817
estExt_fgenesh4_pg.C_LG_X1635	POPTR_0010s19090.1	Potri.010G183600.1	POPLAR293176	1.28446e-17	7.21223	6.29578	6.33209	6.39604	6.48175
estExt_Genewise1_v1.C_LG_I8937	POPTR_0001s09340.1	Potri.001G104500.1	POPLAR001238	1.29229e-17	10.1784	12.0177	11.496	11.7149	11.5078
eugene3.00100441	POPTR_0010s06870.1	Potri.010G058700.1	POPLAR061703	1.29351e-17	7.65287	6.53008	6.45947	6.51391	6.71361
gw1.21963.1.1	POPTR_0010s02530.1	Potri.010G024500.1	POPLAR281341	1.30824e-17	6.69282	7.09338	8.17484	9.50911	9.90183
estExt_Genewise1_v1.C_LG_XVI1164	POPTR_0016s03290.1	Potri.016G033100.1	POPLAR011337	1.32261e-17	9.52548	7.34563	7.43162	7.65524	7.63137
eugene3.00020167	POPTR_0002s02030.1	Potri.002G018800.1	POPLAR039111	1.33968e-17	7.38561	6.27015	6.33692	6.2518	6.23107
estExt_fgenesh4_pg.C_1580005	POPTR_0001s16790.1	Potri.001G167800.1	POPLAR201486	1.34444e-17	13.3543	8.24112	7.84205	8.10121	9.35911
estExt_Genewise1_v1.C_LG_XIV2782			POPLAR010079	1.3501e-17	9.40794	12.8983	12.5923	12.3248	12.2303
gw1.684.7.1	POPTR_0019s14320.1	Potri.019G120800.1	POPLAR289390	1.35061e-17	9.98293	6.60252	6.25604	6.18764	6.2402
EST derived gene model			POPLAR390730	1.35061e-17	12.0634	8.4227	8.33229	9.18242	9.61512
gw1.V.2600.1	POPTR_0005s06990.2	Potri.005G068900.1	POPLAR340532	1.35885e-17	10.1673	7.44541	6.97941	6.67797	7.14033
estExt_fgenesh4_pg.C_290176	POPTR_0001s02770.1	Potri.001G144800.1	POPLAR202340	1.36532e-17	9.92635	6.68922	6.90316	6.76378	6.77647
estExt_Genewise1_v1.C_LG_V2296	POPTR_0005s28000.1	Potri.005G258600.1	POPLAR004814	1.39125e-17	7.85857	6.80728	6.84215	6.745	6.82561
fgenesh4_pg.C_LG_II000536	POPTR_0002s05820.1	Potri.002G057200.1	POPLAR090364	1.39125e-17	6.3313	8.61234	8.47075	8.22269	8.25358
fgenesh4_pg.C_LG_X000303	POPTR_0010s02550.1	Potri.010G024700.1	POPLAR107602	1.39125e-17	8.13331	6.41553	6.37654	6.30617	6.5427
gw1.152.155.1	POPTR_0006s06110.1	Potri.006G062300.1	POPLAR277277	1.40753e-17	9.67355	7.51988	7.8648	8.18744	8.44951
EST derived gene model			POPLAR390645	1.40753e-17	7.90664	9.20089	10.4251	11.2968	12.3156
estExt_fgenesh4_pm.C_LG_XVIII0135			POPLAR033689	1.40806e-17	11.3381	9.15768	9.64048	9.81879	10.087
gw1.XV.1434.1	POPTR_0015s08490.1	Potri.015G073600.1	POPLAR190409	1.45235e-17	7.65447	6.35853	6.55326	6.71068	6.74929
grail3.0053007202	POPTR_0001s27260.1	Potri.001G265400.1	POPLAR141846	1.49632e-17	7.73782	6.20847	6.34357	6.27024	6.50491
grail3.0017021801			POPLAR322364	1.50677e-17	6.36296	7.15847	7.70993	9.22012	9.96374
gw1.IV.4608.1	POPTR_0004s14410.1	Potri.004G136700.1	POPLAR161257	1.51589e-17	9.19348	14.2312	12.719	11.1325	10.4616
estExt_fgenesh4_pg.C_LG_I2903	POPTR_0001s38100.2	Potri.001G372100.1	POPLAR014261	1.5202e-17	8.14105	7.04915	6.98659	6.98069	7.26513
EST derived gene model			POPLAR390774	1.56003e-17	12.2727	7.58904	7.4501	9.83371	9.33647
eugene3.01290012	POPTR_0015s07540.1		POPLAR213395	1.56776e-17	6.36236	10.093	9.79767	9.35054	8.88722
fgenesh4_pg.C_scaffold_20817000001			POPLAR252214	1.56776e-17	6.62041	12.0799	11.866	9.45189	10.4457
eugene3.00091488	POPTR_0009s02100.1	Potri.009G015700.1	POPLAR060974	1.58017e-17	11.9079	9.2196	9.44304	9.27161	9.63724
estExt_Genewise1_v1.C_LG_VIII1252			POPLAR006558	1.58392e-17	9.35626	6.53396	6.56196	6.77615	7.02681
estExt_Genewise1_v1.C_LG_IX2282	POPTR_0009s10090.1	Potri.009G098100.1	POPLAR292221	1.58406e-17	10.0557	12.0462	12.7763	12.4918	12.2792
fgenesh4_pg.C_LG_II002531	POPTR_0002s25410.1	Potri.002G252800.1	POPLAR092744	1.59513e-17	8.79386	7.17972	7.13198	6.9425	7.04296
fgenesh4_pg.C_scaffold_168000052	POPTR_0011s10260.1		POPLAR248907	1.61576e-17	8.99786	11.0363	11.1761	11.3022	11.3377
eugene3.00160813	POPTR_0016s09010.1	Potri.016G088700.1	POPLAR079770	1.63215e-17	14.1067	8.48626	8.61586	10.8255	10.2845
estExt_Genewise1_v1.C_LG_V1376	POPTR_0005s25030.1	Potri.005G228700.1	POPLAR004672	1.63864e-17	9.39038	7.04036	6.66439	6.93489	7.2105
fgenesh4_pg.C_LG_X000514	POPTR_0010s06320.1	Potri.010G053400.1	POPLAR107838	1.63875e-17	9.98054	7.20647	7.14125	6.94517	7.1588
grail3.0016003601			POPLAR134150	1.72892e-17	11.3144	7.3518	7.79263	8.20416	8.05654
gw1.41.52.1	POPTR_0013s12410.1	Potri.013G119800.1	POPLAR332198	1.72892e-17	9.07091	6.47569	6.35307	6.27414	6.5006
eugene3.00090150	POPTR_0009s15720.1	Potri.009G155300.1	POPLAR059064	1.73018e-17	9.74579	7.27001	7.51834	7.55218	7.61679
eugene3.00030897	POPTR_0003s11710.1	Potri.003G117200.1	POPLAR043364	1.75797e-17	10.4333	6.64701	6.5529	7.30115	8.43373
grail3.11663000101	POPTR_0002s15250.1	Potri.002G151200.1	POPLAR269376	1.83467e-17	8.33966	6.99082	6.99627	7.14875	7.23837
eugene3.00400046			POPLAR206685	1.84289e-17	11.668	8.07099	8.59961	8.22953	8.73094
grail3.0093003601			POPLAR144743	1.85197e-17	10.0464	12.9583	12.8586	12.4378	11.9717
estExt_fgenesh4_pg.C_2630012			POPLAR202075	1.86312e-17	10.3956	11.7002	12.0838	12.4774	12.6482
gw1.X.4574.1	POPTR_0010s07750.1	Potri.010G067100.1	POPLAR178223	1.86431e-17	9.38396	7.1171	6.67193	7.1944	7.07811
eugene3.00091518	POPTR_0009s01730.1	Potri.009G012100.1	POPLAR060996	1.8724e-17	9.63695	6.49873	6.24846	6.15484	6.26302
fgenesh4_pg.C_LG_XIX000103			POPLAR114238	1.8724e-17	11.2118	13.1655	13.1387	13.2088	12.8028
grail3.0009013401	POPTR_0008s15910.1	Potri.008G159300.1	POPLAR131556	1.88311e-17	8.60571	10.0559	11.0952	10.7393	10.4026
gw1.VII.2107.1	POPTR_0007s06450.1	Potri.007G082500.1	POPLAR171443	1.89089e-17	9.82296	7.26882	7.35861	8.00038	8.25898
EST derived gene model			POPLAR390642	1.89089e-17	7.25885	8.22646	9.12841	9.84244	10.8384
fgenesh4_pg.C_LG_VI000834			POPLAR101828	1.91564e-17	8.43435	6.62775	6.38515	6.20302	6.26115
estExt_fgenesh4_pg.C_LG_I0956	POPTR_0001s08920.1	Potri.001G108700.1	POPLAR013499	1.92154e-17	9.75782	7.22103	7.6546	8.39581	8.12552
eugene3.00151077	POPTR_0015s14570.1	Potri.015G129400.1	POPLAR077753	1.93837e-17	10.806	7.2328	7.08114	8.345	8.2492
eugene3.00280065	POPTR_0006s14010.1	Potri.006G137800.1	POPLAR205221	1.94204e-17	9.35011	6.50328	6.43837	6.36995	6.84462
fgenesh4_pm.C_LG_XVII000103	POPTR_0017s11560.2	Potri.017G079400.1	POPLAR126196	1.97551e-17	7.92305	10.1486	9.97285	9.85233	9.46186
EST derived gene model			POPLAR390757	1.98672e-17	7.73142	11.4374	11.4619	10.9553	9.88442
estExt_fgenesh4_pg.C_LG_VI0058	POPTR_0006s00740.1	Potri.006G005600.1	POPLAR019045	2.02643e-17	8.93011	6.53555	6.28776	7.04398	7.24597
estExt_fgenesh4_pg.C_LG_VIII0972	POPTR_0008s10970.1	Potri.008G110300.1	POPLAR021170	2.03535e-17	9.29031	7.96582	7.2529	7.4137	7.49831
eugene3.00010411	POPTR_0001s14410.2	Potri.001G050700.1	POPLAR035831	2.05261e-17	11.9089	10.7786	10.698	10.5603	10.8427
gw1.X.6160.1	POPTR_0010s10590.1	Potri.010G095900.1	POPLAR179295	2.05261e-17	8.16605	6.30112	6.32164	7.04723	6.81291
estExt_fgenesh4_pg.C_LG_XII0887	POPTR_0012s09300.1	Potri.012G091400.1	POPLAR023572	2.06038e-17	7.57995	6.35846	6.38148	6.31911	6.50697
fgenesh4_pm.C_LG_VI000113	POPTR_0006s03550.1	Potri.006G037100.1	POPLAR122518	2.09756e-17	8.40571	10.204	10.6243	10.8427	10.1648
fgenesh4_pm.C_scaffold_57000049			POPLAR264411	2.11117e-17	7.45301	6.35581	6.33009	6.25307	6.25071
estExt_Genewise1_v1.C_LG_VI0762			POPLAR005231	2.11411e-17	8.57753	6.57698	6.50017	6.77717	6.9278
grail3.0018025601	POPTR_0003s12200.1	Potri.003G122000.1	POPLAR134949	2.11411e-17	6.79925	6.17939	6.20188	6.15276	6.17998
estExt_fgenesh4_pg.C_LG_III0338	POPTR_0003s05760.1	Potri.003G058900.1	POPLAR015999	2.11448e-17	9.7855	11.5351	11.2635	11.1824	11.1072
estExt_fgenesh4_pg.C_280159	POPTR_0006s12980.1	Potri.006G128000.1	POPLAR292608	2.13388e-17	8.89927	7.39531	10.0231	10.9802	11.34
estExt_Genewise1_v1.C_1270093	POPTR_0001s07880.1	Potri.001G118200.1	POPLAR197843	2.14321e-17	7.47209	6.37669	6.3759	6.39032	6.52544
gw1.V.5185.1	POPTR_0005s15980.1	Potri.005G174400.1	POPLAR167436	2.14717e-17	7.94562	6.25746	6.38763	6.44604	6.63437
fgenesh4_pg.C_LG_X002163	POPTR_0010s25890.2	Potri.010G252400.1	POPLAR109554	2.21116e-17	8.21359	6.89553	6.93215	7.15879	7.11676
gw1.XII.43.1	POPTR_0012s04810.1	Potri.012G050500.1	POPLAR183240	2.21116e-17	6.43013	7.95434	7.52128	7.84502	7.64022
estExt_Genewise1_v1.C_LG_II1773			POPLAR292143	2.22154e-17	9.724	11.0833	11.3136	10.8284	10.8591
gw1.V.1863.1	POPTR_0005s26400.1	Potri.005G242500.1	POPLAR165125	2.26979e-17	8.73692	6.74414	6.59329	7.2179	7.36281
fgenesh4_pg.C_LG_VIII000212	POPTR_0008s02570.1	Potri.008G025500.1	POPLAR104998	2.28351e-17	8.72379	6.44846	6.29921	6.29083	6.63514
gw1.951.3.1	POPTR_0006s18650.1	Potri.006G171200.1	POPLAR335692	2.29747e-17	10.9248	7.53956	7.18098	7.35955	8.11168
eugene3.10910002			POPLAR224563	2.32064e-17	12.5975	10.9337	10.4105	10.2555	10.4171
grail3.0040015301	POPTR_0014s03860.1	Potri.014G039100.1	POPLAR265228	2.32064e-17	11.7842	10.6718	10.703	11.1389	11.3284
gw1.VIII.2258.1	POPTR_0008s06030.1	Potri.008G059900.1	POPLAR174317	2.32064e-17	6.82815	9.21899	9.0851	9.06281	8.86527
gw1.5980.5.1	POPTR_0011s16400.1	Potri.011G161400.1	POPLAR333563	2.33962e-17	8.49381	6.42512	6.36837	6.38588	6.77002
eugene3.00010489	POPTR_0001s13570.1	Potri.001G059100.1	POPLAR035918	2.35329e-17	7.97712	6.79212	6.65995	6.26282	6.31442
grail3.0021038301	POPTR_0002s26270.1	Potri.002G261600.1	POPLAR136113	2.35516e-17	14.6515	13.0806	13.1435	12.8533	12.8217
gw1.I.4086.1	POPTR_0001s30260.1	Potri.001G295500.1	POPLAR148918	2.42101e-17	8.06426	12.1083	13.2448	12.211	11.5744
estExt_Genewise1_v1.C_660125			POPLAR199912	2.48847e-17	12.5771	11.1355	11.0157	10.7425	10.9145
eugene3.00080557			POPLAR056698	2.49703e-17	9.3494	6.32983	6.43871	6.38644	6.63041
gw1.II.2305.1	POPTR_0002s01320.1	Potri.002G012000.1	POPLAR154267	2.49703e-17	9.39027	7.73924	7.53376	7.68006	8.0601
gw1.VII.1093.1	POPTR_0421s00220.1		POPLAR170700	2.5798e-17	7.58536	11.1732	11.775	10.4897	9.21967
gw1.XVIII.2722.1	POPTR_0018s09860.1	Potri.018G091200.1	POPLAR350257	2.59341e-17	7.43761	6.39505	6.32747	6.30895	6.37394
gw1.166.19.1	POPTR_0004s00910.1	Potri.004G007700.1	POPLAR278347	2.60554e-17	6.85523	8.13131	9.60721	9.46922	8.86096
fgenesh4_pm.C_LG_I001167	POPTR_0001s37770.1	Potri.001G369100.1	POPLAR119900	2.65443e-17	6.26104	8.99554	9.42392	9.39638	9.28903
estExt_fgenesh4_pm.C_660087	POPTR_0004s21650.1	Potri.004G206600.1	POPLAR204875	2.67406e-17	9.31793	6.85339	6.69681	6.82035	7.22676
estExt_Genewise1_v1.C_LG_XIV2957			POPLAR010113	2.6765e-17	11.5461	13.7755	12.7898	12.5324	12.6141
eugene3.00161233	POPTR_0016s13640.1	Potri.T141800.1	POPLAR080519	2.6765e-17	7.27761	9.39217	8.83954	8.24742	7.93097
eugene3.01300046	POPTR_0004s15050.1	Potri.004G143200.1	POPLAR213539	2.681e-17	7.89481	6.60142	6.59775	6.45391	6.53074
eugene3.01700024			POPLAR216789	2.68959e-17	8.75565	11.0113	10.817	11.3431	11.6485
grail3.0084001901	POPTR_0001s17160.1	Potri.001G171600.1	POPLAR144204	2.68959e-17	8.59647	11.8976	12.9179	13.3296	12.4124
estExt_fgenesh4_pg.C_LG_IV0894	POPTR_0004s10530.1	Potri.004G105600.1	POPLAR017121	2.72804e-17	7.01832	6.29901	6.25218	6.22525	6.25522
estExt_fgenesh4_pm.C_LG_IX0405	POPTR_0009s08190.1	Potri.009G078200.1	POPLAR029177	2.72804e-17	11.3132	8.78982	8.8278	8.89083	9.50859
fgenesh4_pg.C_LG_IV001502	POPTR_0004s18390.1	Potri.004G177400.1	POPLAR097088	2.72804e-17	7.99919	6.83167	6.83688	6.90587	6.96268
gw1.IX.187.1	POPTR_0009s16900.1	Potri.009G167800.1	POPLAR162145	2.75597e-17	9.97085	8.13681	7.38106	7.51533	7.7157
estExt_fgenesh4_pm.C_860049			POPLAR205009	2.78303e-17	12.2316	13.9995	13.5735	13.5892	13.632
estExt_fgenesh4_pg.C_1180103			POPLAR200686	2.80315e-17	7.76763	6.37024	6.24806	6.25794	6.22233
grail3.0003092401			POPLAR129134	2.80315e-17	14.2729	12.3351	12.6622	13.1023	13.1217
eugene3.00080915	POPTR_0008s09770.1	Potri.008G098200.1	POPLAR057229	2.84446e-17	7.58111	6.25051	6.42999	6.47958	6.40401
gw1.VII.2949.1	POPTR_0007s10890.1	Potri.007G045200.1	POPLAR171986	2.84446e-17	7.36827	6.25516	6.27607	6.29453	6.42114
gw1.IV.2021.1	POPTR_0004s02690.1	Potri.004G027800.1	POPLAR339208	2.88422e-17	7.68893	10.2287	10.1392	9.55725	9.3865
EST derived gene model			POPLAR390648	2.88422e-17	7.59133	11.2006	11.7133	10.3392	9.37735
eugene3.00141198			POPLAR075163	2.91555e-17	10.0624	7.6907	7.42553	7.29048	7.73028
grail3.2763000101			POPLAR270839	2.93381e-17	10.9133	12.2428	12.3644	12.4315	12.3143
gw1.6534.4.1	POPTR_0017s06240.1		POPLAR288731	2.93381e-17	6.5991	8.45772	8.12082	7.67129	7.25338
fgenesh4_pm.C_LG_IX000373			POPLAR121800	2.94106e-17	8.45498	6.86521	6.74192	6.7668	7.16833
eugene3.00020688			POPLAR039948	2.95169e-17	12.5457	14.6141	14.3112	13.8377	13.5572
eugene3.02360015	POPTR_0011s10150.1	Potri.011G099200.1	POPLAR219171	2.95179e-17	6.8788	8.35067	8.52707	8.75358	8.56571
fgenesh4_pg.C_LG_I003091			POPLAR302397	2.96521e-17	7.57626	9.27325	10.5302	11.2771	12.0931
fgenesh4_pm.C_LG_VII000123	POPTR_0007s03780.1	Potri.007G110000.1	POPLAR123086	2.99732e-17	7.86908	7.21483	6.93756	6.49805	6.31938
gw1.I.9760.1	POPTR_0001s22170.1	Potri.001G214600.1	POPLAR337722	3.00297e-17	6.5574	10.7151	10.3641	10.4445	10.1337
gw1.II.1265.1	POPTR_0002s11860.1	Potri.002G117800.1	POPLAR153289	3.00297e-17	10.6441	7.58218	8.04531	8.16083	8.86112
grail3.0089000401	POPTR_0007s10200.1	Potri.007G052000.1	POPLAR144330	3.05625e-17	10.8657	8.95991	8.72138	8.90704	9.31209
estExt_fgenesh4_pg.C_LG_III0366	POPTR_0003s05490.1	Potri.003G056200.1	POPLAR016015	3.0698e-17	9.28166	6.51526	6.54773	6.84591	7.52334
eugene3.97500001	POPTR_0007s03350.1		POPLAR242436	3.10885e-17	10.4887	7.85348	7.87829	8.07858	8.37519
gw1.II.529.1	POPTR_0002s19260.1	Potri.002G191900.1	POPLAR156069	3.15481e-17	6.17803	9.12709	8.99527	7.99588	7.35422
eugene3.00060897			POPLAR051638	3.17206e-17	8.02656	11.0633	10.8763	10.598	10.5175
EST derived gene model			POPLAR390652	3.24492e-17	8.97728	11.5062	12.068	11.5966	11.3391
gw1.64.61.1	POPTR_0017s06720.1	Potri.017G039900.1	POPLAR288642	3.24651e-17	8.18423	12.0805	12.6303	11.3854	10.3241
estExt_fgenesh4_pg.C_LG_II2594	POPTR_0002s26280.1	Potri.002G261700.1	POPLAR015903	3.28882e-17	9.48189	6.9509	6.82062	7.45631	7.32104
grail3.0027010302	POPTR_0005s18720.1	Potri.005G143800.1	POPLAR137767	3.28882e-17	7.43409	11.3673	10.5771	11.5265	11.4991
eugene3.00081172			POPLAR057593	3.28992e-17	10.5993	9.23208	9.1577	7.92845	8.07327
fgenesh4_pg.C_scaffold_11444000001	POPTR_0479s00200.1	Potri.017G069800.1	POPLAR243379	3.29677e-17	9.76929	7.81092	7.86703	7.86105	8.09112
grail3.0019015501	POPTR_0007s12440.1	Potri.007G029600.1	POPLAR135336	3.30981e-17	10.4951	12.5906	12.3604	12.2798	12.2138
estExt_Genewise1_v1.C_700474	POPTR_0005s04170.1		POPLAR200045	3.33409e-17	8.76251	6.74798	6.67936	6.63003	6.6057
EST derived gene model			POPLAR391636	3.33409e-17	7.10278	6.25201	6.25847	6.12497	6.20869
estExt_fgenesh4_pm.C_LG_VI0645	POPTR_0006s23890.1	Potri.006G222300.1	POPLAR030227	3.33543e-17	9.26124	7.38958	7.00651	7.02111	7.15443
eugene3.00410224	POPTR_0013s10590.1	Potri.013G098900.1	POPLAR207771	3.33543e-17	6.51467	9.87995	9.07687	7.72386	7.48397
fgenesh4_pg.C_LG_VIII000278	POPTR_0008s03660.1	Potri.008G036800.1	POPLAR105102	3.33543e-17	7.87477	10.9191	10.1985	9.91987	9.65775
estExt_Genewise1_v1.C_LG_XV0083			POPLAR010736	3.36306e-17	7.60176	9.40565	10.5547	10.6388	10.3823
fgenesh4_pg.C_LG_III001068	POPTR_0003s12920.1	Potri.003G129100.1	POPLAR094343	3.3884e-17	8.60101	6.84006	6.53148	6.47305	6.69482
grail3.0029005901			POPLAR264929	3.40834e-17	10.4201	12.6077	12.5791	12.392	12.2009
estExt_Genewise1_v1.C_LG_XVI1636	POPTR_0016s05200.1	Potri.016G051500.1	POPLAR011398	3.47012e-17	8.04255	6.77297	6.98663	6.77326	6.82666
fgenesh4_pg.C_LG_XIX001005	POPTR_0019s14420.1	Potri.019G121200.1	POPLAR114985	3.47012e-17	10.5789	6.84633	6.33153	6.20555	6.33562
eugene3.00860135			POPLAR210809	3.5058e-17	10.481	12.1077	13.0862	12.9789	12.6738
estExt_Genewise1_v1.C_LG_XVI1825			POPLAR011456	3.5068e-17	7.60432	13.2136	12.5582	10.0799	10.0743
fgenesh4_pg.C_LG_XIV000578	POPTR_0014s11230.1	Potri.014G117000.1	POPLAR113490	3.50924e-17	6.49215	9.69322	8.97977	8.19658	7.50009
gw1.II.3099.1	POPTR_0002s09360.1	Potri.002G093000.1	POPLAR154975	3.50924e-17	6.2752	9.29194	8.87325	8.12009	7.46325
gw1.V.3546.1	POPTR_0005s10140.1	Potri.005G098600.1	POPLAR166536	3.51978e-17	7.80363	6.61676	6.64802	6.67472	6.75944
gw1.367.3.1	POPTR_0012s03220.1		POPLAR284581	3.52415e-17	6.5862	10.3537	9.58609	8.42358	7.94808
estExt_fgenesh4_pg.C_1290056	POPTR_0015s07100.1	Potri.015G060000.1	POPLAR200967	3.54835e-17	10.3872	8.37827	8.13861	8.61554	8.78947
estExt_Genewise1_v1.C_LG_XI1802			POPLAR008342	3.57301e-17	6.24723	10.8576	10.8921	11.0502	10.8848
grail3.0008053801	POPTR_0001s08820.1	Potri.001G109700.1	POPLAR131395	3.57301e-17	7.53767	6.20041	6.31623	6.20858	6.27621
grail3.0011005801	POPTR_0007s04420.1	Potri.007G103200.1	POPLAR322279	3.59388e-17	9.70202	10.5882	10.9333	11.2465	11.5089
gw1.XIII.1456.1	POPTR_0013s03700.1	Potri.013G039400.1	POPLAR184065	3.59388e-17	11.0025	9.3081	8.91711	9.40296	9.67383
estExt_fgenesh4_pg.C_2080026			POPLAR201906	3.78218e-17	6.61034	9.03203	9.37765	8.03444	7.09146
grail3.0018043001			POPLAR135153	3.78218e-17	9.32605	7.11405	6.8599	7.2441	7.37306
gw1.185.36.1	POPTR_0019s02650.1	Potri.019G010200.1	POPLAR279575	3.78218e-17	7.10171	9.38204	8.61299	7.75172	7.28975
gw1.6840.1.1	POPTR_0001s09570.1	Potri.001G102400.1	POPLAR289395	3.78218e-17	8.53689	13.6996	13.5476	13.7106	13.3144
estExt_Genewise1_v1.C_LG_VII0023	POPTR_0007s14500.1	Potri.007G009200.1	POPLAR005720	3.7874e-17	8.52895	7.10811	7.20221	7.36942	7.40497
eugene3.00020162	POPTR_0002s01990.1	Potri.002G018300.1	POPLAR039105	3.79768e-17	9.63126	7.02308	6.88397	6.98456	7.53889
fgenesh4_pg.C_LG_VIII000401	POPTR_0008s04880.1	Potri.008G049000.1	POPLAR105218	3.79818e-17	7.96796	6.54349	6.5623	6.44155	6.48868
estExt_fgenesh4_pm.C_LG_VIII0291	POPTR_0008s07370.1	Potri.008G073700.1	POPLAR293511	3.82154e-17	8.25393	6.42816	6.42988	6.73151	6.97895
eugene3.00100568	POPTR_0010s05690.2	Potri.010G046800.1	POPLAR061826	3.8375e-17	10.5465	12.8981	11.5912	10.7165	9.83745
estExt_fgenesh4_pg.C_LG_II0318			POPLAR014573	3.87019e-17	7.29085	13.597	12.923	11.5224	10.1809
estExt_Genewise1_v1.C_LG_XVI3399	POPTR_0016s11610.1	Potri.016G106900.1	POPLAR011666	3.87019e-17	10.0175	7.9076	7.88411	7.99795	8.14843
gw1.II.870.1	POPTR_0002s18600.1	Potri.002G185100.1	POPLAR156471	3.8753e-17	8.28966	6.70423	6.95412	6.99916	7.27865
fgenesh4_pg.C_scaffold_4648000002			POPLAR258407	3.90475e-17	8.16847	6.23773	6.28782	6.3797	6.43639
fgenesh4_pg.C_LG_XII000335	POPTR_0276s00200.1		POPLAR111490	3.91698e-17	7.10645	6.18502	6.20506	6.23368	6.22696
eugene3.169790001			POPLAR229938	4.02033e-17	7.2698	6.22425	6.20635	6.14423	6.17121
gw1.XIII.547.1	POPTR_0013s00720.1	Potri.013G005800.1	POPLAR185646	4.08446e-17	8.6357	9.8046	13.4255	12.5845	12.8173
estExt_fgenesh4_pm.C_LG_VIII0682			POPLAR031098	4.10178e-17	11.2021	9.15594	9.39945	9.83768	10.1555
eugene3.02630001			POPLAR219413	4.18316e-17	10.2392	13.8357	13.6109	11.9973	11.3854
eugene3.30360001			POPLAR236118	4.26926e-17	7.24741	6.30535	6.23742	6.20429	6.18852
grail3.0038010001	POPTR_0004s08500.1	Potri.004G086600.1	POPLAR139785	4.27255e-17	12.2698	7.36526	6.94988	7.35582	8.84984
eugene3.25140002			POPLAR234156	4.33212e-17	8.04948	6.30501	6.33282	6.22899	6.27448
estExt_fgenesh4_pm.C_LG_III0464			POPLAR028360	4.38017e-17	10.2756	12.4247	11.6816	11.7489	11.3799
estExt_Genewise1_v1.C_LG_IX1239	POPTR_0009s13570.1	Potri.009G133100.1	POPLAR003708	4.42613e-17	11.6325	9.52594	9.06479	8.3164	8.5099
grail3.0018042701	POPTR_0003s14100.1	Potri.003G141100.1	POPLAR135140	4.45578e-17	8.10256	6.66161	6.74401	6.95364	7.04457
estExt_fgenesh4_pg.C_LG_III1187			POPLAR016471	4.51493e-17	9.65343	7.3909	6.92812	7.25706	7.43308
gw1.VI.2111.1	POPTR_0006s21590.1	Potri.006G201300.1	POPLAR169147	4.53898e-17	7.45774	6.22248	6.25946	6.23305	6.22199
grail3.0013034101			POPLAR133313	4.57459e-17	10.9264	8.73724	8.67931	9.33514	9.62627
eugene3.00021046	POPTR_0002s11340.1	Potri.002G112800.1	POPLAR040529	4.61831e-17	7.58834	6.41141	6.38249	6.42828	6.46204
eugene3.00110934			POPLAR066052	4.61831e-17	6.74623	9.67903	10.0156	9.87517	9.46866
eugene3.00181144	POPTR_0018s12790.1	Potri.018G127800.1	POPLAR083551	4.61831e-17	8.47476	11.3287	11.4125	11.0389	9.81217
grail3.0049003701	POPTR_0008s03670.1	Potri.008G036900.1	POPLAR141076	4.64172e-17	7.96458	11.3834	11.3749	11.3956	11.008
gw1.41.64.1	POPTR_0013s12380.1	Potri.013G119500.1	POPLAR286170	4.64172e-17	8.63777	6.6204	6.58269	6.7618	6.95702
gw1.IV.3037.1	POPTR_0004s04630.1	Potri.004G046700.1	POPLAR160313	4.64172e-17	7.76902	6.76993	6.41955	6.2307	6.30734
fgenesh4_pg.C_scaffold_6647000001	POPTR_0005s13050.1	Potri.005G129400.1	POPLAR260547	4.66979e-17	6.28724	11.2527	11.026	10.3675	9.93293
gw1.170.109.1	POPTR_0017s00690.1	Potri.017G002700.1	POPLAR278713	4.69277e-17	10.734	8.25736	8.27637	8.91718	8.89726
grail3.0046015202	POPTR_0004s04860.1	Potri.004G048900.1	POPLAR140681	4.80851e-17	8.10177	6.91545	6.90958	6.90947	7.06427
estExt_fgenesh4_pm.C_LG_XI0012	POPTR_0021s00380.1	Potri.011G006800.1	POPLAR031902	4.9264e-17	8.6353	7.35767	7.15802	7.3595	7.40693
eugene3.00100193			POPLAR061380	4.9264e-17	6.87534	6.10638	6.14065	6.14985	6.2033
estExt_Genewise1_v1.C_LG_XIV0605			POPLAR009651	4.93097e-17	9.93372	12.1577	12.0778	11.3569	11.1863
fgenesh4_pg.C_LG_V001386	POPTR_0005s24550.1	Potri.005G224100.1	POPLAR304710	4.99385e-17	6.41386	9.36993	8.58856	7.96285	7.75305
EST derived gene model			POPLAR391421	5.01747e-17	8.47386	11.097	10.4169	9.82973	9.65166
eugene3.08840002	POPTR_0019s04390.1	Potri.019G026900.1	POPLAR223249	5.02498e-17	11.7473	8.37422	7.63677	7.5746	7.31523
eugene3.00280198	POPTR_0006s12750.1	Potri.006G125600.1	POPLAR205483	5.09003e-17	7.43258	6.17257	6.23109	6.17738	6.17478
estExt_fgenesh4_pm.C_280064			POPLAR204344	5.10718e-17	12.3217	10.8924	11.0306	11.5476	11.7649
estExt_Genewise1_v1.C_LG_XVI2679	POPTR_0016s08770.1	Potri.016G086400.1	POPLAR011566	5.12869e-17	8.40657	6.69704	6.72577	6.98732	6.89352
fgenesh4_pg.C_LG_II001877	POPTR_0002s19120.1	Potri.002G190600.1	POPLAR092014	5.13589e-17	6.67755	8.94656	10.8619	10.5552	9.08404
eugene3.02360013	POPTR_0480s00200.1		POPLAR219167	5.14268e-17	7.42247	8.78972	8.8818	9.07821	8.96622
eugene3.00130494			POPLAR070924	5.22148e-17	6.97559	6.23403	6.2687	6.31757	6.28904
fgenesh4_pm.C_LG_I000139	POPTR_0001s14850.1	Potri.001G046800.1	POPLAR119156	5.22148e-17	8.3406	6.72925	6.56189	6.38312	6.76679
gw1.I.8641.1			POPLAR152053	5.23582e-17	8.40984	6.84381	6.92425	6.98761	7.12439
EST derived gene model			POPLAR390829	5.24169e-17	7.27701	8.60754	9.53622	9.75967	10.2675
grail3.0022026302			POPLAR136437	5.24608e-17	7.93994	10.088	9.93888	9.56677	9.11613
grail3.0009044702	POPTR_0008s20130.1	Potri.008G196800.1	POPLAR131791	5.30306e-17	6.32737	10.6143	9.72858	10.3	9.22046
gw1.X.3876.1	POPTR_0010s01400.1	Potri.T030300.1	POPLAR177814	5.36349e-17	8.77916	11.137	11.5244	10.8923	10.6731
eugene3.01180009	POPTR_0003s09080.1	Potri.003G092100.1	POPLAR211786	5.36719e-17	6.86993	8.65212	8.0661	7.0228	6.70819
gw1.XVIII.1630.1	POPTR_0018s01830.1	Potri.018G026500.1	POPLAR195695	5.39059e-17	8.699	7.05354	6.95992	7.33099	7.43193
eugene3.00102057			POPLAR063853	5.39182e-17	7.90029	12.2282	12.3603	11.818	11.5497
eugene3.00150824	POPTR_0015s11470.1	Potri.015G103500.1	POPLAR077138	5.39182e-17	8.31737	10.5025	10.1105	9.709	9.11705
estExt_Genewise1_v1.C_LG_XVIII2259			POPLAR012214	5.43998e-17	10.6232	12.2174	12.29	12.0358	11.9295
eugene3.206690001			POPLAR232460	5.46047e-17	7.50743	6.33125	6.29125	6.27065	6.22386
gw1.VIII.1300.1	POPTR_0008s01310.3	Potri.008G012400.1	POPLAR173408	5.48384e-17	7.45297	6.32123	6.29535	6.37889	6.49296
fgenesh4_pm.C_scaffold_107000027	POPTR_0001s41330.1	Potri.001G402900.1	POPLAR263391	5.5045e-17	9.0637	7.15345	6.82518	6.54798	6.67603
eugene3.00030919	POPTR_0003s11930.1	Potri.003G119400.1	POPLAR043399	5.52292e-17	8.09391	6.48847	6.63297	6.82003	6.56304
eugene3.98910001			POPLAR242473	5.55783e-17	7.35399	6.25912	6.21353	6.22763	6.16372
eugene3.00101412	POPTR_0010s15720.1	Potri.010G147400.1	POPLAR063067	5.60055e-17	13.5405	10.8013	11.5667	11.5616	11.8393
eugene3.00120064	POPTR_0012s03540.1	Potri.012G038400.1	POPLAR067052	5.61065e-17	9.04508	12.5223	12.5421	12.1913	11.7253
gw1.XIV.659.1	POPTR_0014s01850.1	Potri.014G018200.1	POPLAR188250	5.61065e-17	7.5322	7.48299	7.21089	6.41194	6.22528
eugene3.00040497			POPLAR045941	5.68939e-17	9.67944	11.4345	11.0147	10.78	10.6039
gw1.XIII.355.1	POPTR_0013s15650.1	Potri.013G160600.1	POPLAR185509	5.74383e-17	7.31312	6.33396	6.36424	6.38235	6.40512
gw1.VIII.587.1	POPTR_0008s17750.1	Potri.008G177500.1	POPLAR175277	5.79495e-17	7.67578	6.5843	6.52007	6.56716	6.67834
eugene3.00111147	POPTR_0011s14220.1	Potri.011G138900.1	POPLAR066455	5.83191e-17	8.55389	7.28219	6.9896	6.77961	6.84455
gw1.208.100.1	POPTR_0001s03650.1	Potri.001G044900.1	POPLAR280762	5.8733e-17	11.4375	8.49459	7.9785	8.44045	8.77769
gw1.IX.2948.1	POPTR_0009s07940.1	Potri.009G075600.1	POPLAR340008	5.88613e-17	8.02851	6.89426	6.84572	6.85247	6.93947
eugene3.00080258	POPTR_0008s03130.1	Potri.008G031400.1	POPLAR056131	5.89721e-17	6.78205	12.6493	12.7562	11.3894	11.0513
gw1.I.8836.1	POPTR_0001s09810.1	Potri.001G099800.1	POPLAR337559	5.90437e-17	7.4173	6.32579	6.28955	6.29801	6.26441
gw1.I.6956.1	POPTR_0001s06980.1	Potri.001G032500.1	POPLAR150794	5.95619e-17	11.5528	7.97529	7.73655	7.28741	8.14023
estExt_fgenesh4_pg.C_LG_X0621	POPTR_0010s05150.1	Potri.010G041800.1	POPLAR021894	5.97955e-17	6.93182	8.89077	8.63948	8.3443	8.09576
estExt_fgenesh4_pg.C_LG_VIII1385			POPLAR021385	6.03413e-17	10.9385	7.08326	6.93225	7.7157	8.1492
eugene3.01290042	POPTR_0015s07270.1	Potri.015G061600.1	POPLAR213429	6.0466e-17	6.53486	9.53455	9.36669	9.6868	9.44713
EST derived gene model			POPLAR391114	6.10105e-17	6.14787	8.29864	7.23177	6.4004	6.18576
estExt_fgenesh4_pg.C_LG_III0524			POPLAR016061	6.13239e-17	8.04232	9.09945	10.3691	10.4467	10.2322
estExt_fgenesh4_pg.C_LG_X1860			POPLAR022621	6.13239e-17	13.6168	10.8759	11.3137	11.8406	11.9706
fgenesh4_pg.C_LG_VIII001666	POPTR_0008s19080.1	Potri.008G186700.1	POPLAR106938	6.13239e-17	7.55839	9.80452	9.26118	8.36889	8.03106
eugene3.00070254	POPTR_0007s02730.1	Potri.007G120400.1	POPLAR054071	6.1507e-17	6.88873	11.7551	12.5458	11.2988	9.68423
eugene3.13530001			POPLAR226987	6.15111e-17	7.69252	13.0043	11.1897	10.0468	9.77745
estExt_Genewise1_v1.C_LG_XI0721	POPTR_0011s14860.2	Potri.011G145600.1	POPLAR008256	6.15673e-17	7.61843	6.16156	6.22298	6.17463	6.16539
fgenesh4_pg.C_LG_X001206			POPLAR305878	6.45121e-17	10.4335	8.7013	7.49447	6.44415	6.57002
estExt_Genewise1_v1.C_LG_I8734	POPTR_0001s10120.1	Potri.001G096900.1	POPLAR001186	6.50173e-17	9.17449	6.36124	6.49894	7.09628	7.19436
eugene3.00030769	POPTR_0003s10360.1	Potri.003G104500.1	POPLAR043151	6.50704e-17	7.20298	8.57632	9.54933	9.59508	9.30866
eugene3.02270010	POPTR_0004s13090.1		POPLAR218934	6.5208e-17	13.4076	11.2785	11.1399	11.9185	12.4189
gw1.XVI.1926.1	POPTR_0016s06070.1		POPLAR348737	6.52845e-17	7.32844	6.20797	6.25156	6.33599	6.54022
gw1.V.2919.1	POPTR_0005s08030.1	Potri.005G078500.1	POPLAR166025	6.54648e-17	9.89124	8.03776	8.01604	8.15755	7.9253
estExt_fgenesh4_pm.C_LG_VI0371			POPLAR030050	6.57748e-17	12.0161	7.17141	7.19062	8.28273	8.59912
gw1.66.496.1	POPTR_0004s21310.2	Potri.004G202900.1	POPLAR289049	6.64872e-17	10.0856	7.78872	7.86837	7.67444	8.42693
EST derived gene model			POPLAR391542	6.64872e-17	10.1336	8.44924	7.98472	7.65843	7.7284
gw1.X.619.1	POPTR_0010s15510.1	Potri.010G145000.1	POPLAR179330	6.65412e-17	7.21694	6.32647	6.25137	6.31378	6.55384
estExt_Genewise1_v1.C_LG_VI2188			POPLAR005544	6.70642e-17	13.8633	9.60632	7.9347	9.94152	9.50341
grail3.0039021601			POPLAR140130	6.70642e-17	7.41139	6.25783	6.31108	6.35008	6.27793
gw1.I.6615.1	POPTR_0001s04740.1		POPLAR150581	6.70642e-17	6.38423	7.67797	7.60392	7.62772	7.57529
estExt_fgenesh4_pg.C_1970027	POPTR_0015s05980.1	Potri.015G024200.1	POPLAR201819	6.73624e-17	6.83992	10.5053	10.5819	9.82277	8.78551
fgenesh4_pg.C_scaffold_7018000001	POPTR_0007s09420.1	Potri.007G059300.1	POPLAR261166	6.76978e-17	6.21014	7.29415	7.99118	8.31264	8.06247
gw1.III.1875.1	POPTR_0003s20890.1	Potri.003G222200.1	POPLAR157422	6.76978e-17	11.4874	8.67522	8.95978	9.37292	9.5855
gw1.IV.2291.1	POPTR_0011s04490.1	Potri.011G045100.1	POPLAR159817	6.76978e-17	8.59546	9.88522	9.95439	10.1512	10.0042
gw1.XII.1434.1	POPTR_0012s07150.1	Potri.012G069700.1	POPLAR182428	6.76978e-17	6.34202	9.74737	10.0885	9.43124	9.55132
EST derived gene model			POPLAR390937	6.76978e-17	6.66924	9.69709	10.7017	10.5499	10.7327
gw1.II.2815.1	POPTR_0002s23510.1	Potri.002G234000.1	POPLAR338009	6.82683e-17	9.65826	12.9261	12.0375	12.1271	12.1531
gw1.XVII.765.1	POPTR_0017s11030.1	Potri.017G074000.1	POPLAR195125	6.88431e-17	12.0329	8.04683	7.24841	7.64957	9.07437
eugene3.00111155	POPTR_0011s14310.1	Potri.011G139700.1	POPLAR066494	6.90376e-17	7.35629	6.62366	6.36566	6.2415	6.25536
estExt_fgenesh4_pg.C_LG_III1424	POPTR_0003s17010.1	Potri.003G171500.1	POPLAR016584	6.91693e-17	9.61324	7.77943	7.39315	7.45189	7.84388
estExt_fgenesh4_pg.C_LG_XVI0047			POPLAR293272	7.0449e-17	9.7539	6.61521	6.47244	8.22057	8.22333
estExt_fgenesh4_pg.C_LG_V0531			POPLAR018340	7.08921e-17	10.4191	11.8707	11.5857	11.481	11.3223
estExt_fgenesh4_pg.C_LG_X1849			POPLAR022601	7.13176e-17	11.3583	9.17347	9.26914	9.75691	10.0495
eugene3.00012839			POPLAR293971	7.16709e-17	9.44856	10.3133	11.6098	13.0095	14.098
EST derived gene model			POPLAR391681	7.17612e-17	8.25872	15.0366	14.0105	12.5738	11.4234
eugene3.29440001	POPTR_0554s00210.1		POPLAR235649	7.26113e-17	10.5981	7.23592	7.54319	7.53873	7.68321
fgenesh4_pg.C_scaffold_11555000001	POPTR_0007s10410.1	Potri.007G049900.1	POPLAR243447	7.26113e-17	6.15545	9.39601	8.70486	8.97533	8.81145
gw1.IX.3151.1	POPTR_1455s00200.1	Potri.009G067200.1	POPLAR340031	7.26925e-17	9.20575	6.75749	6.72991	7.2852	7.40589
estExt_fgenesh4_pg.C_640031	POPTR_0017s06650.1	Potri.017G039200.1	POPLAR203083	7.33526e-17	11.8844	9.02085	8.85631	9.00574	9.3642
grail3.0033027401	POPTR_0002s14430.3	Potri.002G143300.1	POPLAR138795	7.33526e-17	10.1356	8.67847	8.35166	7.97074	7.95739
fgenesh4_pm.C_LG_IX000050	POPTR_0009s16231.1	Potri.009G160700.1	POPLAR121603	7.33669e-17	6.34688	10.2104	10.3261	9.25509	8.49155
estExt_fgenesh4_pg.C_LG_III0867	POPTR_0003s10860.1	Potri.003G109200.1	POPLAR016245	7.35771e-17	12.2534	8.04347	8.123	7.97089	8.63502
eugene3.00100691	POPTR_0010s08670.1	Potri.010G076200.1	POPLAR061943	7.35771e-17	10.8841	8.29783	7.93358	8.39691	8.59262
estExt_fgenesh4_pg.C_1870020			POPLAR201747	7.45774e-17	11.6807	7.72704	7.68197	9.74192	9.43866
EST derived gene model			POPLAR391438	7.70692e-17	9.71671	7.20765	7.06566	7.1181	7.15297
estExt_fgenesh4_pg.C_570040	POPTR_0005s11070.1	Potri.005G108900.1	POPLAR202953	7.71597e-17	9.25387	6.88772	6.86345	7.1404	7.44952
eugene3.01220060	POPTR_0015s05330.1		POPLAR212459	7.71597e-17	10.3797	8.85713	8.61849	8.67201	8.60046
gw1.I.3033.1	POPTR_0001s33900.1	Potri.001G331500.1	POPLAR148035	7.71597e-17	9.2439	11.3523	11.4864	11.6956	11.452
eugene3.01470013	POPTR_0006s28780.1	Potri.006G273000.1	POPLAR298227	7.77064e-17	6.39836	8.11709	8.74874	8.95924	9.063
EST derived gene model			POPLAR390741	7.80456e-17	8.40493	6.44064	6.42146	6.45288	6.89695
estExt_fgenesh4_pm.C_LG_X0938			POPLAR031833	7.83525e-17	11.0788	8.06266	7.13373	7.75131	7.81532
grail3.3797000101	POPTR_0001s45390.1	Potri.001G449900.1	POPLAR271434	8.04058e-17	8.0592	11.1742	11.8078	10.5418	9.90084
estExt_fgenesh4_pg.C_570051	POPTR_0005s11200.1	Potri.005G110000.1	POPLAR202963	8.08897e-17	9.96084	7.48097	7.32918	7.95591	8.25181
grail3.12123000101	POPTR_0004s07440.1	Potri.004G076000.1	POPLAR269443	8.09561e-17	6.17513	7.48606	7.77946	8.0083	8.25324
gw1.40.135.1	POPTR_0014s05480.1	Potri.014G055400.1	POPLAR284940	8.10766e-17	6.17168	6.46184	6.67979	7.28323	7.97536
estExt_fgenesh4_pg.C_LG_V1418			POPLAR018753	8.237e-17	10.7849	14.9199	14.5814	13.7565	13.2931
fgenesh4_pg.C_LG_XVI000326	POPTR_0016s04250.1	Potri.016G043200.1	POPLAR116497	8.28426e-17	8.17439	6.59621	6.68077	6.66865	6.93119
gw1.148.13.1	POPTR_0001s23420.1	Potri.001G227000.1	POPLAR276916	8.30771e-17	8.26229	7.09052	6.85505	6.60466	6.90257
grail3.0001007601			POPLAR126504	8.31038e-17	8.83488	7.60414	7.43812	7.09278	7.00657
grail3.0026033201			POPLAR137640	8.40874e-17	9.32973	11.7754	12.6448	12.075	11.5111
gw1.III.2366.1	POPTR_0003s19170.1	Potri.003G192500.1	POPLAR158044	8.47596e-17	10.4551	7.43403	7.29653	6.8312	7.45992
eugene3.00081487	POPTR_0008s15860.1	Potri.008G158800.1	POPLAR058096	8.48112e-17	10.5914	9.361	8.60514	8.48595	8.56006
gw1.XVI.594.1	POPTR_0016s00770.1	Potri.016G006000.1	POPLAR194137	8.57382e-17	8.77869	10.0773	10.1186	9.68708	9.66606
estExt_fgenesh4_pm.C_LG_VI0293	POPTR_0006s08740.1	Potri.006G087100.1	POPLAR029965	8.61415e-17	11.1525	7.26587	7.03709	7.86634	8.25505
gw1.XIV.2953.1	POPTR_0014s13780.1	Potri.014G141400.1	POPLAR187332	8.61415e-17	6.86471	9.26199	9.38768	8.82238	8.7352
gw1.XVII.1126.1	POPTR_0017s12040.1	Potri.017G084100.1	POPLAR194491	8.61415e-17	8.02205	6.88438	6.71926	6.81802	7.02468
estExt_Genewise1_v1.C_LG_II0434	POPTR_0002s14860.3	Potri.002G147600.1	POPLAR001447	8.6268e-17	7.77342	6.33255	6.30159	6.21055	6.21807
eugene3.00020547	POPTR_0002s05910.1	Potri.002G058000.1	POPLAR039663	8.65412e-17	7.42662	6.62337	6.73157	6.67011	6.80152
eugene3.00160271	POPTR_0016s03390.1	Potri.016G034400.1	POPLAR078572	8.71284e-17	7.04431	6.16845	6.18949	6.14372	6.17094
estExt_fgenesh4_pg.C_1070073	POPTR_0001s41370.1	Potri.001G403300.1	POPLAR200588	8.75262e-17	8.19591	6.7664	6.4669	6.46946	6.59163
gw1.VII.221.1	POPTR_0007s15210.1	Potri.007G002100.1	POPLAR342158	8.84884e-17	7.08878	10.4039	9.90592	9.54715	9.39666
gw1.131.196.1	POPTR_0005s00850.1	Potri.005G006800.1	POPLAR274917	8.91191e-17	7.35402	7.69343	10.8917	10.3673	10.9054
fgenesh4_pm.C_LG_II000923	POPTR_0002s19250.1	Potri.002G191800.1	POPLAR120567	8.96059e-17	6.66788	10.6356	10.0554	8.63431	7.8752
eugene3.00051302	POPTR_0005s24500.1	Potri.005G223600.1	POPLAR049383	9.01541e-17	8.15787	10.652	10.3503	10.578	10.7734
estExt_fgenesh4_pg.C_LG_IV1453	POPTR_0004s18020.2	Potri.004G174400.1	POPLAR292973	9.06335e-17	11.3126	8.16706	7.43798	7.96783	9.09228
grail3.0032012601			POPLAR138481	9.08411e-17	9.29393	7.01831	6.99337	7.71327	7.59164
eugene3.00111330			POPLAR066856	9.09997e-17	7.03868	8.67623	8.64773	8.47247	8.35939
grail3.0018029802	POPTR_0003s12690.1	Potri.003G126800.1	POPLAR322398	9.09997e-17	9.1368	7.10142	6.89676	6.42258	6.52154
fgenesh4_pg.C_scaffold_107000083	POPTR_0001s41460.1	Potri.001G404100.1	POPLAR242921	9.11516e-17	8.18425	10.6177	12.4245	12.4394	12.2036
eugene3.00151108	POPTR_0015s14230.1	Potri.015G132600.1	POPLAR077809	9.11764e-17	9.76916	7.37737	7.36956	7.77335	8.02144
grail3.0001042602			POPLAR126888	9.36189e-17	11.599	8.00392	8.90067	9.95146	10.0335
EST derived gene model			POPLAR391259	9.38387e-17	8.10066	9.98876	10.121	10.2935	10.1887
grail3.0273000301	POPTR_0010s08170.1	Potri.010G070900.1	POPLAR323479	9.40043e-17	9.01597	11.9741	11.5711	11.1206	11.0348
gw1.XIV.1757.1	POPTR_0014s09590.1	Potri.014G100400.1	POPLAR186493	9.47605e-17	7.06943	6.26131	6.30816	6.42541	6.47071
estExt_Genewise1_v1.C_LG_XV0414	POPTR_0015s01630.2	Potri.015G013900.1	POPLAR010800	9.4874e-17	11.2506	9.18975	9.09054	9.48411	9.60265
estExt_fgenesh4_pm.C_LG_II0108	POPTR_0002s02550.1	Potri.002G023900.1	POPLAR027379	9.67664e-17	6.60064	6.12953	6.14745	6.1607	6.12875
eugene3.00011103	POPTR_0001s17860.1	Potri.001G178300.1	POPLAR036722	9.76087e-17	6.61976	10.8425	9.35596	8.45193	7.97111
estExt_fgenesh4_pg.C_LG_X1487	POPTR_0010s17400.1	Potri.010G166800.1	POPLAR022412	9.7878e-17	9.05189	6.59526	6.71725	7.20208	7.2949
grail3.0049030302	POPTR_0008s06580.1	Potri.008G065600.1	POPLAR141374	9.81351e-17	12.2275	12.4253	13.7611	14.3903	14.2823
grail3.0200000702			POPLAR267965	9.83605e-17	10.7617	8.54525	8.54951	8.77317	8.9662
gw1.X.6146.1	POPTR_0010s10540.2	Potri.010G095400.1	POPLAR179280	9.85397e-17	6.60425	9.61945	9.3202	8.43153	7.28601
gw1.I.9237.1	POPTR_0001s08420.1	Potri.001G113000.1	POPLAR152485	1.0141e-16	7.03631	6.29552	6.28849	6.29795	6.37968
estExt_fgenesh4_pg.C_LG_VI0421	POPTR_0006s04950.1	Potri.006G051000.1	POPLAR019241	1.05002e-16	7.89348	6.72292	6.67859	6.86334	6.81601
eugene3.00130244			POPLAR070328	1.05002e-16	11.4747	8.31502	8.53689	8.89677	9.61912
grail3.0053021901	POPTR_0001s28880.1	Potri.001G282000.1	POPLAR141975	1.05352e-16	6.2731	7.64511	7.55933	7.44086	7.07812
fgenesh4_pm.C_LG_II000488	POPTR_0002s10520.1	Potri.002G105000.1	POPLAR120289	1.06404e-16	6.91063	8.43943	8.86322	8.24719	7.79401
gw1.X.2875.1	POPTR_0010s23620.1	Potri.010G229600.1	POPLAR177118	1.07395e-16	7.4605	6.36032	6.37222	6.25758	6.32488
fgenesh4_pg.C_scaffold_738000001	POPTR_0011s10220.1	Potri.011G100000.1	POPLAR261380	1.08446e-16	7.61264	8.98895	9.20772	9.26886	9.15611
estExt_Genewise1_v1.C_LG_VIII0052			POPLAR006283	1.12014e-16	10.2175	12.537	12.4195	11.8135	11.8373
estExt_Genewise1_v1.C_LG_XI0956			POPLAR008287	1.12054e-16	11.686	9.87602	9.96051	10.106	10.2788
estExt_Genewise1_v1.C_LG_IX4802			POPLAR004403	1.12455e-16	11.5084	7.95269	7.50277	7.23233	7.2748
estExt_Genewise1_v1.C_LG_VII0255			POPLAR005775	1.13341e-16	12.6824	11.5553	11.4565	11.6706	11.8245
estExt_Genewise1_v1.C_1580154	POPTR_0001s16390.1	Potri.001G163600.1	POPLAR291959	1.15295e-16	7.79211	6.49287	6.43578	6.62993	6.81209
eugene3.00060405	POPTR_0006s04380.1	Potri.006G045300.1	POPLAR050654	1.18582e-16	9.1551	6.87683	7.00922	7.21902	7.27649
gw1.VII.3333.1	POPTR_0007s12330.1	Potri.007G031100.1	POPLAR172238	1.18582e-16	8.67068	7.1714	7.03614	7.37394	7.56074
fgenesh4_pg.C_scaffold_7352000001	POPTR_0009s11080.1		POPLAR261369	1.19311e-16	10.0776	9.01614	8.68726	8.3863	8.56627
estExt_Genewise1_v1.C_LG_IX2026	POPTR_0009s11090.1	Potri.009G107600.1	POPLAR003845	1.19716e-16	11.1291	9.67247	9.14957	9.18033	9.32722
EST derived gene model			POPLAR391528	1.20359e-16	8.15281	6.33983	6.36003	6.32689	6.39845
fgenesh4_pm.C_LG_XVI000154	POPTR_0016s05120.1	Potri.016G050800.1	POPLAR125986	1.20409e-16	9.05532	7.25854	7.11592	7.19861	7.46034
EST derived gene model			POPLAR391558	1.20475e-16	11.1536	9.63246	9.06227	9.16953	9.24357
estExt_Genewise1_v1.C_280159			POPLAR198945	1.205e-16	11.6943	9.69095	9.68176	10.2964	10.4879
gw1.XIII.2970.1	POPTR_0001s44870.1	Potri.001G424700.1	POPLAR185175	1.2106e-16	7.67846	6.19995	6.23808	6.18798	6.2307
gw1.IV.2623.1	POPTR_0004s06050.1	Potri.004G061900.1	POPLAR339325	1.22022e-16	6.54616	9.72304	9.26166	8.90787	8.43704
gw1.X.1601.1	POPTR_0010s19140.1	Potri.010G184000.1	POPLAR343195	1.22647e-16	11.9819	8.28158	7.89881	9.33766	9.19682
eugene3.00080799			POPLAR057062	1.2406e-16	10.5137	6.67673	7.4687	8.33246	8.80262
estExt_fgenesh4_pg.C_LG_XIX0571	POPTR_0019s08240.2	Potri.019G054800.1	POPLAR024719	1.26294e-16	10.4694	8.64239	8.62979	8.81222	9.11863
gw1.II.4140.1	POPTR_0002s11800.1	Potri.002G117200.1	POPLAR155841	1.26294e-16	7.60573	6.79093	6.67049	6.83742	6.85814
estExt_fgenesh4_pm.C_LG_VII0495	POPTR_0007s14670.1	Potri.007G007600.1	POPLAR030593	1.296e-16	8.00528	6.73253	6.81427	7.05855	7.06405
EST derived gene model			POPLAR390556	1.30024e-16	6.78662	13.8874	13.4365	12.1284	11.4847
fgenesh4_pm.C_LG_VI000599	POPTR_0006s22760.1		POPLAR122832	1.30038e-16	9.95472	8.7225	7.61561	7.2105	7.28866
grail3.0023024001			POPLAR136787	1.30626e-16	10.3933	7.0134	7.61825	7.52923	8.47918
fgenesh4_pg.C_LG_VIII001667	POPTR_0008s19090.1	Potri.008G186800.1	POPLAR106944	1.31485e-16	7.22978	10.0952	9.55852	8.73863	8.04137
gw1.XVIII.800.1	POPTR_0018s04880.1	Potri.018G057100.1	POPLAR197372	1.32174e-16	7.10257	11.5856	9.82396	9.15441	8.70207
grail3.0060006401			POPLAR142597	1.3329e-16	6.71665	7.96363	9.35759	10.6123	10.9899
estExt_fgenesh4_pg.C_LG_VIII1644	POPTR_0008s18970.1	Potri.008G185600.1	POPLAR021482	1.33389e-16	10.358	12.0922	11.7646	11.6048	11.4793
eugene3.01500044	POPTR_1939s00200.1		POPLAR298310	1.34324e-16	6.21412	10.0664	9.08633	8.66698	7.90408
grail3.0057014501	POPTR_0005s12300.1	Potri.005G121000.1	POPLAR265621	1.34442e-16	9.66681	7.84608	7.89894	8.07928	8.01885
eugene3.00071005	POPTR_0007s12040.3	Potri.007G034000.1	POPLAR055209	1.35347e-16	12.5424	8.48495	8.43982	8.90125	8.85175
eugene3.00100231	POPTR_0010s03010.1	Potri.010G029100.1	POPLAR061424	1.35347e-16	9.2544	7.20354	7.16172	7.66749	7.64607
eugene3.30070003	POPTR_0011s13150.1	Potri.T021800.1	POPLAR235974	1.35347e-16	6.64739	8.9415	7.97253	7.50713	7.52965
gw1.XI.3100.1	POPTR_0010s25110.1	Potri.010G244900.1	POPLAR181032	1.37055e-16	8.00689	6.36216	6.40534	6.55849	6.51768
estExt_fgenesh4_pg.C_LG_II0938	POPTR_0002s10290.1	Potri.002G102500.1	POPLAR015006	1.38751e-16	10.8986	8.79296	9.27227	9.27736	9.71734
estExt_fgenesh4_pm.C_LG_I0645	POPTR_0001s25480.1	Potri.001G247600.1	POPLAR026935	1.41944e-16	7.42555	6.20986	6.18483	6.14004	6.14696
estExt_fgenesh4_pg.C_LG_II1541			POPLAR015430	1.4501e-16	9.91153	11.4885	11.7134	11.5211	11.4148
fgenesh4_pg.C_LG_XVI001159	POPTR_0016s13330.1	Potri.016G125500.1	POPLAR308593	1.45399e-16	8.00373	6.30772	6.26053	6.9863	6.81285
EST derived gene model			POPLAR391277	1.45399e-16	14.6052	11.2375	8.9671	7.87208	8.07219
estExt_fgenesh4_pm.C_LG_XIII0357			POPLAR032528	1.45462e-16	10.9427	7.32275	6.70704	8.38237	8.34421
eugene3.00170127	POPTR_0017s07870.1	Potri.017G051800.1	POPLAR081149	1.4712e-16	8.80166	12.7964	12.1017	11.5564	10.9527
estExt_fgenesh4_pg.C_LG_XI1209			POPLAR023198	1.47483e-16	8.49494	7.69437	7.76438	7.3368	7.04026
estExt_fgenesh4_pm.C_LG_IV0278	POPTR_0004s08040.1	Potri.004G082100.1	POPLAR028751	1.47483e-16	8.31798	6.78484	6.95305	7.03808	7.22566
grail3.0022019601			POPLAR136365	1.48133e-16	7.42816	6.28919	6.24739	6.34008	6.32658
estExt_fgenesh4_pg.C_LG_IX1042	POPTR_0009s05850.1		POPLAR017951	1.485e-16	8.04466	6.60193	6.77906	7.19233	7.49438
estExt_fgenesh4_pg.C_LG_VIII0315			POPLAR020726	1.49094e-16	8.5566	6.2445	6.29567	6.21735	6.23631
eugene3.00082009			POPLAR058813	1.49738e-16	9.20199	11.0598	11.217	10.8773	10.8774
eugene3.01580058	POPTR_0001s16300.1	Potri.001G162800.1	POPLAR215961	1.49797e-16	11.4968	12.3197	12.6423	13.4827	13.4617
EST derived gene model			POPLAR391283	1.5027e-16	7.91115	9.13481	10.1116	10.2363	10.7621
gw1.V.2026.1	POPTR_0005s27060.1	Potri.005G249200.1	POPLAR165256	1.54291e-16	11.2809	9.35786	9.52616	9.57003	9.86829
eugene3.09240002			POPLAR300031	1.56962e-16	10.8891	7.41722	7.515	8.83931	9.50341
gw1.236.50.1	POPTR_0011s10120.1	Potri.011G098800.1	POPLAR281727	1.56962e-16	7.47645	9.05108	9.01025	9.33681	9.25309
estExt_fgenesh4_pg.C_640120			POPLAR203111	1.58333e-16	9.18774	10.7422	11.141	11.2042	11.0783
eugene3.15070002	POPTR_0001s39455.1	Potri.003G025900.1	POPLAR228323	1.58333e-16	6.72172	9.20505	8.6514	7.47844	7.21163
gw1.II.894.1	POPTR_0002s18760.1	Potri.002G186500.1	POPLAR338356	1.59425e-16	6.9486	10.5324	9.13469	8.1508	7.41632
eugene3.00150571			POPLAR076689	1.6049e-16	10.4293	9.3168	9.19472	9.22059	9.37943
eugene3.00050284	POPTR_0005s09250.3	Potri.005G090300.1	POPLAR047762	1.61534e-16	7.25973	6.4539	6.45554	6.54246	6.66495
fgenesh4_pg.C_LG_X000812			POPLAR108177	1.62197e-16	10.999	7.75275	7.55734	8.24712	8.45579
grail3.0099000801			POPLAR145122	1.62503e-16	12.3147	10.0926	9.90996	10.2667	10.2224
EST derived gene model			POPLAR391213	1.62871e-16	8.3908	6.51266	6.32746	6.22231	6.32816
gw1.XIII.1349.1	POPTR_0030s00410.1	Potri.013G035700.1	POPLAR184000	1.64934e-16	8.53954	6.77195	6.72732	6.94843	7.02927
eugene3.00102123	POPTR_0010s22550.1	Potri.010G218500.1	POPLAR063917	1.67154e-16	6.80663	10.0012	9.99394	9.56232	9.03144
eugene3.00660225			POPLAR209558	1.68975e-16	8.55066	12.6968	12.1848	11.6458	11.3532
gw1.II.1498.1	POPTR_0002s12350.1	Potri.002G122000.1	POPLAR153527	1.68975e-16	9.74722	7.79483	7.97947	8.34358	8.55206
eugene3.00011778			POPLAR037326	1.69111e-16	11.3909	12.8387	12.9491	12.4583	12.1883
gw1.VIII.1153.1	POPTR_0008s11600.1	Potri.008G117100.1	POPLAR173296	1.76461e-16	8.3753	11.5518	11.2418	9.46283	8.61549
gw1.XI.3915.1	POPTR_0011s12100.1	Potri.011G120300.1	POPLAR345169	1.77637e-16	8.50495	6.34471	6.4807	7.86683	7.49729
eugene3.00081616			POPLAR058300	1.80956e-16	7.53194	6.41752	6.44914	6.23224	6.21154
eugene3.00012897	POPTR_0001s45370.1	Potri.001G449600.1	POPLAR038593	1.81304e-16	9.1844	7.2228	7.62493	7.64539	7.7791
fgenesh4_pm.C_LG_I000848	POPTR_0001s34880.1	Potri.001G349600.1	POPLAR119657	1.82547e-16	6.91899	9.393	9.08836	8.46879	8.23577
grail3.0008013601			POPLAR131059	1.82547e-16	10.7611	7.15956	7.54636	7.64162	8.70783
grail3.0092006302			POPLAR144708	1.82547e-16	11.7292	8.5179	8.56675	8.91876	8.95437
gw1.XIX.2748.1	POPTR_0019s14590.1	Potri.019G125000.1	POPLAR189600	1.82547e-16	11.8303	9.67701	8.56495	8.65618	8.38026
estExt_fgenesh4_pm.C_LG_IX0458	POPTR_0009s07150.1	Potri.009G067100.1	POPLAR293443	1.83008e-16	10.5836	7.90107	7.74828	8.63905	8.90749
fgenesh4_pg.C_scaffold_107000089	POPTR_0001s41540.1	Potri.001G404800.1	POPLAR309488	1.84819e-16	7.56981	9.42245	8.90545	8.52431	8.33592
eugene3.00061696			POPLAR053017	1.90525e-16	12.8243	8.26334	8.41519	8.27276	9.31421
gw1.III.1595.1	POPTR_0003s15030.1	Potri.003G150700.1	POPLAR157279	1.90548e-16	7.76773	10.2892	9.04332	8.02553	7.80749
estExt_fgenesh4_pg.C_LG_III1152	POPTR_0003s13850.1	Potri.003G138700.1	POPLAR016425	1.90801e-16	12.7923	7.82521	6.82504	7.07035	7.77388
fgenesh4_pm.C_LG_IX000514	POPTR_0009s05940.1	Potri.009G054600.1	POPLAR121897	1.91668e-16	8.72095	9.94261	9.8136	9.66207	9.56442
EST derived gene model			POPLAR390938	1.92494e-16	6.52082	9.26513	10.2193	10.1871	10.3185
estExt_fgenesh4_pm.C_570083	POPTR_0005s12430.1	Potri.005G122600.1	POPLAR293343	1.93934e-16	9.51392	7.51354	7.08312	7.10504	7.42493
estExt_fgenesh4_pm.C_LG_XIX0163	POPTR_0019s08420.1	Potri.019G056400.1	POPLAR032964	1.93934e-16	8.8956	6.66641	6.97406	6.9375	7.2796
grail3.0003052802	POPTR_0002s06240.1	Potri.002G061500.1	POPLAR128770	1.94644e-16	13.3411	11.6594	11.3624	11.8717	12.0462
eugene3.00141100			POPLAR075017	1.95965e-16	9.17734	7.89201	7.35292	7.24106	7.48247
eugene3.01370014	POPTR_0016s00510.1	Potri.016G003400.1	POPLAR214370	1.95965e-16	14.2099	10.9758	11.7931	12.1472	12.4749
fgenesh4_pg.C_LG_XII001029			POPLAR112258	1.98019e-16	9.42588	6.51257	7.04532	7.28773	7.17349
gw1.11663.1.1			POPLAR272732	1.98395e-16	9.40429	7.43275	7.69507	7.90017	7.9636
gw1.X.834.1	POPTR_0010s16620.2	Potri.010G158700.1	POPLAR179805	1.98641e-16	6.99541	6.31781	6.30312	6.27716	6.36838
gw1.XVIII.639.1	POPTR_0018s07480.1	Potri.018G062700.1	POPLAR197262	1.99373e-16	7.22817	6.51019	6.53828	6.65779	6.78044
estExt_Genewise1_v1.C_LG_XV2187	POPTR_0015s11100.1	Potri.015G098900.1	POPLAR011027	2.00097e-16	7.39761	6.4931	6.39336	6.49717	6.44905
eugene3.00070983	POPTR_0007s11790.1	Potri.007G036400.1	POPLAR055157	2.0265e-16	7.91121	6.91688	7.0135	6.98182	6.96544
eugene3.00410078	POPTR_0013s11740.1	Potri.013G113100.1	POPLAR207519	2.03257e-16	6.13353	6.80296	7.66841	7.88296	7.65803
fgenesh4_pg.C_scaffold_21911000001			POPLAR253097	2.05035e-16	8.37957	6.37922	6.40593	6.24125	6.19024
estExt_fgenesh4_pg.C_LG_VIII1075			POPLAR021230	2.05913e-16	9.75108	10.8089	11.5491	11.3468	11.1843
estExt_fgenesh4_pm.C_LG_X0655	POPTR_0010s17860.1	Potri.010G171500.1	POPLAR293534	2.05913e-16	11.9346	9.7324	9.05333	9.62826	9.89299
gw1.I.5292.1	POPTR_0001s42770.1	Potri.001G431400.1	POPLAR336852	2.06523e-16	9.22901	8.22052	8.91689	10.0522	11.1107
estExt_fgenesh4_pg.C_LG_X1336			POPLAR022348	2.11164e-16	10.9408	9.41803	9.23522	9.27711	9.33179
grail3.0095006301			POPLAR144955	2.12362e-16	10.8959	13.5885	13.0366	12.815	12.2411
gw1.IX.3536.1	POPTR_0009s05860.1	Potri.009G053900.1	POPLAR163293	2.1255e-16	8.10169	6.38526	6.52785	6.79645	6.9068
grail3.0029029901	POPTR_0001s00920.1	Potri.001G127100.1	POPLAR265073	2.14022e-16	9.1985	7.06428	7.08395	7.22426	7.39639
estExt_fgenesh4_pm.C_LG_III0527			POPLAR028396	2.14937e-16	10.1058	11.6034	11.2267	10.7701	10.7394
gw1.XIII.1550.1	POPTR_0876s00200.1		POPLAR184135	2.15734e-16	6.66393	12.2185	12.7784	12.4564	11.1461
eugene3.00021127	POPTR_0002s12340.1	Potri.002G121900.1	POPLAR040655	2.19704e-16	8.14797	6.51828	6.75338	6.93781	7.22712
eugene3.00081523	POPTR_0008s16270.1	Potri.008G162800.1	POPLAR058165	2.20401e-16	8.68727	6.90442	6.78267	7.05829	7.22158
gw1.87.106.1	POPTR_0013s08150.1	Potri.013G083800.1	POPLAR291236	2.20749e-16	7.71255	6.35429	6.33554	6.61072	6.45201
estExt_Genewise1_v1.C_LG_VI1322			POPLAR005352	2.21314e-16	10.522	7.26424	7.05381	8.13415	7.97137
estExt_Genewise1_v1.C_LG_IV0774			POPLAR003052	2.22471e-16	13.5479	9.13295	9.39199	9.27405	9.51625
fgenesh4_pm.C_LG_II000817	POPTR_0002s17680.1	Potri.002G176300.1	POPLAR120470	2.26666e-16	7.27501	9.88543	9.38635	9.23881	9.08593
gw1.I.2249.1	POPTR_0001s28870.1	Potri.001G281900.1	POPLAR147556	2.26667e-16	6.43941	8.13738	7.76435	7.64957	7.62921
estExt_Genewise1_v1.C_LG_XV3111	POPTR_0015s13910.1	Potri.015G135500.1	POPLAR011163	2.27728e-16	9.82537	8.08809	7.89394	8.16516	8.37565
gw1.X.3688.1	POPTR_0010s00700.2	Potri.010G004400.1	POPLAR177721	2.29288e-16	9.59703	7.36779	7.03199	7.00973	7.3494
eugene3.00110694	POPTR_0011s07040.1	Potri.011G069600.1	POPLAR065586	2.33527e-16	12.6145	8.22885	7.75897	9.70252	9.19683
gw1.XIII.43.1	POPTR_0013s14560.1	Potri.013G149200.1	POPLAR185574	2.33971e-16	7.43011	6.25265	6.31652	6.29247	6.37731
grail3.0008013901			POPLAR131075	2.36056e-16	9.18178	9.87402	10.496	10.4045	10.6796
eugene3.00002371	POPTR_0005s15100.1	Potri.017G119900.1	POPLAR034696	2.404e-16	8.92856	6.96076	7.09996	7.40185	7.31157
grail3.0003088801	POPTR_0002s10220.1	Potri.002G101800.1	POPLAR129092	2.41657e-16	7.4184	6.55222	6.52552	6.41519	6.43287
eugene3.00131101	POPTR_0013s13720.1	Potri.013G133700.1	POPLAR072316	2.42827e-16	8.71703	8.3936	8.32655	7.40508	7.01134
estExt_fgenesh4_pg.C_LG_I0797			POPLAR013410	2.42972e-16	10.3665	11.0858	12.294	12.5282	12.4697
eugene3.00050193			POPLAR047600	2.42972e-16	12.5811	11.221	10.6961	10.9305	11.2065
estExt_fgenesh4_kg.C_LG_II0003			POPLAR012421	2.43394e-16	8.36179	7.09311	7.00248	6.9387	7.24776
gw1.XIV.1304.1	POPTR_0014s08150.1	Potri.014G085700.1	POPLAR186157	2.43394e-16	6.94949	6.36876	6.38244	6.34951	6.38784
EST derived gene model			POPLAR390796	2.44435e-16	8.88173	12.5537	11.8633	11.6428	11.4309
eugene3.00150879	POPTR_0015s12000.1	Potri.015G108600.1	POPLAR296582	2.52661e-16	12.5528	10.5676	10.5772	10.8757	11.1605
grail3.0200002301	POPTR_0012s15210.1		POPLAR267969	2.52661e-16	8.29845	13.786	11.7237	10.3939	10.1173
EST derived gene model			POPLAR391173	2.54289e-16	7.36004	6.22589	6.27182	6.37203	6.30903
gw1.11561.1.1	POPTR_0700s00200.1	Potri.011G140700.1	POPLAR272704	2.55338e-16	11.8195	8.97998	9.2009	9.82085	10.0059
eugene3.00002317	POPTR_0005s14520.1		POPLAR034593	2.56408e-16	10.4469	8.76255	8.47941	8.82104	9.01094
grail3.0038018602	POPTR_0004s07400.1	Potri.T120300.1	POPLAR139859	2.60221e-16	13.2645	11.6274	11.5916	12.2218	12.3315
gw1.12018.5.1	POPTR_0004s06420.1	Potri.004G065400.1	POPLAR273297	2.60229e-16	7.05468	10.7831	10.0231	9.01985	8.23103
eugene3.138550001			POPLAR227275	2.63926e-16	7.97882	6.28317	6.28454	6.24545	6.51879
eugene3.00101112			POPLAR062588	2.7013e-16	6.57799	9.54848	9.42364	9.7139	9.45061
fgenesh4_pg.C_LG_VI000342	POPTR_0006s04120.1	Potri.006G042800.1	POPLAR101129	2.72875e-16	6.8006	6.22771	6.21414	6.13217	6.11952
fgenesh4_pg.C_LG_XVI000226	POPTR_0016s03140.1	Potri.016G031600.1	POPLAR116395	2.7435e-16	8.31495	6.82621	6.63063	7.17539	7.13702
EST derived gene model			POPLAR391279	2.7775e-16	9.55781	8.08497	7.66253	7.37033	7.38559
eugene3.00130565	POPTR_0013s05400.1		POPLAR071087	2.78746e-16	10.3555	7.09048	6.99625	7.40388	7.36594
gw1.X.3454.1	POPTR_0010s24430.1	Potri.010G237800.1	POPLAR177575	2.78942e-16	7.34929	6.33086	6.45366	6.50834	6.69532
fgenesh4_pg.C_LG_I000093	POPTR_0001s04770.1	Potri.001G010500.1	POPLAR085724	2.79123e-16	7.84156	9.16853	9.39167	9.14987	9.21935
estExt_fgenesh4_pm.C_LG_VI0817			POPLAR030309	2.81267e-16	10.4159	7.32677	7.71312	7.77494	8.33155
estExt_Genewise1_v1.C_9390008			POPLAR200369	2.81267e-16	7.84795	6.57427	6.65717	6.77452	6.82312
estExt_fgenesh4_pm.C_LG_V0552			POPLAR029673	2.83582e-16	11.9885	14.1677	14.0913	13.867	13.787
estExt_Genewise1_v1.C_LG_X6026	POPTR_0010s10330.1	Potri.010G093300.1	POPLAR008051	2.84315e-16	8.18426	6.85519	6.96023	6.99663	7.17307
grail3.0023027201	POPTR_0958s00200.1	Potri.006G097100.1	POPLAR136828	2.85803e-16	10.2173	6.99929	6.88947	8.92722	8.61482
eugene3.00131249	POPTR_0013s15130.1		POPLAR072709	2.85838e-16	9.81131	6.6888	6.87251	8.11435	8.04633
estExt_fgenesh4_pm.C_LG_VI0062			POPLAR029860	2.86663e-16	9.54327	10.8307	10.9549	10.2887	10.1266
eugene3.00180593	POPTR_0018s03410.1	Potri.018G008900.1	POPLAR082523	2.89551e-16	9.98039	7.53178	7.81328	7.45989	7.88489
eugene3.00101225	POPTR_0010s13930.1	Potri.010G129200.1	POPLAR062760	2.91326e-16	7.99449	11.9485	11.2045	9.67415	8.93832
gw1.I.5585.1	POPTR_0001s45550.1	Potri.001G451300.1	POPLAR149911	2.91488e-16	6.81691	7.5897	9.29098	9.3409	8.71228
eugene3.02740007	POPTR_0084s00250.1		POPLAR219589	2.92913e-16	6.61118	8.98298	8.45017	7.33446	7.22358
gw1.IX.2942.1	POPTR_0009s07940.1	Potri.009G075600.1	POPLAR340001	2.94932e-16	8.19798	6.96206	6.94721	7.01088	7.14629
grail3.0010023601	POPTR_0008s09420.1	Potri.008G094600.1	POPLAR322251	2.97506e-16	8.1328	9.40436	9.10502	8.84981	8.73983
grail3.1319000101	POPTR_0005s00270.1	Potri.005G000800.1	POPLAR269574	2.97506e-16	9.06801	6.29056	6.58537	6.83787	7.3516
eugene3.00130597			POPLAR071183	2.99973e-16	7.89061	6.50448	6.51988	6.47288	6.45988
eugene3.00010573	POPTR_0001s12710.1	Potri.001G070400.1	POPLAR036053	3.00115e-16	7.1088	9.75575	9.56295	8.9899	8.60144
estExt_fgenesh4_pg.C_LG_IV0248	POPTR_0004s03660.1	Potri.004G036400.1	POPLAR016894	3.02714e-16	7.11842	6.38139	6.3278	6.40259	6.46545
gw1.57.15.1	POPTR_0005s12130.1	Potri.005G119300.1	POPLAR287761	3.02989e-16	7.84752	10.758	11.2816	11.1111	10.7542
gw1.XVIII.1599.1	POPTR_0018s01680.1	Potri.018G028000.1	POPLAR195668	3.07288e-16	7.27326	6.47274	6.47946	6.4252	6.48519
estExt_fgenesh4_pg.C_1660009	POPTR_0004s00900.1	Potri.004G007600.1	POPLAR201587	3.12807e-16	9.73426	7.54908	7.8495	7.98377	7.82845
estExt_fgenesh4_pm.C_LG_I0036	POPTR_0001s04850.1	Potri.001G011300.1	POPLAR293367	3.14075e-16	6.60373	7.87474	8.54527	9.03932	9.20215
eugene3.01200031			POPLAR212101	3.14075e-16	6.23928	8.47882	7.34275	6.47688	6.2502
eugene3.00061755	POPTR_0006s26010.1	Potri.006G243700.1	POPLAR053107	3.1498e-16	10.4999	7.72918	6.78979	6.35964	6.56397
fgenesh4_pm.C_LG_VII000037	POPTR_0007s01240.1	Potri.007G136800.1	POPLAR123015	3.1498e-16	7.54618	6.53005	6.50331	6.29427	6.32663
estExt_fgenesh4_pg.C_LG_XV0443			POPLAR025051	3.15363e-16	11.7772	9.08007	9.0955	9.16751	9.08809
estExt_fgenesh4_pg.C_LG_VI0422	POPTR_0006s04960.1	Potri.006G051100.1	POPLAR019250	3.17288e-16	12.1552	9.29585	8.95192	9.71057	10.1406
eugene3.00011003			POPLAR036579	3.18826e-16	8.65437	6.53259	6.35395	6.36977	6.78058
grail3.0045025401	POPTR_0004s19500.1	Potri.004G184300.1	POPLAR140585	3.1911e-16	8.48189	11.0432	11.0265	10.5152	9.80455
gw1.I.8242.1	POPTR_0001s11800.1	Potri.001G079600.1	POPLAR151744	3.22627e-16	6.3504	8.68953	7.38466	6.58815	6.45568
estExt_Genewise1_v1.C_LG_VII3995	POPTR_0007s14290.1	Potri.007G010900.1	POPLAR006271	3.23136e-16	10.7511	8.70433	8.91145	9.18734	9.54363
gw1.IX.2609.1	POPTR_0009s08900.1	Potri.009G085600.1	POPLAR162657	3.25594e-16	7.83559	11.0867	10.9972	10.663	10.0989
estExt_fgenesh4_pg.C_LG_XIII0430			POPLAR023975	3.30889e-16	10.8497	9.75932	9.79858	9.42786	9.52131
fgenesh4_pg.C_LG_VII000112	POPTR_0007s01370.1	Potri.007G135100.1	POPLAR103356	3.32674e-16	7.12514	9.57532	8.85633	8.10499	7.09927
eugene3.00150273	POPTR_0015s03540.1	Potri.015G048100.1	POPLAR076262	3.34735e-16	8.92811	7.68054	7.8116	8.37026	8.43294
estExt_fgenesh4_pg.C_660263			POPLAR203287	3.36134e-16	12.9558	11.1856	10.9574	11.5112	11.6345
grail3.0055008002			POPLAR142167	3.38585e-16	9.29247	7.27977	7.35903	7.91539	8.21254
eugene3.00060419	POPTR_0006s04520.1	Potri.006G046600.1	POPLAR050676	3.41274e-16	9.52246	7.02874	7.15827	7.69993	7.99964
gw1.II.4107.1	POPTR_0002s13400.1	Potri.002G132900.1	POPLAR155778	3.42922e-16	10.0436	7.88696	7.69567	7.98443	8.16951
EST derived gene model			POPLAR391102	3.44682e-16	9.2955	11.4861	10.7812	10.4514	10.2159
fgenesh4_pg.C_LG_V000119	POPTR_0005s07350.1	Potri.005G072400.1	POPLAR099027	3.45789e-16	6.24967	9.18243	8.91989	8.02228	7.37438
eugene3.00400105			POPLAR206779	3.46733e-16	11.1132	7.83315	8.2082	8.74068	8.90839
fgenesh4_pg.C_LG_II002583	POPTR_0002s26010.2	Potri.002G258400.1	POPLAR092803	3.46994e-16	9.01819	11.6397	11.1196	10.4849	10.3256
gw1.I.9208.1	POPTR_0001s08550.1	Potri.001G112200.1	POPLAR152449	3.48896e-16	7.86426	6.76849	6.67438	7.05827	6.96358
eugene3.00060012	POPTR_0006s00300.1	Potri.006G000900.1	POPLAR049956	3.49935e-16	9.76116	7.45271	7.25034	7.47809	7.69403
grail3.0003082401	POPTR_0002s09590.1	Potri.002G095300.1	POPLAR129028	3.49935e-16	9.84615	7.94195	8.04106	8.23138	8.40779
gw1.122.261.1	POPTR_0015s05130.2	Potri.015G033600.1	POPLAR273598	3.52276e-16	8.29889	6.99394	6.94413	6.78076	6.65122
eugene3.00061544	POPTR_0006s23730.1	Potri.006G220700.1	POPLAR052760	3.52845e-16	8.5514	6.68893	6.79994	7.10197	7.12373
gw1.XIX.1776.1	POPTR_1773s00200.1		POPLAR188874	3.57699e-16	10.5639	9.178	9.08907	9.53922	9.63086
gw1.XIII.3339.1	POPTR_0013s13780.1	Potri.013G134300.1	POPLAR185436	3.58777e-16	10.0351	6.97757	7.1659	7.53514	7.7618
estExt_Genewise1_v1.C_LG_III1749			POPLAR002665	3.67078e-16	10.4976	7.53242	7.39667	7.81948	8.29835
EST derived gene model			POPLAR390641	3.70094e-16	7.30995	7.76996	8.64453	10.193	11.44
gw1.729.7.1	POPTR_0006s22860.1	Potri.006G212000.1	POPLAR334354	3.75807e-16	6.46967	11.1942	11.6563	13.2582	13.0557
eugene3.00180673	POPTR_0018s05880.1	Potri.018G078900.1	POPLAR082695	3.76305e-16	7.61534	9.078	9.84004	10.0977	9.29718
fgenesh4_pg.C_LG_IX000176	POPTR_0009s15340.1	Potri.009G151400.1	POPLAR097397	3.80523e-16	9.28184	7.42119	7.498	7.62026	7.97349
eugene3.00031297			POPLAR043949	3.81994e-16	6.7572	8.4833	8.95115	8.05571	8.06684
estExt_fgenesh4_kg.C_LG_I0055	POPTR_0001s25220.2	Potri.001G245400.1	POPLAR012392	3.84038e-16	9.73637	7.03984	7.14473	7.35884	7.18047
estExt_fgenesh4_pm.C_LG_II0461	POPTR_0002s10080.1	Potri.002G100600.1	POPLAR027664	3.84038e-16	11.0879	9.28631	7.8424	7.69115	8.23
estExt_fgenesh4_pm.C_LG_XIX0262	POPTR_0019s12500.1	Potri.019G095500.1	POPLAR033035	3.84342e-16	7.10987	6.40454	6.36303	6.41232	6.40466
eugene3.00141554	POPTR_0020s00280.1	Potri.002G207800.1	POPLAR075694	3.8459e-16	7.69018	6.53075	6.55353	6.93254	7.17271
EST derived gene model			POPLAR391751	3.88266e-16	9.23943	10.2206	10.1877	10.4764	10.5507
estExt_Genewise1_v1.C_LG_XIV1619	POPTR_0014s09180.1	Potri.014G096100.1	POPLAR292440	3.93184e-16	8.22912	6.8992	6.75433	6.86773	7.23171
estExt_fgenesh4_pg.C_LG_XII0213	POPTR_0012s02330.1	Potri.012G016200.1	POPLAR023358	3.94706e-16	10.1016	7.25995	6.68738	7.29042	7.64519
eugene3.00181215	POPTR_0018s13530.1	Potri.018G138500.1	POPLAR083666	3.95006e-16	7.30896	9.06626	9.2167	8.68551	8.64186
gw1.VI.276.1	POPTR_0006s28410.1	Potri.006G268300.1	POPLAR169685	3.98456e-16	8.79214	7.47225	7.3968	7.75669	8.04334
eugene3.00110284			POPLAR064930	4.02097e-16	6.99997	7.63812	8.38175	8.95465	8.56101
gw1.8595.1.1	POPTR_0013s10580.1		POPLAR290925	4.06965e-16	6.40395	9.20881	8.23438	7.39229	7.2306
gw1.IX.2621.1	POPTR_0009s08850.1	Potri.009G085100.1	POPLAR339982	4.083e-16	15.1873	12.2273	12.8053	13.6268	13.7037
estExt_Genewise1_v1.C_LG_XIV2487			POPLAR010030	4.1027e-16	12.0826	13.7867	14.2379	12.9022	11.7948
eugene3.00002211			POPLAR034405	4.1027e-16	6.56521	7.85706	8.43174	8.89817	8.91737
gw1.15840.4.1	POPTR_0001s39360.1	Potri.001G385200.1	POPLAR277812	4.1027e-16	6.22257	7.17326	6.87409	6.40842	6.35963
gw1.XI.1499.1	POPTR_0011s01600.1		POPLAR180231	4.1027e-16	6.98581	6.45471	6.24449	6.24998	6.22327
eugene3.00130249	POPTR_0013s02740.1	Potri.013G026400.1	POPLAR070332	4.1664e-16	7.03855	6.34377	6.30525	6.33378	6.33062
EST derived gene model			POPLAR391641	4.17548e-16	14.3934	8.32243	6.99685	6.39445	7.1309
eugene3.00012051	POPTR_0001s35990.1	Potri.T125900.1	POPLAR037582	4.21116e-16	10.2631	7.34621	7.14164	7.04632	7.43684
gw1.I.700.1	POPTR_0001s22680.1	Potri.001G219300.1	POPLAR150830	4.28145e-16	7.40845	6.58964	6.29856	6.20931	6.29184
estExt_fgenesh4_pg.C_1200063	POPTR_0019s13400.1	Potri.019G102900.1	POPLAR200715	4.29161e-16	8.34551	6.36182	6.60814	6.50835	6.71149
estExt_fgenesh4_pm.C_LG_VI0048			POPLAR029854	4.38515e-16	8.82015	10.8029	10.7851	10.5583	9.87558
grail3.0001063901	POPTR_0009s09760.1	Potri.009G094600.1	POPLAR127033	4.38515e-16	6.36266	9.35951	9.08041	9.177	8.75477
eugene3.00080533	POPTR_0008s06020.1	Potri.008G059800.1	POPLAR056674	4.39711e-16	9.47157	7.47523	7.68457	7.78969	8.17246
gw1.II.2813.1	POPTR_0002s26010.2	Potri.002G258400.1	POPLAR154640	4.47269e-16	6.69445	8.32373	7.93812	7.40808	7.34748
fgenesh4_pg.C_LG_XVIII000975	POPTR_0018s12010.1	Potri.018G112100.1	POPLAR118723	4.48488e-16	6.22341	7.72537	7.38066	6.9441	6.59759
gw1.477.12.1	POPTR_0044s00230.1	Potri.010G017500.1	POPLAR332922	4.49565e-16	9.15983	11.6974	11.3881	10.771	10.7239
grail3.0017031001			POPLAR134685	4.52397e-16	12.1199	10.5662	10.9924	11.1104	11.1809
estExt_fgenesh4_pg.C_LG_VIII0539			POPLAR020849	4.56241e-16	9.03307	7.20325	7.59618	7.49935	7.59115
gw1.146.64.1	POPTR_0001s40370.2	Potri.001G393200.1	POPLAR276666	4.61621e-16	6.22819	7.85945	8.22653	8.12923	7.8158
fgenesh4_pg.C_LG_XI000947	POPTR_0011s11720.1	Potri.011G116400.1	POPLAR110732	4.70594e-16	9.04708	7.0215	6.85827	7.14105	7.39722
eugene3.00011145			POPLAR036825	4.71106e-16	12.179	14.7086	14.4531	14.361	14.3413
fgenesh4_pg.C_LG_IV000861	POPTR_0004s06920.1	Potri.004G070000.1	POPLAR096483	4.71397e-16	10.703	7.26612	6.97883	7.32497	7.84143
gw1.VIII.352.1	POPTR_0008s19450.1	Potri.008G190200.1	POPLAR175035	4.71397e-16	7.36434	6.62555	6.51374	6.49638	6.51697
grail3.0038018902	POPTR_0004s07350.1	Potri.004G075200.1	POPLAR139865	4.73814e-16	10.0254	7.60614	7.90258	8.26874	8.41179
EST derived gene model			POPLAR390807	4.75567e-16	12.5179	9.50582	8.32557	7.92032	8.79322
estExt_fgenesh4_pm.C_LG_I0460	POPTR_0001s17750.1	Potri.001G177300.1	POPLAR026834	4.80252e-16	7.38646	9.68108	9.56363	9.47458	9.24505
estExt_fgenesh4_pg.C_LG_VIII1493			POPLAR021428	4.82189e-16	8.64243	6.72815	6.958	6.90362	7.36944
estExt_Genewise1_v1.C_LG_XI3306	POPTR_0011s07381.1	Potri.011G066100.1	POPLAR008546	4.83424e-16	7.68866	6.91746	6.83175	6.9319	6.93118
gw1.XIII.2464.1	POPTR_0013s07150.1	Potri.013G073900.1	POPLAR184770	4.84063e-16	8.70318	6.61888	6.79192	6.95427	7.36446
gw1.VIII.1158.1	POPTR_0008s11740.1	Potri.008G118600.1	POPLAR173301	4.85787e-16	6.3567	7.85141	8.50737	8.71552	8.53798
gw1.XV.2382.1	POPTR_0015s11610.1	Potri.015G104700.1	POPLAR191059	4.92249e-16	7.0928	6.20437	6.25741	6.24797	6.30446
estExt_fgenesh4_pg.C_LG_VIII0985	POPTR_0008s11100.1	Potri.008G111800.1	POPLAR021186	4.93934e-16	8.02031	9.77646	9.73732	9.40347	8.88131
fgenesh4_pm.C_LG_VI000821	POPTR_0006s27640.1	Potri.006G260100.1	POPLAR122985	4.93934e-16	7.89718	6.42	6.37425	6.62639	6.77144
eugene3.01290050	POPTR_0015s07190.1	Potri.015G060900.1	POPLAR213443	4.95443e-16	9.70161	6.93039	6.92031	7.9936	7.67996
eugene3.00051248			POPLAR049259	5.06678e-16	7.16835	6.50005	6.40365	6.48099	6.51536
eugene3.00110098	POPTR_0011s01510.1		POPLAR064618	5.20412e-16	6.39979	7.85417	7.79829	7.71814	7.53053
grail3.0123003701			POPLAR266507	5.22291e-16	9.82833	8.0149	8.02013	7.85271	7.9649
gw1.I.3738.1	POPTR_0001s31440.1	Potri.001G306900.1	POPLAR148658	5.22931e-16	6.34781	9.16757	9.82637	9.81319	9.22867
estExt_fgenesh4_pm.C_LG_XIII0025			POPLAR032424	5.24454e-16	8.0774	9.70541	13.0816	11.9502	12.1767
fgenesh4_pg.C_LG_VI001269			POPLAR102414	5.24524e-16	6.87377	6.19081	6.23952	6.26142	6.26926
grail3.0049017002	POPTR_0008s05050.1	Potri.008G050700.1	POPLAR141200	5.42595e-16	9.62779	9.45427	11.9289	12.8501	12.934
eugene3.01500045	POPTR_0022s00420.1	Potri.003G005200.1	POPLAR298318	5.45286e-16	6.6506	10.2139	9.07776	8.63024	7.85464
EST derived gene model			POPLAR391433	5.47854e-16	11.782	6.84666	6.32817	6.16265	6.41683
estExt_fgenesh4_pm.C_LG_IX0568	POPTR_0009s04640.1	Potri.009G041700.1	POPLAR029267	5.48375e-16	10.8402	8.2501	8.74005	8.55874	9.41778
grail3.0012036701	POPTR_0014s17070.1	Potri.014G172400.1	POPLAR132974	5.4969e-16	11.7392	9.21511	8.78036	8.97337	9.61923
gw1.V.2453.1	POPTR_0005s06390.1	Potri.005G063000.1	POPLAR165590	5.52322e-16	9.4244	7.1722	7.09441	7.41527	7.29855
fgenesh4_pg.C_LG_XII001269	POPTR_0012s14540.1	Potri.012G127700.1	POPLAR112545	5.54866e-16	8.95987	6.7518	6.68157	6.97422	7.16273
gw1.XIX.75.1	POPTR_0019s01120.1	Potri.T003400.1	POPLAR347900	5.55857e-16	6.62543	9.44674	8.78376	8.28081	8.11437
fgenesh4_pg.C_LG_VIII000109	POPTR_0008s01370.1	Potri.008G013100.1	POPLAR104866	5.57757e-16	8.37661	6.44969	6.64964	6.71628	6.82156
gw1.VII.2022.1	POPTR_0007s06240.1	Potri.007G085000.1	POPLAR171419	5.5867e-16	6.82702	8.74421	9.04388	9.17231	9.11355
estExt_fgenesh4_pg.C_LG_I1666	POPTR_0001s25500.1	Potri.001G247800.1	POPLAR013704	5.63146e-16	8.89552	7.72203	7.63483	8.07678	8.171
gw1.VIII.612.1	POPTR_0008s18130.1	Potri.008G181000.1	POPLAR175338	5.63364e-16	7.47581	6.43855	6.44916	6.61415	6.70978
gw1.IX.4059.1	POPTR_0009s04120.1	Potri.009G036500.1	POPLAR340095	5.68776e-16	6.85836	7.92373	8.46592	8.85142	8.60347
estExt_Genewise1_v1.C_LG_IX3294	POPTR_0009s06580.1	Potri.009G061000.1	POPLAR004043	5.69729e-16	9.65538	7.81339	8.02578	8.47872	8.64705
gw1.VIII.2613.1	POPTR_0008s05870.3	Potri.008G058500.1	POPLAR174621	5.73125e-16	9.92212	7.46225	8.01006	8.14542	8.33089
eugene3.00080995			POPLAR057328	5.75296e-16	6.49242	9.6076	10.1313	9.95852	9.37693
estExt_Genewise1_v1.C_LG_IV3834	POPTR_0004s07700.1	Potri.004G078800.1	POPLAR003435	5.79286e-16	10.0632	8.41669	8.32782	8.2251	8.37841
grail3.0049021201	POPTR_0008s05590.1	Potri.008G055800.1	POPLAR141278	5.79286e-16	8.5874	6.96092	7.03782	7.31368	7.34414
fgenesh4_pg.C_scaffold_131000010	POPTR_0005s00270.1	Potri.005G000800.1	POPLAR245214	5.82443e-16	9.10619	6.31261	6.63596	6.83527	7.34491
eugene3.00090987			POPLAR295250	5.87636e-16	6.22285	8.19811	7.90949	7.45079	6.9375
gw1.V.843.1	POPTR_0005s23110.1	Potri.005G209500.1	POPLAR167829	5.96521e-16	8.03191	6.64062	6.73174	7.00324	6.94579
eugene3.00002060			POPLAR034097	6.17961e-16	8.94709	7.20578	7.251	6.99824	7.04959
fgenesh4_pg.C_LG_V001609	POPTR_0005s26790.1	Potri.005G246600.1	POPLAR100482	6.20942e-16	6.92751	6.31097	6.30305	6.26134	6.21214
grail3.0016008701	POPTR_0013s01110.1	Potri.013G009800.1	POPLAR134178	6.34345e-16	7.51754	11.9618	10.6236	10.1399	9.17916
gw1.VI.2813.1	POPTR_0006s22860.1	Potri.006G212000.1	POPLAR341857	6.38292e-16	6.41029	10.9322	11.4407	13.0343	12.8449
eugene3.194540001	POPTR_0001s05330.2	Potri.001G015500.1	POPLAR231605	6.44749e-16	7.58093	6.25867	6.36777	6.27412	6.33135
gw1.155.169.1	POPTR_0017s13650.1	Potri.017G102100.1	POPLAR277463	6.47607e-16	6.35729	8.56551	8.31984	8.13068	7.47741
eugene3.00020820			POPLAR040180	6.55374e-16	8.24443	11.3508	11.0558	10.522	9.46922
eugene3.00051061	POPTR_0005s22120.1	Potri.005G199300.1	POPLAR048950	6.59885e-16	7.00467	6.19006	6.16865	6.20327	6.19186
fgenesh4_pm.C_LG_XV000296	POPTR_0015s10890.1	Potri.015G096900.1	POPLAR125812	6.59885e-16	7.3255	6.49533	6.44192	6.44231	6.51265
estExt_Genewise1_v1.C_LG_IX4042	POPTR_0009s04180.1	Potri.009G037000.1	POPLAR004244	6.63952e-16	7.30118	6.43648	6.40283	6.40154	6.43442
gw1.XIX.2092.1	POPTR_0019s11330.1	Potri.019G083600.1	POPLAR189157	6.71064e-16	6.13315	6.73141	8.20593	8.12485	7.53394
eugene3.00061539	POPTR_0006s23680.1	Potri.006G220100.1	POPLAR052756	6.74259e-16	7.8079	6.80493	6.55052	6.40763	6.55379
fgenesh4_pg.C_scaffold_29000285			POPLAR255247	6.88059e-16	6.41661	7.79118	8.78446	8.93041	9.24524
gw1.X.4030.1	POPTR_0010s01930.1	Potri.010G015400.1	POPLAR343495	6.93843e-16	9.92913	13.3519	12.8103	12.3483	12.1726
estExt_Genewise1_v1.C_LG_V1311			POPLAR004661	6.93929e-16	11.4625	9.45855	9.89696	9.88827	10.349
eugene3.00110318			POPLAR065020	7.08977e-16	7.97893	6.74566	6.84282	7.08296	7.20618
grail3.0026015702			POPLAR137529	7.08977e-16	10.4024	8.71749	7.99781	7.54507	7.68466
gw1.I.8383.1	POPTR_0001s11290.1	Potri.001G084600.1	POPLAR151849	7.08977e-16	6.80214	7.92043	7.8295	7.81018	7.68801
estExt_fgenesh4_pm.C_1070032			POPLAR203790	7.12784e-16	11.9092	8.89029	9.21261	9.69125	9.82445
gw1.7597.1.1	POPTR_0001s27710.1	Potri.001G270400.1	POPLAR290265	7.16079e-16	7.39422	11.0206	10.2218	9.92078	9.73857
grail3.0052001801			POPLAR141711	7.20751e-16	12.9342	10.3008	9.79872	10.0665	10.1632
estExt_Genewise1_v1.C_LG_I2118			POPLAR000364	7.23461e-16	10.2263	11.7482	11.7694	11.4477	11.3725
estExt_fgenesh4_pm.C_LG_II0279			POPLAR027538	7.31266e-16	12.0513	9.51788	9.6732	10.4666	10.4348
eugene3.00060732			POPLAR051282	7.3192e-16	12.608	10.7225	11.1045	11.7014	12.0235
eugene3.01660018			POPLAR216429	7.34875e-16	6.16438	11.2299	10.2197	9.31694	7.83805
gw1.XI.1134.1	POPTR_0011s16200.1	Potri.011G158700.1	POPLAR344091	7.39324e-16	11.5309	12.5449	11.4769	10.8813	9.91901
gw1.X.5507.1	POPTR_0010s08410.1	Potri.010G073300.1	POPLAR178845	7.46949e-16	6.73285	8.48123	7.48528	7.2588	7.21985
fgenesh4_pm.C_LG_V000423			POPLAR122295	7.53646e-16	10.338	11.888	11.8634	11.3696	11.1695
gw1.XIX.575.1	POPTR_1705s00200.1		POPLAR189846	7.54484e-16	7.07039	6.27519	6.24007	6.46291	6.42639
estExt_fgenesh4_pg.C_LG_X1852	POPTR_0010s21350.1	Potri.010G206600.1	POPLAR022604	7.57057e-16	11.8903	8.66375	9.01406	9.38419	10.0162
EST derived gene model			POPLAR391014	7.57624e-16	9.63151	12.8737	12.5992	11.3572	10.7257
fgenesh4_pm.C_LG_I000341	POPTR_0001s10080.1	Potri.001G097300.1	POPLAR119308	7.64971e-16	8.84282	6.36177	6.36531	6.27307	6.23805
estExt_fgenesh4_pm.C_LG_III0115	POPTR_0003s05170.1	Potri.003G052900.1	POPLAR028169	7.75299e-16	7.86764	6.52925	6.57218	6.56185	6.60491
gw1.VIII.1521.1	POPTR_0008s02610.2	Potri.008G025900.1	POPLAR173669	7.76956e-16	7.56665	7.58509	7.15452	6.65858	6.68825
gw1.XII.1854.1	POPTR_0012s08410.1	Potri.012G082400.1	POPLAR182938	7.8105e-16	9.69231	7.75145	7.98525	8.2628	7.93956
gw1.VIII.2448.1	POPTR_0008s16150.1	Potri.008G161600.1	POPLAR174457	7.83383e-16	9.57421	8.52069	8.43351	8.18009	8.17663
eugene3.00030924			POPLAR043404	7.9486e-16	11.9741	10.1397	10.4733	10.5172	10.8067
fgenesh4_pg.C_LG_VI001955			POPLAR103236	8.00366e-16	8.51149	7.22303	7.32006	7.37394	7.22403
fgenesh4_pg.C_scaffold_44000215	POPTR_0017s01340.1	Potri.017G145200.1	POPLAR317892	8.00366e-16	6.52864	8.18024	8.34515	8.37209	8.30274
eugene3.03050002			POPLAR219959	8.00604e-16	11.9552	10.0874	10.2556	10.3031	10.7902
gw1.XVI.3350.1			POPLAR349228	8.01425e-16	7.22648	8.10824	8.68741	9.3068	9.78648
estExt_fgenesh4_pg.C_LG_XV1114	POPTR_0015s13320.2	Potri.015G142000.1	POPLAR025341	8.21202e-16	7.57452	6.32936	6.33944	6.4202	6.41395
estExt_fgenesh4_pm.C_LG_XII0286	POPTR_0012s08330.1	Potri.012G081700.1	POPLAR032286	8.21202e-16	11.8881	10.1048	10.2105	10.8103	11.0287
grail3.0018037001	POPTR_0003s13440.1	Potri.003G134500.1	POPLAR135067	8.21202e-16	6.94704	8.78254	7.97608	7.24562	7.28397
estExt_fgenesh4_pg.C_LG_XIV0453			POPLAR024217	8.26586e-16	9.09307	11.3345	12.1079	11.4983	10.9002
gw1.XIX.1870.1	POPTR_0019s10490.1	Potri.019G076300.1	POPLAR188979	8.31215e-16	12.8264	8.7063	8.42182	9.90739	10.0327
grail3.0011017901			POPLAR132685	8.35441e-16	7.25057	10.052	10.8628	10.1233	9.98283
eugene3.00150634			POPLAR076803	8.37136e-16	7.55082	6.81908	6.50864	6.25202	6.30393
fgenesh4_pm.C_LG_VII000149			POPLAR123098	8.37136e-16	7.76216	6.15979	6.29718	6.16621	6.20473
estExt_Genewise1_v1.C_LG_X5796			POPLAR008050	8.43424e-16	7.03825	9.52318	10.4333	10.1856	9.86143
grail3.0002064201	POPTR_0005s25800.1	Potri.005G236700.1	POPLAR128062	8.6148e-16	9.38693	10.4013	10.9275	11.6843	11.7149
estExt_Genewise1_v1.C_280751	POPTR_0006s12510.1	Potri.006G123200.1	POPLAR199047	8.66108e-16	8.85883	6.60684	6.66734	6.6946	6.98083
fgenesh4_pm.C_scaffold_147000002	POPTR_0018s03400.1	Potri.018G009000.1	POPLAR263723	8.66108e-16	7.15564	6.32398	6.39248	6.29773	6.31865
eugene3.00071013	POPTR_0007s12110.1	Potri.007G033200.1	POPLAR055211	8.68699e-16	7.8032	6.62484	6.69279	6.66478	6.90928
eugene3.00150637			POPLAR076815	8.72011e-16	8.81617	7.73741	8.57075	9.87702	10.5624
estExt_fgenesh4_pg.C_34850001			POPLAR292618	8.86332e-16	11.4608	10.2407	10.2043	10.4228	10.5917
eugene3.00070251	POPTR_0007s02690.1	Potri.007G121100.1	POPLAR054056	8.88731e-16	8.67713	6.52688	6.79332	7.08783	7.60939
gw1.I.53.1	POPTR_0001s21340.1	Potri.001G205800.1	POPLAR149704	8.91175e-16	8.037	7.15505	7.08139	6.91008	7.17249
gw1.243.5.1	POPTR_0035s00250.1	Potri.017G103700.1	POPLAR281822	9.0247e-16	13.2063	14.5765	14.6075	14.6498	14.4726
estExt_fgenesh4_pg.C_LG_IV1470	POPTR_0004s18190.1	Potri.004G175800.1	POPLAR017329	9.02855e-16	11.1902	8.42892	8.33342	8.70908	8.66806
grail3.0039006801	POPTR_0002s16200.1		POPLAR139977	9.10141e-16	7.38674	6.4208	6.51391	6.51811	6.53408
eugene3.00060133	POPTR_0006s01460.1	Potri.006G012700.1	POPLAR050159	9.11892e-16	8.11886	6.802	6.94616	6.9791	6.77865
gw1.I.9024.1	POPTR_0001s09180.1	Potri.001G106100.1	POPLAR337578	9.12432e-16	8.4459	6.68832	6.70918	6.94079	7.03741
grail3.0092008201	POPTR_0013s14960.1	Potri.013G153400.1	POPLAR144712	9.18817e-16	7.85279	11.1706	11.5641	10.6444	10.29
estExt_fgenesh4_pg.C_LG_II1071			POPLAR015116	9.2766e-16	7.5665	6.34358	6.4571	6.38608	6.27107
estExt_fgenesh4_pg.C_LG_V0981			POPLAR018521	9.28735e-16	11.7122	12.0726	11.8647	10.4833	10.1941
fgenesh4_pg.C_LG_I002447	POPTR_0001s32480.1	Potri.001G317400.1	POPLAR088532	9.28735e-16	7.19195	6.45109	6.40951	6.54635	6.51333
gw1.II.4182.1	POPTR_0002s00400.1	Potri.002G001900.1	POPLAR155918	9.32309e-16	9.35633	7.09357	6.98176	7.42811	7.69892
fgenesh4_pm.C_LG_XI000347			POPLAR124606	9.40867e-16	11.371	8.76912	8.95026	9.49616	9.65843
gw1.II.4014.1	POPTR_0002s19450.1	Potri.002G193700.1	POPLAR155670	9.45127e-16	6.57796	8.24655	8.67134	7.82996	7.36203
gw1.I.3053.1	POPTR_1814s00200.1	Potri.001G331000.1	POPLAR148058	9.71053e-16	12.8705	10.2792	9.83272	10.0951	10.0812
estExt_fgenesh4_pg.C_LG_IX0141	POPTR_0009s15760.1	Potri.009G155700.1	POPLAR017408	9.74813e-16	9.20688	7.44017	7.58917	7.78429	7.77644
gw1.VII.1656.1	POPTR_0007s04900.1	Potri.007G098200.1	POPLAR171157	9.77e-16	8.90333	9.9451	10.3261	10.5796	10.4115
eugene3.00161281			POPLAR080597	9.8153e-16	7.00403	6.36613	6.35133	6.20167	6.29693
gw1.14524.1.1	POPTR_0017s01960.1	Potri.013G030600.1	POPLAR276589	9.8158e-16	6.12566	8.39093	8.28193	7.82164	7.60413
gw1.I.5485.1	POPTR_0001s45250.1	Potri.001G448400.1	POPLAR149827	9.8158e-16	7.56305	6.45277	6.46518	6.44028	6.66674
gw1.121.155.1	POPTR_0006s17930.1	Potri.006G165600.1	POPLAR273373	9.96948e-16	8.33363	7.22426	7.29218	7.63639	7.79256
fgenesh4_pg.C_LG_III001066	POPTR_0003s12890.1	Potri.003G128800.1	POPLAR094338	1.00496e-15	6.54407	9.14633	8.80865	9.13111	9.46929
fgenesh4_pg.C_LG_XIII000060	POPTR_0013s01410.1	Potri.013G012600.1	POPLAR112684	1.02198e-15	6.43841	8.82164	8.24003	7.33317	6.98243
estExt_fgenesh4_pg.C_LG_I2295			POPLAR013992	1.0258e-15	11.0249	9.44213	9.51953	9.58655	9.56924
estExt_fgenesh4_pg.C_LG_V1498			POPLAR018844	1.02889e-15	12.1774	10.6389	10.595	10.8334	11.0602
eugene3.00181261	POPTR_0018s13970.1	Potri.018G142800.1	POPLAR083776	1.02969e-15	7.14945	6.3564	6.34071	6.33723	6.37307
gw1.193.100.1	POPTR_0018s04020.1	Potri.018G002700.1	POPLAR279888	1.02969e-15	8.90817	8.25162	8.25814	7.23482	6.78216
eugene3.02010018			POPLAR218053	1.03521e-15	7.21644	8.04526	9.06955	8.94359	8.76217
fgenesh4_pg.C_scaffold_57000229	POPTR_0005s13050.1	Potri.005G129400.1	POPLAR259300	1.03521e-15	6.39845	11.093	10.6148	10.217	9.84655
grail3.0004025702	POPTR_0016s06690.1	Potri.016G066600.1	POPLAR129339	1.03589e-15	11.2148	8.43771	8.69566	8.89836	8.94749
EST derived gene model			POPLAR391698	1.03931e-15	7.18221	10.9524	10.8564	11.5497	11.2974
eugene3.00090111	POPTR_0009s16070.1	Potri.009G159100.1	POPLAR058987	1.04665e-15	7.02197	6.31639	6.28145	6.28915	6.34775
estExt_Genewise1_v1.C_LG_I6144	POPTR_0001s47210.1	Potri.001G468100.1	POPLAR000809	1.04722e-15	8.61169	6.67245	6.9711	6.83165	6.97003
gw1.XVI.2528.1	POPTR_0016s08060.1	Potri.016G079700.1	POPLAR193232	1.0474e-15	8.17406	9.63748	11.4336	11.9738	11.6537
eugene3.00140704			POPLAR074197	1.05041e-15	10.0318	8.7429	9.04445	9.54315	9.77859
gw1.VI.1078.1	POPTR_0006s03930.1	Potri.006G040900.1	POPLAR168054	1.05046e-15	8.92967	7.17791	7.47263	7.42095	7.23301
eugene3.00080895	POPTR_0008s09550.1	Potri.008G096000.1	POPLAR057180	1.05264e-15	9.63225	10.7601	10.8501	11.3367	11.2711
grail3.0001046601	POPTR_0009s11760.1		POPLAR126905	1.05264e-15	11.2926	8.11557	7.27678	6.64815	6.87101
gw1.135.16.1	POPTR_0004s14410.1	Potri.004G136700.1	POPLAR275600	1.05483e-15	9.54201	12.5697	11.6045	10.3515	10.0891
fgenesh4_pg.C_LG_I001849	POPTR_0001s26560.1	Potri.001G258400.1	POPLAR087828	1.05484e-15	7.07706	6.37654	6.39224	6.34664	6.40702
gw1.934.1.1	POPTR_0011s05130.1	Potri.011G051600.1	POPLAR291617	1.06e-15	6.25355	8.42209	8.17875	8.14821	7.91099
eugene3.00700070	POPTR_0005s05450.1	Potri.005G053000.1	POPLAR209868	1.06376e-15	10.0195	7.9247	7.98602	8.16858	8.37627
gw1.XI.225.1	POPTR_0011s13230.1	Potri.011G128700.1	POPLAR180585	1.06758e-15	7.60853	10.1591	9.65174	9.38539	9.47962
estExt_fgenesh4_pg.C_290220	POPTR_0001s02290.1	Potri.001G140500.1	POPLAR202366	1.07123e-15	6.82612	9.55547	8.15487	7.4126	6.8797
estExt_fgenesh4_pg.C_LG_VII0010	POPTR_0007s00300.1	Potri.007G146300.1	POPLAR020106	1.07423e-15	10.4469	8.71144	8.9897	9.45559	9.61207
eugene3.00081440			POPLAR057971	1.07423e-15	9.01238	7.35844	7.34881	7.6815	7.80982
fgenesh4_pm.C_LG_VIII000725	POPTR_0008s17070.1	Potri.008G170800.1	POPLAR123727	1.07593e-15	8.85906	7.08792	6.65485	7.01716	6.92418
gw1.XI.213.1	POPTR_0011s13170.1	Potri.T021700.1	POPLAR344533	1.07782e-15	6.72097	9.47697	8.37819	8.12097	8.11082
estExt_Genewise1_v1.C_2080116			POPLAR198863	1.0867e-15	6.60946	7.03911	8.64417	9.23165	9.41767
EST derived gene model			POPLAR390784	1.09424e-15	7.41292	11.4872	11.3502	12.1968	11.8201
estExt_fgenesh4_pg.C_LG_VI0896			POPLAR019555	1.09628e-15	8.56527	10.7209	10.9222	10.7154	10.5062
estExt_fgenesh4_pg.C_2010041			POPLAR201852	1.09668e-15	6.57732	10.2731	11.9019	12.7129	12.0806
eugene3.00071275	POPTR_0007s14730.1	Potri.007G007000.1	POPLAR055480	1.09843e-15	9.5306	6.41668	6.2779	7.06758	7.77825
estExt_fgenesh4_pm.C_LG_X0725	POPTR_0010s19430.1	Potri.010G187000.1	POPLAR031673	1.10329e-15	6.51184	8.80872	8.56503	7.49958	7.23507
eugene3.00880019	POPTR_0017s08580.1	Potri.017G059100.1	POPLAR211059	1.10854e-15	7.63348	8.69803	7.92746	7.18644	6.73493
eugene3.00570141			POPLAR208592	1.1092e-15	9.39949	11.4834	13.2448	12.7682	12.5896
fgenesh4_pm.C_LG_XIV000058	POPTR_0014s06480.1	Potri.014G069200.1	POPLAR125248	1.12203e-15	8.96487	7.74036	7.69378	8.06163	8.21643
estExt_Genewise1_v1.C_LG_IX1362			POPLAR003717	1.12609e-15	12.4676	10.5434	10.415	11.157	11.143
eugene3.00141074	POPTR_0014s15830.1	Potri.014G160100.1	POPLAR074967	1.12609e-15	8.60233	6.61102	6.68936	6.50166	6.61788
fgenesh4_pg.C_LG_XVIII000889	POPTR_0018s11050.1	Potri.018G101600.1	POPLAR118653	1.12727e-15	7.58072	10.7051	10.138	9.96899	10.1504
eugene3.00061958	POPTR_0006s28090.1	Potri.006G265100.1	POPLAR053508	1.13569e-15	10.189	11.8586	11.7543	11.3116	11.0989
fgenesh4_pg.C_scaffold_2008000001			POPLAR251587	1.14541e-15	8.97977	7.2743	7.27463	7.01539	7.07349
grail3.0020003901	POPTR_0018s05860.1	Potri.018G079200.1	POPLAR135572	1.14958e-15	9.00039	9.81992	10.8068	11.155	11.1133
eugene3.00570031	POPTR_0005s10970.1	Potri.005G107900.1	POPLAR208414	1.16186e-15	6.26301	8.40689	8.37459	7.99022	7.60219
eugene3.06300005			POPLAR221703	1.16545e-15	9.34847	10.5373	10.923	10.8195	11.0043
fgenesh4_pg.C_LG_II001130	POPTR_0002s12500.1	Potri.002G123500.1	POPLAR091143	1.1719e-15	8.38442	7.44058	7.22026	7.32588	7.29148
grail3.0001094601			POPLAR127225	1.18069e-15	8.92793	10.334	10.7503	11.2535	11.5356
eugene3.00041173	POPTR_0004s16140.1	Potri.004G154000.1	POPLAR046903	1.20496e-15	11.4217	9.10095	8.82277	9.12754	9.06936
estExt_fgenesh4_pm.C_LG_II0169			POPLAR027432	1.205e-15	9.33129	10.8917	11.2266	10.7015	10.5514
eugene3.00111255	POPTR_0011s15210.1	Potri.011G149100.1	POPLAR066687	1.20551e-15	10.8556	10.1469	10.2228	9.46078	8.43874
EST derived gene model			POPLAR390710	1.20648e-15	13.1174	7.61246	6.59818	6.21537	6.8341
gw1.97.25.1	POPTR_0001s20870.1	Potri.001G201500.1	POPLAR291820	1.21082e-15	7.75589	6.6239	6.66155	6.67035	6.74837
estExt_fgenesh4_pm.C_LG_XV0370	POPTR_0015s15280.1	Potri.015G122700.1	POPLAR033217	1.21262e-15	7.20639	6.34642	6.39375	6.36447	6.33773
fgenesh4_pm.C_LG_XVIII000297	POPTR_0018s10190.1	Potri.018G094000.1	POPLAR126388	1.21802e-15	6.23502	8.58546	8.13744	7.58656	7.14311
fgenesh4_pg.C_LG_I000354	POPTR_0001s05530.1	Potri.001G017600.1	POPLAR086078	1.21896e-15	7.59804	6.43375	6.3725	6.29536	6.34187
gw1.29.56.1	POPTR_0001s02040.1	Potri.001G137900.1	POPLAR283639	1.22883e-15	8.74467	7.50727	7.56118	7.95957	8.00132
grail3.0003020501	POPTR_0002s02630.1	Potri.002G024700.1	POPLAR128464	1.22917e-15	8.14074	8.97146	9.50103	10.6121	10.528
grail3.0006010501			POPLAR130109	1.24796e-15	7.08134	8.34292	7.58047	7.20281	7.05154
gw1.182.27.1	POPTR_0001s39950.1	Potri.001G388900.1	POPLAR279333	1.24796e-15	7.78811	12.2379	11.4472	11.0154	10.4484
fgenesh4_pg.C_LG_I002325	POPTR_0001s33810.1	Potri.001G330500.1	POPLAR088372	1.25048e-15	6.40486	7.00543	7.19978	7.26124	7.37104
eugene3.00180810			POPLAR082903	1.25233e-15	6.37744	8.44487	7.74785	6.80855	6.9178
gw1.XI.156.1	POPTR_0011s12920.1	Potri.T022900.1	POPLAR180261	1.26042e-15	6.51864	7.77893	7.81537	7.33533	7.47446
gw1.166.85.1	POPTR_0004s00710.1		POPLAR278400	1.26673e-15	9.6301	7.66011	7.46209	7.85111	8.04916
eugene3.00110322	POPTR_0011s04160.1	Potri.011G042000.1	POPLAR065036	1.26752e-15	6.51357	11.7373	10.0769	8.87368	7.55444
eugene3.00060224	POPTR_0006s02450.1	Potri.006G023700.1	POPLAR294782	1.26909e-15	6.19077	7.15999	7.0014	6.82913	6.65147
grail3.0010043801	POPTR_0008s11320.1	Potri.008G114100.1	POPLAR132255	1.27291e-15	14.894	11.9594	11.4989	12.1677	11.3761
estExt_fgenesh4_pm.C_LG_III0635	POPTR_0003s18310.2	Potri.T081600.1	POPLAR028504	1.27894e-15	11.1056	13.2973	13.0224	12.6515	12.0165
grail3.0148003201	POPTR_0001s23810.1	Potri.001G231000.1	POPLAR267414	1.27894e-15	10.4295	8.46831	8.746	8.56186	8.43048
gw1.XI.505.1	POPTR_0011s14070.1	Potri.011G137600.1	POPLAR181654	1.28068e-15	7.41682	6.24641	6.2562	6.23103	6.29447
estExt_fgenesh4_pg.C_LG_VII1285	POPTR_0007s15070.2	Potri.007G003600.1	POPLAR020549	1.28965e-15	8.45054	6.94792	7.05704	6.83936	7.10591
eugene3.01290013	POPTR_0015s07530.1	Potri.015G064100.1	POPLAR213397	1.29639e-15	6.20374	8.54413	8.05041	7.68959	7.41979
estExt_fgenesh4_pg.C_LG_XIV0088	POPTR_0014s01770.1	Potri.014G017400.1	POPLAR024060	1.29886e-15	9.17797	6.8485	7.39436	7.78339	7.54494
eugene3.00071004			POPLAR055200	1.29927e-15	13.6461	9.49558	9.59194	9.86422	9.92439
estExt_fgenesh4_pg.C_LG_X1678			POPLAR022504	1.30356e-15	7.85131	12.308	10.2576	9.11179	8.72082
eugene3.126580001	POPTR_0019s03410.1	Potri.019G017400.1	POPLAR226097	1.30356e-15	6.41034	9.87539	9.02197	8.37128	8.36322
eugene3.34180001	POPTR_0011s06480.1		POPLAR237956	1.30552e-15	9.09038	11.6816	10.9302	10.2856	9.84195
fgenesh4_pg.C_LG_VIII001583	POPTR_0008s17920.1	Potri.008G179100.1	POPLAR106797	1.30782e-15	7.17482	6.27793	6.44654	6.45228	6.53621
gw1.120.106.1	POPTR_0019s13330.1	Potri.019G102200.1	POPLAR273201	1.31013e-15	6.51938	7.14656	9.46575	8.75614	8.49483
estExt_fgenesh4_pm.C_LG_II0906	POPTR_0002s19230.1	Potri.002G191600.1	POPLAR027917	1.33185e-15	8.04601	6.60349	6.63424	6.52166	6.70058
EST derived gene model			POPLAR391407	1.33447e-15	9.89319	7.95971	6.75582	6.54701	6.53547
fgenesh4_pm.C_LG_XII000157			POPLAR124802	1.33756e-15	11.6103	11.8496	12.8137	12.7523	12.6055
gw1.II.764.1	POPTR_0002s18350.1	Potri.002G182700.1	POPLAR156324	1.34454e-15	7.7565	6.56996	6.56287	6.46994	6.4908
EST derived gene model			POPLAR391038	1.34526e-15	14.0693	9.72696	9.14643	9.15181	10.0477
gw1.XIII.3388.1	POPTR_0013s13920.1	Potri.013G135600.1	POPLAR185440	1.35293e-15	6.53705	7.26143	9.67896	8.98223	8.7323
gw1.7420.1.1	POPTR_0006s28410.1	Potri.006G268300.1	POPLAR290160	1.36318e-15	8.66853	7.46792	7.38597	7.77337	8.04246
gw1.XI.1644.1	POPTR_0011s01970.1	Potri.011G015600.1	POPLAR344334	1.36974e-15	9.78721	7.22825	7.26269	7.85429	7.95912
estExt_fgenesh4_pm.C_LG_V0447	POPTR_0005s22130.1	Potri.005G199600.1	POPLAR029577	1.37041e-15	8.49307	7.44478	7.32954	7.47856	7.65157
EST derived gene model			POPLAR391718	1.38949e-15	10.0848	11.6268	12.2476	11.9893	11.8374
fgenesh4_pg.C_scaffold_147000065	POPTR_0006s29230.1	Potri.006G277500.1	POPLAR246773	1.40173e-15	7.10634	6.23323	6.33279	6.45406	6.86657
fgenesh4_pg.C_scaffold_29000346	POPTR_0001s01020.1	Potri.001G128100.1	POPLAR255318	1.40753e-15	9.38506	6.31278	6.30854	6.53305	7.72094
gw1.135.10.1	POPTR_0004s14410.1	Potri.004G136700.1	POPLAR275558	1.40947e-15	9.43513	12.5455	11.4918	10.2206	10.0142
fgenesh4_pm.C_LG_III000695	POPTR_0003s19490.1	Potri.003G195500.1	POPLAR121141	1.41309e-15	10.4065	7.87743	7.60707	8.07182	8.62728
estExt_Genewise1_v1.C_LG_XIV2052			POPLAR009946	1.42443e-15	11.5145	12.8753	12.1341	12.1077	12.0123
eugene3.00031337			POPLAR044058	1.42669e-15	9.57595	6.50001	6.60808	6.99441	6.84004
eugene3.00080598	POPTR_0008s06690.1	Potri.008G067000.1	POPLAR056762	1.44055e-15	8.0303	9.34444	9.80022	9.43596	9.32694
fgenesh4_pm.C_LG_XIII000116	POPTR_0013s02680.2	Potri.013G025900.1	POPLAR125052	1.44634e-15	8.89092	6.76728	6.57772	6.83085	6.93314
eugene3.00410087	POPTR_0013s11670.2	Potri.013G112300.1	POPLAR207547	1.44813e-15	9.29785	7.26021	7.69391	7.29584	7.68238
eugene3.00080685	POPTR_0008s07450.1	Potri.008G074600.1	POPLAR056877	1.46616e-15	7.157	9.78878	9.38776	9.18756	8.51113
eugene3.00060462	POPTR_0006s04930.1	Potri.006G050800.1	POPLAR050741	1.47287e-15	7.98272	11.0204	11.0189	10.2484	10.2039
eugene3.82950001			POPLAR241594	1.47287e-15	7.16027	8.88213	8.41841	8.60233	8.75472
estExt_fgenesh4_pg.C_LG_V1509			POPLAR018857	1.47456e-15	10.364	8.95245	8.6068	8.7315	8.99961
fgenesh4_pg.C_scaffold_15445000001	POPTR_0001s33810.1	Potri.001G330500.1	POPLAR247389	1.4843e-15	9.86333	11.4549	11.393	11.4087	11.6118
estExt_fgenesh4_pm.C_860029	POPTR_0004s23770.2	Potri.004G228800.1	POPLAR205000	1.50235e-15	7.9433	7.38221	7.16959	7.04098	7.1485
fgenesh4_pm.C_LG_VI000563	POPTR_0006s19140.1	Potri.006G177500.1	POPLAR122813	1.52553e-15	10.0321	7.67715	7.71931	7.99655	8.06369
eugene3.00030833	POPTR_0003s11080.1	Potri.003G111500.1	POPLAR043279	1.5364e-15	11.1901	7.92018	8.43372	8.86121	8.89863
eugene3.00002565	POPTR_0002s25290.1	Potri.002G251600.1	POPLAR035070	1.5431e-15	10.1732	8.05701	7.82488	7.9979	8.0812
grail3.0001018301			POPLAR126643	1.57337e-15	14.6785	10.0692	10.5519	10.1457	10.3788
estExt_Genewise1_v1.C_LG_II1820			POPLAR001783	1.58191e-15	13.7216	12.2288	11.5525	11.9781	11.922
estExt_fgenesh4_pg.C_LG_II1534			POPLAR015421	1.60391e-15	10.2282	8.47019	8.27937	7.81159	7.77874
gw1.V.537.1	POPTR_0005s22140.1	Potri.005G199700.1	POPLAR167590	1.60518e-15	10.1855	8.30469	8.11769	8.73973	9.09189
estExt_Genewise1_v1.C_LG_IV2634			POPLAR003247	1.62279e-15	10.5138	8.44087	8.32153	8.77942	9.01049
fgenesh4_pg.C_LG_X001775	POPTR_0010s20360.1	Potri.010G196300.1	POPLAR109219	1.62596e-15	9.76747	7.27823	8.46225	10.5484	13.9308
gw1.XIX.978.1	POPTR_0019s04790.1	Potri.019G032500.1	POPLAR190119	1.63618e-15	7.81508	6.3758	6.42383	6.40807	6.57465
gw1.I.8813.1	POPTR_0001s09860.2	Potri.001G099300.1	POPLAR152164	1.64528e-15	8.83404	7.4321	7.5091	7.79119	7.8073
estExt_fgenesh4_pg.C_LG_I2496	POPTR_0001s31810.1	Potri.001G310600.1	POPLAR014081	1.66582e-15	7.23036	6.26019	6.35295	6.33726	6.32046
eugene3.00161342	POPTR_0016s14630.1	Potri.016G139500.1	POPLAR080757	1.66695e-15	8.78102	7.5405	7.4262	7.45838	7.61559
gw1.VI.2534.1	POPTR_0006s03200.1	Potri.006G033500.1	POPLAR169529	1.66737e-15	8.92914	6.76794	6.82753	7.10041	7.17926
gw1.II.1252.1	POPTR_0002s17440.1	Potri.002G173700.1	POPLAR153269	1.6787e-15	10.4002	11.0311	11.4408	11.6104	11.507
estExt_Genewise1_v1.C_290296			POPLAR199212	1.71705e-15	10.1519	10.0051	9.96029	8.42459	7.0642
gw1.400.14.1	POPTR_0001s22090.5		POPLAR332058	1.71834e-15	10.1457	7.05292	7.27651	7.68202	8.22062
eugene3.05600001			POPLAR221528	1.72013e-15	8.5907	6.52293	6.29082	6.18155	6.34323
estExt_fgenesh4_pg.C_LG_II1020	POPTR_0002s11250.1	Potri.002G111900.1	POPLAR292915	1.7216e-15	15.1515	11.7874	11.6879	12.6045	12.5518
gw1.VII.3324.1	POPTR_0007s12300.1	Potri.007G031400.1	POPLAR172224	1.7216e-15	7.88766	6.45162	6.64011	6.93684	7.15403
eugene3.00180117	POPTR_0018s04680.1	Potri.018G059100.1	POPLAR081819	1.73158e-15	7.70419	6.84366	6.83472	7.01448	7.03732
gw1.1081.8.1	POPTR_0013s14770.1		POPLAR272459	1.73742e-15	12.1881	7.94148	6.94818	6.67344	7.26801
estExt_Genewise1_v1.C_LG_X3541			POPLAR007633	1.7462e-15	8.04159	6.51856	6.44936	6.43273	6.65438
grail3.0078007201	POPTR_0017s08220.1	Potri.017G055100.1	POPLAR143893	1.7462e-15	7.61815	10.0021	9.72733	9.06829	8.89358
estExt_fgenesh4_pg.C_2520014	POPTR_0004s01030.1	Potri.004G009600.1	POPLAR202028	1.77377e-15	9.11473	7.62539	7.40633	7.82962	8.10834
eugene3.00121011			POPLAR069075	1.77474e-15	10.0725	11.1613	11.2122	10.8415	10.6688
grail3.0001045402	POPTR_0009s11830.1	Potri.009G115400.1	POPLAR322118	1.77598e-15	12.1798	10.1024	10.5112	11.0981	11.1575
gw1.XII.274.1	POPTR_0012s04010.1	Potri.012G043200.1	POPLAR183085	1.77598e-15	10.1793	13.5061	13.1513	12.2265	11.3274
estExt_Genewise1_v1.C_1240222	POPTR_0011s05670.1	Potri.011G057800.1	POPLAR197781	1.78085e-15	8.40896	6.97392	7.06041	7.34406	7.41742
eugene3.00290159			POPLAR206157	1.79854e-15	8.07338	9.26446	9.19499	9.11618	9.05243
fgenesh4_pg.C_LG_I003079	POPTR_0001s42680.1	Potri.001G435900.1	POPLAR089336	1.83043e-15	7.20363	6.58775	6.50327	6.48457	6.48079
fgenesh4_pg.C_scaffold_118000101	POPTR_0003s08140.1	Potri.003G083200.1	POPLAR243756	1.83043e-15	7.1628	13.1881	12.1197	11.6489	10.1094
gw1.44.205.1	POPTR_0003s03000.1	Potri.003G037800.1	POPLAR286617	1.83689e-15	8.31666	6.93385	6.76602	7.07634	6.99763
estExt_fgenesh4_pm.C_LG_III0634			POPLAR028496	1.84377e-15	12.1895	10.2447	10.1691	10.514	10.9161
fgenesh4_pg.C_scaffold_10753000001	POPTR_0019s06220.1	Potri.019G045400.1	POPLAR242961	1.84535e-15	12.1969	7.48803	7.12217	6.68679	6.82298
estExt_fgenesh4_pg.C_LG_IV0455			POPLAR017003	1.84658e-15	12.0764	7.16018	6.99065	6.57493	7.24952
gw1.500.5.1	POPTR_0001s39360.1	Potri.001G385200.1	POPLAR287424	1.86299e-15	6.43728	8.08621	7.53166	6.73174	6.67641
EST derived gene model			POPLAR391747	1.86299e-15	11.5032	10.6304	10.5006	9.0487	8.06729
gw1.XVIII.1983.1	POPTR_0018s02890.1	Potri.018G015700.1	POPLAR195958	1.86564e-15	10.1506	8.14968	8.06943	7.98781	8.55441
gw1.70.69.1	POPTR_0005s05950.2	Potri.005G058200.1	POPLAR289907	1.89025e-15	7.48282	10.5912	9.99699	10.197	9.36037
estExt_fgenesh4_pg.C_LG_II0928			POPLAR014997	1.90697e-15	13.2941	8.11132	8.27129	9.54739	10.5031
estExt_fgenesh4_pm.C_LG_VIII0406			POPLAR030937	1.91066e-15	7.98042	6.6065	6.78866	7.04233	7.10638
estExt_fgenesh4_pg.C_LG_V0508	POPTR_0005s18080.2	Potri.005G137500.1	POPLAR018317	1.91393e-15	9.42215	7.42804	7.26647	7.46293	7.37587
estExt_fgenesh4_pg.C_LG_X0916			POPLAR022094	1.93435e-15	7.62596	6.61712	6.62165	6.82507	6.87607
fgenesh4_pg.C_LG_III001872	POPTR_0003s21470.1	Potri.003G216200.1	POPLAR303582	1.93734e-15	11.968	8.77098	9.13926	10.1471	10.5559
estExt_Genewise1_v1.C_LG_I0436	POPTR_0001s19180.1	Potri.001G191000.1	POPLAR000071	1.94401e-15	9.59811	6.85349	6.42825	6.36252	6.71411
eugene3.00040536	POPTR_0004s04120.1	Potri.004G041000.1	POPLAR045997	1.94401e-15	10.2473	13.1608	13.471	12.9797	12.2286
gw1.IX.1478.1	POPTR_0009s12910.1	Potri.009G126300.1	POPLAR161960	1.97209e-15	7.6148	6.16141	6.2121	6.08511	6.11022
fgenesh4_pg.C_LG_II002042	POPTR_0002s21650.1	Potri.002G225200.1	POPLAR092224	1.99589e-15	7.33242	6.28244	6.27975	6.34406	6.37067
fgenesh4_pg.C_LG_XVII000457	POPTR_0017s12630.1	Potri.017G090600.1	POPLAR117739	1.99589e-15	11.5391	10.1195	9.88313	10.3648	10.4977
gw1.66.431.1	POPTR_0004s21060.1	Potri.004G200300.1	POPLAR288985	2.01302e-15	7.58166	6.6621	6.53724	6.3267	6.4479
estExt_fgenesh4_pm.C_LG_V0078	POPTR_0005s08050.2	Potri.005G078700.1	POPLAR029390	2.02775e-15	13.7338	9.15869	8.5765	9.86536	10.7393
eugene3.01230091	POPTR_0005s15620.1	Potri.017G115000.1	POPLAR212718	2.05175e-15	6.92846	6.4534	6.34255	6.25516	6.24486
gw1.VII.643.1	POPTR_0007s01330.1	Potri.007G135500.1	POPLAR172870	2.0573e-15	8.07201	7.1822	7.14137	7.1648	7.27853
estExt_Genewise1_v1.C_LG_V2309	POPTR_0005s28030.1	Potri.005G258900.1	POPLAR004820	2.07432e-15	7.04208	6.29875	6.24024	6.29645	6.30992
grail3.0016009201	POPTR_0013s01180.1	Potri.013G010500.1	POPLAR134186	2.07489e-15	6.94218	6.24055	6.26523	6.33665	6.29759
estExt_Genewise1_v1.C_LG_I3875			POPLAR000559	2.07775e-15	12.2225	14.2396	14.2293	13.8962	13.6039
fgenesh4_pg.C_LG_V000057			POPLAR098958	2.07775e-15	13.2721	11.7563	11.6326	11.9486	12.1381
estExt_fgenesh4_pm.C_LG_VIII0382	POPTR_0008s09390.1	Potri.008G094300.1	POPLAR030908	2.08534e-15	9.51063	7.08261	7.32821	7.84287	8.03045
eugene3.00031267	POPTR_0003s15610.1	Potri.003G157400.1	POPLAR043893	2.08536e-15	9.17102	8.0378	7.6255	7.7921	7.75309
fgenesh4_pg.C_LG_IX001228			POPLAR304304	2.08695e-15	10.9663	7.35538	7.3126	9.49112	8.70744
estExt_fgenesh4_pg.C_LG_XVI0953			POPLAR025709	2.11452e-15	14.7141	9.17148	9.28214	10.2905	14.0147
gw1.XIX.735.1	POPTR_0019s04230.1	Potri.019G025600.1	POPLAR189944	2.12692e-15	12.0677	11.2115	10.92	10.8252	10.9179
estExt_Genewise1_v1.C_LG_IX3637			POPLAR004134	2.12786e-15	10.9843	8.08022	8.48671	8.63346	9.23745
gw1.I.6341.1	POPTR_0001s03800.1	Potri.001G000800.1	POPLAR150355	2.12889e-15	7.13616	6.41465	6.40532	6.55482	6.43024
estExt_fgenesh4_pm.C_LG_IV0060	POPTR_0004s03160.1	Potri.004G031500.1	POPLAR028603	2.13054e-15	9.69412	7.69279	7.34812	7.41612	7.64414
gw1.107.211.1	POPTR_0001s41440.1	Potri.001G403900.1	POPLAR272351	2.13783e-15	6.89855	6.35235	6.30062	6.33966	6.37317
gw1.VII.2521.1	POPTR_0007s07830.1	Potri.007G070900.1	POPLAR171707	2.14288e-15	11.2222	9.17083	9.88019	10.4135	10.6045
gw1.II.1915.1	POPTR_0002s07000.1	Potri.002G069400.1	POPLAR153962	2.14622e-15	11.3261	7.87281	8.15589	9.15896	9.54497
estExt_fgenesh4_pg.C_LG_IX1048			POPLAR017959	2.15696e-15	8.0844	6.59147	6.73953	6.60253	6.9445
gw1.IV.894.1	POPTR_0004s17260.1	Potri.004G165400.1	POPLAR161554	2.16622e-15	7.38366	6.17394	6.1641	6.13247	6.13521
estExt_fgenesh4_pg.C_LG_VI1840	POPTR_0006s27540.1	Potri.006G259200.1	POPLAR020074	2.16667e-15	7.05279	10.0594	10.4222	9.95716	8.70912
estExt_Genewise1_v1.C_LG_XIII1983			POPLAR009349	2.16667e-15	8.54552	11.2318	10.1972	9.93422	9.47963
eugene3.02200015			POPLAR218715	2.16667e-15	7.69692	10.2906	9.71905	8.63461	8.48538
estExt_fgenesh4_pg.C_1700023			POPLAR292584	2.16735e-15	11.9459	8.92499	9.39485	9.42497	9.72129
estExt_fgenesh4_pm.C_LG_XIX0175	POPTR_0019s09950.6		POPLAR032978	2.16735e-15	8.94912	7.12107	6.86492	6.77025	7.45749
gw1.X.1148.1	POPTR_0010s17650.1	Potri.010G169400.1	POPLAR175980	2.18112e-15	9.50808	12.241	12.5569	12.5015	11.5881
eugene3.00091201	POPTR_0009s04920.1	Potri.009G044600.1	POPLAR295257	2.20665e-15	8.01636	10.3718	10.338	10.6885	10.4117
gw1.I.1974.1	POPTR_0001s27950.1		POPLAR336114	2.21138e-15	11.3096	9.02786	8.8436	9.53112	9.71635
estExt_fgenesh4_pm.C_LG_V0707	POPTR_0005s27550.3	Potri.005G254100.1	POPLAR029766	2.21743e-15	9.72883	7.59435	7.52494	7.74301	7.87564
estExt_Genewise1_v1.C_LG_IX1814			POPLAR003786	2.21743e-15	10.6215	12.5162	12.3568	12.0402	11.7273
gw1.28.53.1	POPTR_0006s14510.1	Potri.006G142600.1	POPLAR282821	2.22042e-15	8.04084	6.22831	6.28311	6.25034	6.4997
estExt_fgenesh4_pg.C_LG_XIX1025			POPLAR024842	2.2496e-15	12.8513	10.8313	11.0253	11.2607	11.1674
gw1.IV.2820.1	POPTR_0686s00200.1		POPLAR160181	2.25357e-15	12.1583	9.8223	9.52004	9.88423	10.2824
gw1.V.3051.1	POPTR_0005s08490.2	Potri.005G083200.1	POPLAR166136	2.27474e-15	9.77175	7.61992	7.67359	8.27755	8.50501
EST derived gene model			POPLAR391848	2.27867e-15	15.7649	12.0638	11.9556	11.2285	11.3451
grail3.0043005101			POPLAR140342	2.28823e-15	10.0229	11.7418	11.6407	11.1141	10.8571
fgenesh4_pg.C_LG_X001616	POPTR_0010s18650.2	Potri.010G179400.1	POPLAR109079	2.31007e-15	8.06749	6.9838	6.82366	6.96783	7.09703
gw1.XVI.2807.1	POPTR_0016s09050.1	Potri.016G089000.1	POPLAR193449	2.32492e-15	8.58579	7.36594	7.31778	7.49709	7.85636
grail3.0029004701	POPTR_0001s15820.3	Potri.001G158000.1	POPLAR264913	2.32795e-15	6.43897	7.71371	8.25299	7.13819	7.04501
estExt_fgenesh4_pg.C_LG_X2242	POPTR_0010s24810.1	Potri.010G241700.1	POPLAR022837	2.35848e-15	8.02233	6.80315	6.72393	6.7999	6.94075
fgenesh4_pg.C_scaffold_8474000001			POPLAR262186	2.3946e-15	6.30185	10.7795	10.9185	11.1306	11.3813
grail3.0033014101	POPTR_0002s12930.1	Potri.002G127800.1	POPLAR138677	2.39553e-15	11.3259	7.75159	7.56503	8.75236	8.91665
gw1.XVIII.3392.1	POPTR_0018s12140.1	Potri.018G113400.1	POPLAR196907	2.40391e-15	6.84021	6.32711	6.27444	6.34584	6.35839
eugene3.00010767	POPTR_0001s10740.1	Potri.001G090300.1	POPLAR036272	2.42389e-15	8.82422	7.08263	7.05102	7.22743	7.49437
eugene3.00181148	POPTR_0018s12830.1	Potri.018G128200.1	POPLAR083558	2.43265e-15	8.76649	9.81695	10.4918	10.2922	10.1822
estExt_Genewise1_v1.C_LG_X0900	POPTR_0010s16880.1	Potri.010G161400.1	POPLAR007107	2.44797e-15	7.84738	6.55685	6.53678	6.57421	6.67217
eugene3.00140641			POPLAR074087	2.44797e-15	10.6734	11.6492	12.1021	12.3667	12.2642
grail3.2490000101	POPTR_0382s00200.1		POPLAR270690	2.44797e-15	6.80913	12.3822	9.76841	8.25327	7.95731
EST derived gene model			POPLAR391193	2.47957e-15	11.0847	8.91383	8.86637	9.36726	9.40577
estExt_fgenesh4_pm.C_LG_VI0678	POPTR_0006s24570.1	Potri.006G229300.1	POPLAR030243	2.48587e-15	9.38694	7.80189	7.38068	7.55222	7.76971
fgenesh4_pg.C_LG_III001854			POPLAR095326	2.49916e-15	9.259	12.7668	12.4039	11.7184	11.0107
estExt_fgenesh4_pm.C_LG_VI0046	POPTR_0006s01620.1	Potri.006G015100.1	POPLAR029837	2.52006e-15	11.3076	9.47593	9.89085	10.0987	10.0704
gw1.I.9140.1	POPTR_0001s08770.1	Potri.001G110200.1	POPLAR152408	2.53066e-15	8.88001	7.69455	7.62551	7.89539	8.03765
eugene3.00090534	POPTR_0009s11770.2	Potri.009G114800.1	POPLAR059552	2.55108e-15	12.9185	9.21118	8.14656	7.18296	7.47283
eugene3.00121084	POPTR_0012s12980.1	Potri.012G143600.1	POPLAR069233	2.5754e-15	8.40506	6.57207	6.45848	6.48776	6.72589
estExt_Genewise1_v1.C_LG_XIV2162	POPTR_0014s11030.1	Potri.014G115000.1	POPLAR009956	2.59685e-15	7.57468	6.24983	6.26776	6.25355	6.26995
gw1.XII.1331.1	POPTR_0012s01740.1	Potri.012G002700.1	POPLAR182324	2.61051e-15	8.76727	7.06195	8.31263	9.561	10.2612
estExt_fgenesh4_pm.C_LG_XI0373	POPTR_0011s14360.1	Potri.011G140200.1	POPLAR032084	2.61561e-15	8.44819	6.66402	6.38995	6.21499	6.27807
estExt_Genewise1_v1.C_LG_V2929			POPLAR004883	2.61679e-15	8.20894	6.81619	6.83052	6.8338	6.81814
gw1.IV.2431.1	POPTR_0004s06650.1	Potri.004G068000.1	POPLAR339271	2.6311e-15	6.28517	8.55188	9.03216	8.68761	8.72742
fgenesh4_pg.C_LG_I002226	POPTR_0001s35920.1	Potri.001G340000.1	POPLAR088224	2.63236e-15	10.4197	8.6334	8.74159	9.01017	9.22388
estExt_fgenesh4_pg.C_LG_XVIII0238			POPLAR026141	2.63877e-15	6.67471	9.86771	8.63676	8.51818	8.41518
eugene3.00870023	POPTR_0013s08120.1	Potri.013G083500.1	POPLAR210936	2.64096e-15	7.28724	9.58887	9.76667	9.39876	9.31154
estExt_Genewise1_v1.C_LG_XVI3125	POPTR_0001s00200.1		POPLAR011602	2.68278e-15	7.56975	6.524	6.52277	6.35415	6.43122
eugene3.00120746	POPTR_0012s08260.1		POPLAR068510	2.68278e-15	11.3486	10.1572	9.76091	9.39672	9.36309
fgenesh4_pg.C_LG_IX001107	POPTR_0009s05230.1	Potri.009G047600.1	POPLAR098391	2.68278e-15	6.24896	9.03953	8.53754	7.70271	7.55193
grail3.0020002201	POPTR_0018s06230.1		POPLAR135552	2.73347e-15	6.57914	8.7029	8.85924	8.719	8.19295
estExt_fgenesh4_pm.C_LG_V0718	POPTR_0005s27830.1	Potri.005G257000.1	POPLAR029777	2.7469e-15	10.2165	8.37535	8.43417	8.26836	8.48645
estExt_Genewise1_v1.C_LG_X5172			POPLAR007935	2.75326e-15	11.2203	9.22884	7.99869	7.72089	7.97656
fgenesh4_pg.C_scaffold_57000169	POPTR_0005s12410.2	Potri.005G122400.1	POPLAR259248	2.75375e-15	8.57915	6.53242	6.63947	6.89821	7.01294
eugene3.00051125	POPTR_0005s22730.1	Potri.005G205700.1	POPLAR049034	2.76426e-15	7.5617	6.25195	6.36455	6.4212	6.44602
eugene3.01340041	POPTR_0001s41970.1	Potri.001G414700.1	POPLAR214156	2.76493e-15	12.7186	12.7474	12.5892	11.3378	11.3493
eugene3.00120808			POPLAR068638	2.77651e-15	11.2071	12.5368	12.5704	12.5217	12.502
estExt_Genewise1_v1.C_LG_III1278			POPLAR002547	2.77668e-15	12.2299	8.60412	9.2022	8.81301	8.43352
gw1.XIII.3112.1	POPTR_0013s09030.1	Potri.013G095500.1	POPLAR185262	2.78266e-15	8.88683	7.9906	7.42297	6.72337	6.42811
eugene3.01230094	POPTR_0005s15590.1	Potri.017G115300.1	POPLAR212738	2.78518e-15	7.16281	6.97284	6.96429	6.28351	6.18817
fgenesh4_pm.C_LG_II000988	POPTR_0002s22050.1	Potri.002G223000.1	POPLAR120585	2.8164e-15	7.08231	8.02345	8.59528	8.31231	8.24163
eugene3.00060844	POPTR_0006s09870.1	Potri.006G097500.1	POPLAR051509	2.82292e-15	8.96366	8.85304	8.83903	7.60295	6.90157
gw1.XII.90.1	POPTR_0012s05310.1	Potri.012G056400.1	POPLAR183658	2.8352e-15	7.32978	8.99985	9.2183	9.12291	8.47687
EST derived gene model			POPLAR391572	2.85263e-15	6.92589	8.47408	9.46575	8.75212	8.74664
fgenesh4_pg.C_LG_II000833	POPTR_0002s09090.2	Potri.002G090300.1	POPLAR090750	2.90458e-15	7.5303	6.64583	6.56591	6.57298	6.59174
eugene3.00110294	POPTR_0011s04460.1	Potri.011G044800.1	POPLAR064961	2.93733e-15	7.90193	10.3883	9.59111	7.5696	7.02119
fgenesh4_pg.C_LG_IV000518	POPTR_0004s04430.1	Potri.004G044400.1	POPLAR095982	2.96231e-15	7.42786	9.24827	8.97286	7.8833	6.39676
estExt_Genewise1_v1.C_LG_X2024	POPTR_0010s20660.1	Potri.010G199100.1	POPLAR007292	3.03751e-15	8.5496	6.86508	6.99096	7.12905	7.78422
gw1.1919.2.1	POPTR_0019s00650.1		POPLAR279800	3.04935e-15	10.4355	12.9458	12.0523	9.68992	8.59869
eugene3.00091029	POPTR_0009s06660.1	Potri.009G061800.1	POPLAR060351	3.05115e-15	11.7168	10.3503	10.0552	10.1389	10.2558
grail3.0039027801			POPLAR140239	3.06122e-15	7.90145	6.45906	6.5418	6.7788	6.72018
grail3.0018034701	POPTR_0003s13250.1	Potri.003G132700.1	POPLAR135015	3.07246e-15	6.47536	8.07938	8.09478	7.46479	7.26481
estExt_fgenesh4_pg.C_LG_XV0236	POPTR_0015s03450.1	Potri.015G049000.1	POPLAR024962	3.07829e-15	10.7816	12.7746	12.6367	12.2485	12.1916
fgenesh4_pg.C_LG_I001232	POPTR_0001s21980.1	Potri.001G212300.1	POPLAR087062	3.11061e-15	7.15297	8.94428	8.75217	8.38004	8.09024
eugene3.00011367			POPLAR036973	3.11642e-15	11.6951	10.2507	10.3481	10.2048	10.0938
fgenesh4_pg.C_LG_XVI000539	POPTR_0016s06680.1	Potri.016G066500.1	POPLAR116674	3.12858e-15	9.39353	7.59264	7.22771	7.52118	7.75698
gw1.XIV.3789.1	POPTR_0014s16550.1		POPLAR187853	3.12858e-15	7.23025	6.56225	6.43736	6.58603	6.56982
estExt_fgenesh4_pg.C_LG_X1704	POPTR_0010s19840.1	Potri.010G191000.1	POPLAR022509	3.13919e-15	11.2899	12.8966	12.8647	12.1767	11.4798
estExt_fgenesh4_pg.C_LG_I2533			POPLAR014119	3.20428e-15	12.5492	10.4066	10.2817	10.4201	10.7397
fgenesh4_pg.C_LG_VII001189	POPTR_0007s13990.1	Potri.007G013600.1	POPLAR104560	3.20967e-15	7.11961	8.31139	8.30092	7.75378	7.65982
eugene3.01250043	POPTR_0019s09320.1	Potri.019G065200.1	POPLAR213072	3.23977e-15	6.93644	12.3559	9.73553	8.26308	7.91541
fgenesh4_pg.C_LG_II001534	POPTR_0002s16790.1	Potri.002G166300.1	POPLAR091592	3.24789e-15	9.86509	6.53495	6.87874	6.89105	7.34968
gw1.XIV.2074.1	POPTR_0014s10740.1	Potri.014G111800.1	POPLAR346411	3.26786e-15	7.0851	10.1416	8.77563	8.12177	7.52837
fgenesh4_pg.C_LG_VI001409	POPTR_0006s23030.1	Potri.006G213800.1	POPLAR102581	3.26947e-15	6.26566	7.20318	6.92816	6.57616	6.50693
grail3.0050008701	POPTR_0002s19770.1	Potri.002G196600.1	POPLAR141463	3.29072e-15	7.12646	6.31327	6.38195	6.24052	6.27544
estExt_Genewise1_v1.C_LG_VII3858	POPTR_0007s13860.3	Potri.007G014800.1	POPLAR006243	3.32545e-15	7.85359	6.44965	6.58428	6.44137	6.48841
fgenesh4_pg.C_LG_II002615	POPTR_0002s26230.1	Potri.002G260800.1	POPLAR092839	3.33224e-15	8.95412	10.9972	11.2652	11.0714	10.5092
estExt_Genewise1_v1.C_LG_I8344			POPLAR001105	3.35395e-15	9.1975	7.19712	7.13443	6.43013	6.33488
gw1.XVI.1636.1	POPTR_0016s05100.1	Potri.016G050500.1	POPLAR192667	3.37175e-15	8.56466	11.1114	10.7046	10.0747	9.45148
gw1.II.1695.1	POPTR_0002s02730.1	Potri.002G025500.1	POPLAR337818	3.37214e-15	7.51392	9.41409	9.87384	9.48584	9.29079
estExt_fgenesh4_pg.C_LG_IX1015	POPTR_0009s06140.1	Potri.009G056500.1	POPLAR017933	3.38597e-15	8.35911	9.60632	9.49894	8.9993	8.94067
eugene3.00090911			POPLAR060158	3.40043e-15	11.8701	9.00155	10.0569	10.2375	9.75215
eugene3.00012442	POPTR_0001s30200.1	Potri.001G294800.1	POPLAR038064	3.40336e-15	6.71282	11.7215	11.7247	10.6129	9.29205
fgenesh4_pm.C_LG_III000323	POPTR_0003s11010.1	Potri.003G110700.1	POPLAR120906	3.40376e-15	6.83022	6.26338	6.25662	6.25998	6.35096
grail3.0011005701			POPLAR132589	3.4058e-15	6.76631	10.173	8.81777	8.14464	7.76123
fgenesh4_pg.C_LG_II001623	POPTR_0002s17670.1	Potri.002G176200.1	POPLAR091725	3.40789e-15	9.5702	10.7254	10.4558	10.2902	10.07
estExt_fgenesh4_pm.C_LG_VIII0105	POPTR_0008s03480.1	Potri.008G034800.1	POPLAR030647	3.41261e-15	8.99071	7.117	7.38701	7.93825	8.22836
eugene3.01370032	POPTR_0016s00350.1	Potri.016G001600.1	POPLAR214399	3.43405e-15	8.68549	10.6238	10.5031	10.3017	10.0428
eugene3.00010471			POPLAR035902	3.43589e-15	11.2477	8.75212	8.37541	8.70757	9.07138
eugene3.00570083	POPTR_0005s11520.1	Potri.005G113100.1	POPLAR297478	3.43589e-15	6.96489	11.5501	11.2713	10.3046	9.47733
grail3.0015004101			POPLAR133788	3.44864e-15	11.4686	9.32054	9.32412	10.0355	10.0976
eugene3.00090471	POPTR_0009s12310.1	Potri.009G120300.1	POPLAR059484	3.45275e-15	10.3029	13.2893	12.2652	9.95493	8.83846
grail3.0066011701	POPTR_0004s21180.1	Potri.004G201600.1	POPLAR265887	3.45292e-15	10.3946	8.12534	8.42633	9.07506	9.10362
estExt_fgenesh4_pg.C_7900001			POPLAR292772	3.46853e-15	9.67545	8.22502	7.6759	7.67689	7.72384
gw1.V.3193.1	POPTR_0005s08970.1	Potri.005G087500.1	POPLAR166270	3.49593e-15	9.57839	7.51469	7.58025	7.91826	8.28268
fgenesh4_pg.C_LG_IV001011	POPTR_0004s13520.1	Potri.004G130200.1	POPLAR096600	3.50462e-15	6.27234	7.85994	7.42778	7.14287	6.88798
estExt_fgenesh4_pg.C_LG_V1523			POPLAR018872	3.50553e-15	7.81411	13.4426	11.3701	8.56004	8.51136
gw1.XI.3808.1	POPTR_0011s11810.2	Potri.011G117100.1	POPLAR345148	3.50874e-15	7.01044	9.09412	9.31384	8.8071	8.58024
estExt_Genewise1_v1.C_770152	POPTR_0008s23260.1	Potri.008G210900.1	POPLAR200142	3.50939e-15	12.2634	14.2276	13.8855	13.1094	11.6324
grail3.0035024401	POPTR_0014s08800.1	Potri.014G092300.1	POPLAR139217	3.51138e-15	9.75397	8.26544	8.22568	8.65241	8.81016
gw1.I.1547.1	POPTR_0001s26590.1	Potri.001G258700.1	POPLAR147094	3.54082e-15	7.54232	6.30378	6.43748	6.68341	6.71026
fgenesh4_pm.C_LG_III000766			POPLAR121175	3.57142e-15	9.78825	7.02087	7.35615	7.96182	8.16969
fgenesh4_pm.C_LG_XV000015	POPTR_0015s00610.1	Potri.015G003800.1	POPLAR125661	3.59464e-15	6.35773	7.58426	9.74245	9.77506	8.65374
fgenesh4_pg.C_scaffold_2243000001	POPTR_0008s12540.1	Potri.008G126500.1	POPLAR253426	3.60988e-15	7.48066	6.29833	6.33666	6.45169	6.61617
gw1.XV.856.1	POPTR_0015s04140.1	Potri.015G042800.1	POPLAR192117	3.61394e-15	9.01535	10.0842	9.89243	10.32	10.4106
gw1.I.1529.1	POPTR_0001s26540.1	Potri.001G258100.1	POPLAR147080	3.62474e-15	9.80507	8.05387	8.09144	8.0733	8.41108
grail3.0117003001	POPTR_0019s01540.1	Potri.019G001400.1	POPLAR266356	3.64517e-15	7.19968	6.20126	6.22573	6.18469	6.12167
eugene3.00002453	POPTR_0002s24130.1	Potri.002G240200.1	POPLAR034814	3.6479e-15	7.21098	6.37826	6.4395	6.46485	6.56013
eugene3.00700060			POPLAR209852	3.64949e-15	10.3042	12.4147	11.9951	10.2887	8.97895
grail3.0035020601	POPTR_0014s08350.1	Potri.014G087600.1	POPLAR139176	3.67113e-15	8.87104	11.3838	11.1068	10.7199	10.4172
eugene3.00010686	POPTR_0001s11500.1	Potri.001G082500.1	POPLAR036197	3.67928e-15	7.91161	12.8101	11.42	10.6306	9.32062
estExt_Genewise1_v1.C_LG_VII3592	POPTR_0007s13060.1	Potri.007G023200.1	POPLAR006213	3.6824e-15	8.03067	6.59574	6.5694	6.98983	6.99321
gw1.477.4.1	POPTR_0010s02040.1	Potri.010G017900.1	POPLAR332929	3.71111e-15	9.22667	11.29	10.8256	10.4415	10.5785
eugene3.00090688	POPTR_0009s10000.1	Potri.009G097100.1	POPLAR059813	3.71956e-15	7.35179	6.44542	6.4205	6.46488	6.51125
gw1.V.1725.1	POPTR_0005s25900.1	Potri.005G237800.1	POPLAR165064	3.73923e-15	8.24648	6.77522	6.78266	6.95158	7.16292
gw1.I.7059.1	POPTR_0001s06520.1	Potri.001G027900.1	POPLAR150892	3.75879e-15	7.15866	6.3562	6.31716	6.24781	6.26089
gw1.XI.345.1	POPTR_0011s13590.1	Potri.011G132500.1	POPLAR181258	3.76422e-15	11.5584	10.0434	9.7134	10.1535	10.3375
gw1.XIX.479.1	POPTR_0408s00200.1	Potri.019G016400.1	POPLAR347821	3.76422e-15	12.1563	10.2424	8.32132	7.34792	7.36876
gw1.XVI.1671.1	POPTR_0016s05240.1	Potri.016G051900.1	POPLAR192686	3.77881e-15	9.27454	7.72209	7.93662	8.04665	7.97832
gw1.XV.2964.1	POPTR_0012s14430.1	Potri.012G128700.1	POPLAR191415	3.78773e-15	7.99776	6.45845	6.54338	6.77749	6.92514
eugene3.09200002			POPLAR223416	3.79645e-15	7.2434	6.99595	6.94167	6.56319	6.53465
eugene3.00002250			POPLAR034486	3.8039e-15	6.99651	9.16411	9.21068	8.49384	8.07705
estExt_fgenesh4_pm.C_LG_VIII0745			POPLAR031176	3.87324e-15	9.63668	7.25106	7.55939	8.33144	8.01945
gw1.I.1583.1	POPTR_0001s26830.2	Potri.001G261000.1	POPLAR147122	3.87324e-15	8.19393	6.85144	6.8622	7.32725	7.36216
estExt_fgenesh4_pm.C_LG_IX0390	POPTR_0009s08490.1	Potri.009G081300.1	POPLAR029153	3.89295e-15	6.77694	6.26357	6.29726	6.31206	6.36197
grail3.0029011701			POPLAR264989	3.90126e-15	9.36173	12.1735	12.048	11.5332	10.5372
gw1.X.4060.1	POPTR_0044s00200.1		POPLAR343523	3.91997e-15	9.11895	12.3439	11.7594	11.1092	10.896
estExt_Genewise1_v1.C_LG_III2625			POPLAR292163	3.97759e-15	14.6905	12.1826	11.9942	12.7795	13.0338
fgenesh4_pg.C_scaffold_40000047	POPTR_0014s05570.2	Potri.014G056700.1	POPLAR257051	4.00343e-15	7.39365	6.66891	6.7648	6.7465	6.64867
fgenesh4_pg.C_LG_IX000157	POPTR_0009s15580.2	Potri.009G153800.1	POPLAR097345	4.01776e-15	9.36588	7.51313	7.35556	7.86293	8.2548
fgenesh4_pg.C_LG_XII001294	POPTR_0012s14830.1	Potri.012G124800.1	POPLAR112583	4.01983e-15	6.21011	7.22891	9.25581	8.98066	8.30655
gw1.IX.969.1	POPTR_0009s14330.1		POPLAR164592	4.01983e-15	9.27816	7.98457	7.94635	6.71851	6.76461
estExt_fgenesh4_pm.C_400124	POPTR_0014s02540.1	Potri.014G025300.1	POPLAR204646	4.02594e-15	9.88272	7.70083	8.15973	8.57742	8.45355
eugene3.00031872			POPLAR045114	4.07027e-15	10.9637	9.7335	9.51705	8.28669	7.31087
gw1.III.714.1	POPTR_0007s10050.1	Potri.007G053300.1	POPLAR158760	4.08613e-15	9.34379	11.1051	11.2001	11.036	10.4455
gw1.XVII.770.1	POPTR_0017s11060.1	Potri.017G074200.1	POPLAR195131	4.1626e-15	7.10871	6.19438	6.2389	6.23321	6.23216
fgenesh4_pg.C_scaffold_274000012	POPTR_0001s39490.1	Potri.001G386500.1	POPLAR254376	4.18096e-15	7.79767	11.1624	9.40753	8.51941	8.76784
fgenesh4_pg.C_LG_X000491			POPLAR107811	4.1857e-15	6.4371	10.4957	9.29922	7.96273	7.36157
estExt_fgenesh4_kg.C_LG_III0002			POPLAR012463	4.19881e-15	12.8168	10.3615	10.2039	10.4135	10.682
grail3.0025018302	POPTR_0016s12660.1	Potri.016G119100.1	POPLAR322544	4.21688e-15	7.72012	6.26893	6.35561	6.60366	6.49965
estExt_fgenesh4_pg.C_LG_X1886	POPTR_0010s21700.1	Potri.010G209900.1	POPLAR022642	4.23565e-15	10.9143	9.73011	12.1739	13.6398	13.5514
gw1.163.16.1	POPTR_0004s22450.1	Potri.004G214700.1	POPLAR278010	4.27079e-15	10.6368	7.52262	7.97235	8.01718	8.68175
estExt_Genewise1_v1.C_LG_I2969	POPTR_0001s34080.1	Potri.001G333200.1	POPLAR000456	4.30935e-15	7.49272	6.37266	6.3985	6.49963	6.52952
grail3.0090004102	POPTR_0008s00720.1	Potri.008G006700.1	POPLAR144441	4.34446e-15	9.18063	7.91447	7.63857	7.52855	7.62372
gw1.I.4886.1	POPTR_0001s38010.2	Potri.001G371200.1	POPLAR149423	4.3634e-15	7.10891	6.31488	6.27753	6.36878	6.40123
fgenesh4_pm.C_LG_V000037	POPTR_0005s07010.1		POPLAR122041	4.39955e-15	7.81309	6.82203	6.85731	6.6286	6.67365
gw1.XIX.991.1	POPTR_0019s04820.1	Potri.019G032700.1	POPLAR190126	4.41412e-15	11.3872	9.43124	8.4447	9.08173	9.14527
grail3.0126008001	POPTR_0002s12030.2	Potri.002G119500.1	POPLAR146094	4.42484e-15	10.4415	8.97425	9.18831	9.33636	9.27187
estExt_fgenesh4_pg.C_LG_XV0398			POPLAR025025	4.43119e-15	11.233	8.68863	8.38897	9.08701	9.20532
estExt_fgenesh4_pm.C_LG_VII0452	POPTR_0007s13650.1	Potri.007G017100.1	POPLAR030560	4.43789e-15	10.8692	9.14668	9.06886	8.96107	8.98498
gw1.146.59.1	POPTR_0001s40370.2	Potri.001G393200.1	POPLAR276659	4.4383e-15	6.20723	7.85569	8.1315	8.04121	7.80181
eugene3.00050411			POPLAR047964	4.47092e-15	10.459	8.49371	8.35352	8.47677	8.68524
estExt_Genewise1_v1.C_LG_XI0270			POPLAR008202	4.47095e-15	9.19919	12.0598	12.3649	12.3905	12.2082
estExt_Genewise1_v1.C_LG_VII3984	POPTR_0007s14250.1	Potri.007G011200.1	POPLAR006261	4.47157e-15	9.67656	8.08097	9.05351	9.78984	10.1118
eugene3.00012700	POPTR_0001s38140.1	Potri.001G372500.1	POPLAR038344	4.47157e-15	6.87159	9.27403	9.60321	8.92511	8.09689
fgenesh4_pg.C_LG_VII000767	POPTR_0007s08190.1	Potri.007G067600.1	POPLAR104097	4.47455e-15	6.81485	9.84384	9.43181	9.24732	9.17953
grail3.0003016401			POPLAR128394	4.47455e-15	10.0865	11.4363	11.4258	11.1703	11.0815
grail3.0001100501	POPTR_0009s05720.1	Potri.009G052500.1	POPLAR127249	4.50956e-15	11.9632	9.18363	8.91624	9.11162	9.40801
estExt_fgenesh4_pg.C_LG_III0681	POPTR_0007s09630.1	Potri.007G057200.1	POPLAR016154	4.52268e-15	10.018	7.34905	7.52536	8.2883	8.29436
fgenesh4_pg.C_scaffold_155000026	POPTR_0017s13420.2	Potri.017G099900.1	POPLAR247463	4.53137e-15	9.71793	8.28237	8.31612	8.75282	8.90419
gw1.II.1839.1	POPTR_0002s08790.1	Potri.002G087300.1	POPLAR153894	4.5611e-15	7.44408	6.36839	6.47073	6.7466	6.70073
gw1.VII.938.1	POPTR_0007s02440.1	Potri.007G123500.1	POPLAR173059	4.56951e-15	7.54771	6.60905	6.69167	6.69087	6.70973
gw1.170.192.1	POPTR_0017s03870.1	Potri.017G005800.1	POPLAR327968	4.59258e-15	7.04188	10.6218	10.2913	8.6863	8.58142
fgenesh4_pg.C_scaffold_132000022	POPTR_0008s22700.1	Potri.008G216100.1	POPLAR245397	4.63409e-15	7.48585	10.0155	10.4339	10.0741	9.58654
fgenesh4_pg.C_scaffold_322000006			POPLAR316621	4.63409e-15	6.33024	7.19607	7.00935	6.83079	6.81899
estExt_fgenesh4_pg.C_LG_XV1143			POPLAR025359	4.66065e-15	6.97764	11.0196	10.2265	7.9138	8.27927
estExt_fgenesh4_pm.C_LG_III0520			POPLAR293424	4.71852e-15	9.63419	7.86302	7.53103	7.90345	7.83651
eugene3.02740008	POPTR_0001s39360.1	Potri.001G385200.1	POPLAR219591	4.75129e-15	6.41386	8.01224	7.57105	6.79346	6.74138
estExt_Genewise1_v1.C_LG_III0383	POPTR_0003s11300.1	Potri.003G113500.1	POPLAR002324	4.78522e-15	11.7096	10.4202	10.0261	10.4662	10.6262
estExt_Genewise1_v1.C_LG_VI2430	POPTR_0006s23540.1	Potri.006G218800.1	POPLAR005592	4.80562e-15	7.89314	7.03551	6.93209	7.13098	7.13322
eugene3.00180800			POPLAR082871	4.80562e-15	14.6101	11.0485	10.5133	11.4625	12.0511
grail3.0003046201	POPTR_0002s05580.1	Potri.002G054900.1	POPLAR128722	4.8159e-15	6.41206	11.4859	11.6318	11.344	11.1053
estExt_fgenesh4_pg.C_LG_XIV0643	POPTR_0014s11950.1	Potri.014G124500.1	POPLAR024266	4.81805e-15	7.2394	6.27446	6.36875	6.26754	6.24524
eugene3.00011149	POPTR_0001s23360.1	Potri.001G226500.1	POPLAR036833	4.84903e-15	6.87936	9.38554	9.82513	9.42002	9.27054
fgenesh4_pm.C_LG_III000187	POPTR_0003s07760.2	Potri.003G079800.1	POPLAR120823	4.88718e-15	7.83962	6.57565	6.66741	6.65476	6.5654
EST derived gene model			POPLAR391043	4.95678e-15	6.77974	8.67884	9.50118	9.25065	9.33543
gw1.17046.5.1	POPTR_0001s09180.1	Potri.001G106100.1	POPLAR327993	4.97121e-15	7.68213	6.35206	6.29918	6.55712	6.60134
fgenesh4_pg.C_scaffold_40000205	POPTR_0014s03740.1	Potri.014G037900.1	POPLAR257298	4.98762e-15	6.73767	9.18814	9.01863	8.89477	9.03304
gw1.XII.419.1	POPTR_0012s14950.1	Potri.012G123800.1	POPLAR183218	4.98762e-15	11.152	6.9819	7.06241	7.09543	7.57359
eugene3.00100904			POPLAR062195	4.98894e-15	8.48034	10.7824	10.3115	9.88724	9.76165
estExt_fgenesh4_pg.C_LG_II2525			POPLAR015841	4.99199e-15	7.20892	9.3071	10.7696	9.83823	9.56947
gw1.118.79.1	POPTR_0003s08830.1	Potri.003G089800.1	POPLAR273074	5.09214e-15	6.34812	7.19808	8.59982	8.71819	8.02698
gw1.3551.4.1	POPTR_0001s15630.1	Potri.001G156300.1	POPLAR284497	5.098e-15	8.31844	10.4673	10.2606	10.2857	9.9994
EST derived gene model			POPLAR391211	5.10519e-15	8.55505	10.8919	9.23098	7.88815	7.61627
gw1.XII.1643.1	POPTR_0012s06980.1	Potri.012G067900.1	POPLAR182636	5.1705e-15	7.02625	6.4359	6.4929	6.52269	6.64287
gw1.VI.1077.1	POPTR_0006s03920.1	Potri.006G040800.1	POPLAR168043	5.17449e-15	7.72924	6.4067	6.61524	6.76368	7.01667
EST derived gene model			POPLAR390614	5.20322e-15	6.58857	8.08796	7.61565	7.21439	7.1808
gw1.XIV.941.1	POPTR_0014s07010.1		POPLAR188421	5.2126e-15	10.5992	8.81363	8.68358	8.7432	8.59099
estExt_fgenesh4_pg.C_LG_XV0627	POPTR_0015s09990.1	Potri.015G088500.1	POPLAR025119	5.22056e-15	8.56074	6.91493	6.96638	6.89476	6.90187
eugene3.00290072	POPTR_0001s15490.1	Potri.001G155100.1	POPLAR205927	5.22056e-15	7.18174	6.5622	6.60788	6.54766	6.56889
EST derived gene model			POPLAR390644	5.27057e-15	9.74607	8.06978	8.36751	9.02822	9.70179
eugene3.00041110	POPTR_0004s11760.1	Potri.004G118600.1	POPLAR046762	5.27503e-15	10.9827	8.83393	8.50959	8.93176	9.21517
eugene3.00101272	POPTR_0010s14390.1	Potri.010G133900.1	POPLAR062837	5.35098e-15	8.52831	6.98595	6.73935	6.98848	7.11908
fgenesh4_pg.C_LG_I001840			POPLAR087800	5.38691e-15	10.914	9.9137	9.25519	9.45552	9.2736
eugene3.01450028			POPLAR214900	5.38725e-15	10.911	9.41208	9.44675	9.58546	9.7569
grail3.0002037401	POPTR_0005s22660.1	Potri.005G205000.1	POPLAR127889	5.39633e-15	6.22458	11.067	9.3318	7.16684	6.79207
estExt_fgenesh4_pg.C_LG_II0181	POPTR_0002s02080.1	Potri.002G019300.1	POPLAR014499	5.48041e-15	7.99549	10.6399	10.7189	10.4912	10.0162
grail3.0010067701	POPTR_0008s13910.2	Potri.008G139700.1	POPLAR132501	5.51358e-15	12.0534	10.1428	9.76089	10.3434	10.5377
gw1.X.6313.1	POPTR_0010s11320.1	Potri.010G102600.1	POPLAR179404	5.5221e-15	8.33518	9.47545	9.31747	9.16812	9.1067
estExt_fgenesh4_pm.C_LG_IX0135	POPTR_0009s14350.1	Potri.007G083400.1	POPLAR028996	5.53556e-15	6.95923	6.94994	8.33893	8.33667	8.63253
EST derived gene model			POPLAR390847	5.543e-15	8.23066	6.77816	6.93238	7.35134	7.5872
grail3.0148005201	POPTR_0001s23960.1	Potri.001G233100.1	POPLAR267461	5.54707e-15	7.52216	8.66249	11.0067	11.0016	10.4073
estExt_Genewise1_v1.C_LG_I1353			POPLAR000202	5.61827e-15	13.8183	9.22078	10.0502	11.7917	11.5534
fgenesh4_pg.C_LG_XI001104	POPTR_0011s13390.1	Potri.011G130400.1	POPLAR110821	5.62212e-15	6.5106	10.0469	9.41306	8.1052	7.47443
grail3.0001046201	POPTR_0009s11770.2	Potri.009G114800.1	POPLAR126900	5.64028e-15	12.5421	8.91379	8.05261	7.09657	7.35408
eugene3.00120688			POPLAR068423	5.65703e-15	13.341	12.1025	12.2975	12.7279	12.7423
estExt_fgenesh4_pm.C_LG_X0665	POPTR_0010s18140.1	Potri.010G174200.1	POPLAR031622	5.70334e-15	9.08199	7.45822	7.10786	7.60771	7.55845
eugene3.00290142	POPTR_0001s03030.1	Potri.001G147400.1	POPLAR206118	5.70443e-15	7.78932	9.3533	9.19435	8.82927	8.96849
estExt_fgenesh4_pm.C_LG_V0368			POPLAR029538	5.71246e-15	10.3397	12.1607	12.257	12.2639	12.1597
eugene3.03830006			POPLAR220659	5.71251e-15	11.4048	9.71042	9.76213	9.80354	10.6349
fgenesh4_pg.C_scaffold_14117000001	POPTR_0092s00200.1	Potri.T072900.1	POPLAR311302	5.7233e-15	10.2734	7.75787	7.26015	6.38607	6.44799
grail3.0080008401	POPTR_0017s11290.1	Potri.017G076500.1	POPLAR144050	5.73664e-15	7.82715	6.80937	6.85156	7.11428	7.27559
EST derived gene model			POPLAR390940	5.79838e-15	10.1886	8.331	8.34417	8.21992	8.48657
estExt_fgenesh4_pg.C_LG_XIX0430	POPTR_0019s05340.2	Potri.019G037400.1	POPLAR024658	5.81448e-15	7.79248	12.8813	11.9557	11.6004	11.0085
gw1.IV.4419.1	POPTR_0004s13580.1		POPLAR161146	5.82497e-15	6.46249	9.02743	8.32518	7.56387	7.09807
eugene3.00040197	POPTR_0004s03330.1	Potri.004G033300.1	POPLAR294464	5.85685e-15	6.5464	10.9133	10.7658	9.97451	8.70626
gw1.V.5003.1	POPTR_0005s16590.1	Potri.005G167800.1	POPLAR167345	5.87829e-15	6.22701	8.37407	8.04484	7.41979	7.02639
eugene3.00030080	POPTR_0003s01525.1		POPLAR042214	5.89324e-15	6.87661	6.16504	6.18056	6.16457	6.15858
estExt_Genewise1_v1.C_LG_I1200	POPTR_0001s24910.2	Potri.001G242300.1	POPLAR000148	5.90672e-15	8.30314	6.46842	6.81783	7.3595	7.69898
gw1.XIV.1929.1	POPTR_0014s10170.1	Potri.014G106100.1	POPLAR186624	5.96272e-15	6.62578	7.97881	8.70308	8.49599	7.78928
gw1.44.58.1	POPTR_0003s02480.1	Potri.003G030700.1	POPLAR286859	6.00948e-15	6.90677	8.00217	8.33984	9.10426	9.07407
gw1.746.6.1	POPTR_0001s09600.2	Potri.001G102100.1	POPLAR290190	6.02425e-15	7.82056	6.79435	6.76266	6.9668	7.04638
eugene3.00051352	POPTR_0005s25001.1	Potri.005G228400.1	POPLAR049476	6.04674e-15	8.64231	8.34716	8.19912	7.49733	6.76243
eugene3.00170434			POPLAR081500	6.05961e-15	8.76396	10.3107	10.8627	10.6781	10.4184
estExt_fgenesh4_pg.C_LG_XVIII0863	POPTR_0018s10830.1	Potri.018G099400.1	POPLAR026458	6.15908e-15	10.3176	8.03118	7.95162	8.31158	8.37948
fgenesh4_pg.C_LG_VI000176	POPTR_0006s01980.3	Potri.006G018900.1	POPLAR304828	6.18848e-15	13.4617	11.2358	10.7868	10.4509	10.4965
estExt_fgenesh4_pg.C_1500058	POPTR_0022s00530.1	Potri.003G006300.1	POPLAR201414	6.20339e-15	11.18	9.95155	9.60027	9.96466	10.3281
estExt_fgenesh4_pg.C_LG_I0819			POPLAR013414	6.22656e-15	14.2766	8.41228	8.45055	9.29127	10.7016
eugene3.00110634	POPTR_0011s09920.1	Potri.011G096800.1	POPLAR065460	6.24773e-15	6.14879	9.24677	9.39532	9.17698	8.41498
fgenesh4_kg.C_LG_III000063			POPLAR085522	6.26035e-15	12.2152	8.54603	8.79896	9.9785	10.0877
eugene3.00150423	POPTR_0015s04810.1	Potri.015G036500.1	POPLAR076486	6.30911e-15	8.37466	7.12754	7.0762	7.24456	7.1833
grail3.0696000301			POPLAR268904	6.31637e-15	7.83567	9.9756	10.1119	9.0294	8.60352
eugene3.00140065	POPTR_0014s01470.2	Potri.014G014400.1	POPLAR073019	6.34039e-15	7.26928	6.5404	6.62828	6.85036	7.01217
estExt_fgenesh4_pg.C_970020	POPTR_0001s20800.1	Potri.001G200800.1	POPLAR203738	6.35261e-15	6.75413	6.2823	6.21533	6.18975	6.22293
estExt_fgenesh4_pm.C_LG_VIII0195	POPTR_0008s05470.1	Potri.008G054600.1	POPLAR030728	6.38056e-15	15.2095	12.9101	13.4168	13.7655	14.1108
gw1.6205.1.1	POPTR_0004s08900.1	Potri.004G089900.1	POPLAR288169	6.38645e-15	7.96116	6.79053	6.84919	7.06268	7.11326
EST derived gene model			POPLAR390800	6.39989e-15	7.08292	8.36066	8.49411	8.01402	7.91757
fgenesh4_pm.C_scaffold_29000148	POPTR_0001s01210.1	Potri.001G129900.1	POPLAR264207	6.42355e-15	7.98493	9.49194	9.90555	9.70524	9.52464
gw1.XIX.1434.1	POPTR_0019s08030.1	Potri.019G053200.1	POPLAR188615	6.45806e-15	11.186	9.58349	10.0743	10.452	10.7495
gw1.V.888.1	POPTR_0005s23260.1	Potri.005G211000.1	POPLAR167857	6.4729e-15	7.94516	7.04255	6.92936	6.43118	6.34082
fgenesh4_pg.C_scaffold_2806000001	POPTR_0003s18590.1	Potri.003G187000.1	POPLAR254685	6.4823e-15	7.11152	9.48254	9.01216	8.04711	7.63616
gw1.XVII.817.1	POPTR_0017s11190.1	Potri.017G075500.1	POPLAR195174	6.4858e-15	11.1092	7.75035	9.29837	12.4353	11.9808
grail3.0101010901	POPTR_0016s03070.1	Potri.016G030900.1	POPLAR145314	6.48991e-15	12.6327	11.0196	10.805	10.9816	11.062
gw1.VII.3359.1	POPTR_0007s12390.1	Potri.007G030500.1	POPLAR342523	6.51017e-15	7.66388	6.56447	6.51422	6.34286	6.48537
estExt_fgenesh4_pg.C_LG_II2248	POPTR_0005s14390.1	Potri.017G126500.1	POPLAR015707	6.51846e-15	9.43517	9.25897	8.22701	7.77131	7.54667
estExt_Genewise1_v1.C_1400180			POPLAR198204	6.536e-15	10.1929	11.234	11.0739	10.8041	10.779
estExt_fgenesh4_pm.C_LG_VIII0513			POPLAR030980	6.54019e-15	8.20814	11.0252	12.7644	12.2376	11.5423
eugene3.22420001			POPLAR233399	6.58797e-15	7.62705	6.1957	6.26193	6.18929	6.22272
eugene3.00011281	POPTR_0001s18240.1	Potri.001G182100.1	POPLAR036931	6.62798e-15	11.5236	8.57084	9.2206	9.06004	9.27232
fgenesh4_pg.C_LG_I001065	POPTR_0001s17100.1	Potri.001G171000.1	POPLAR086920	6.74838e-15	8.01862	6.8387	6.99003	7.1749	7.2787
gw1.XV.1457.1	POPTR_0015s08560.1	Potri.015G074300.1	POPLAR190426	6.80561e-15	8.37411	6.59679	6.83033	6.61402	6.64791
estExt_fgenesh4_pg.C_LG_I0880			POPLAR013455	6.81584e-15	9.92071	7.56116	7.56842	7.8047	8.02491
estExt_Genewise1_v1.C_LG_V0051			POPLAR004442	6.83351e-15	10.248	7.78142	7.92063	7.80338	7.92442
eugene3.01310022			POPLAR213618	6.83351e-15	10.1218	12.3535	12.8814	12.276	12.005
fgenesh4_pg.C_scaffold_29000301	POPTR_0001s01540.1	Potri.001G133200.1	POPLAR255266	6.8687e-15	9.44587	6.96571	7.12156	7.88655	7.63667
eugene3.00120680	POPTR_0012s07560.1	Potri.012G073900.1	POPLAR068399	6.89666e-15	8.36592	10.1019	10.1554	9.71455	9.07057
gw1.III.2154.1	POPTR_0003s10630.1	Potri.003G107100.1	POPLAR157754	6.89707e-15	7.4743	6.61322	6.65951	6.52168	6.61452
grail3.0021000601	POPTR_0017s02150.1	Potri.017G138400.1	POPLAR135822	6.90054e-15	6.83617	6.17205	6.16727	6.13424	6.15935
estExt_fgenesh4_pg.C_LG_X0871	POPTR_0010s10570.1	Potri.010G095700.1	POPLAR022038	6.93033e-15	7.32039	6.51595	6.51657	6.69357	7.09213
estExt_fgenesh4_pm.C_LG_III0211	POPTR_0007s09870.1	Potri.007G054900.1	POPLAR028283	6.95353e-15	9.20386	7.74113	7.81614	8.26229	8.24372
eugene3.00090586	POPTR_0009s11140.1	Potri.009G108200.1	POPLAR059630	6.95833e-15	6.41604	9.63071	9.19906	8.77627	8.09356
gw1.44.69.1	POPTR_0003s02530.2	Potri.003G031000.1	POPLAR286920	6.96744e-15	6.98738	6.38578	6.44138	6.42787	6.47406
eugene3.01420013			POPLAR214674	6.99263e-15	11.3326	9.68635	11.7854	12.236	12.6311
gw1.IV.2217.1	POPTR_0004s03390.1	Potri.004G034000.1	POPLAR159778	7.03536e-15	8.13061	6.78269	6.87344	6.91227	7.04722
eugene3.75130001			POPLAR241119	7.11843e-15	8.18723	7.01483	6.83273	6.73148	6.91767
fgenesh4_pg.C_LG_XV000042	POPTR_0015s00620.1	Potri.015G003900.1	POPLAR115048	7.11843e-15	10.2485	10.794	12.5531	13.4114	13.2093
gw1.XIX.2230.1	POPTR_0019s11810.1		POPLAR347467	7.12545e-15	6.95509	10.7627	10.5697	9.58554	9.63736
gw1.V.4097.1	POPTR_0005s18490.1	Potri.005G141400.1	POPLAR166842	7.13318e-15	7.35421	8.71709	8.98524	9.24165	9.03
grail3.5038000101			POPLAR271610	7.14049e-15	9.8592	10.9654	11.0621	11.1152	10.9123
gw1.2016.1.1	POPTR_0017s03910.1	Potri.017G006200.1	POPLAR329108	7.16154e-15	6.72358	9.7705	9.41308	8.03077	7.92897
estExt_fgenesh4_pg.C_2080003	POPTR_0001s03260.1	Potri.001G041300.1	POPLAR201882	7.27156e-15	11.2773	11.1851	12.2777	13.2039	13.9536
estExt_Genewise1_v1.C_LG_X1818	POPTR_0010s19930.1	Potri.010G191900.1	POPLAR292370	7.3018e-15	11.7907	11.3163	12.5801	13.3908	13.5508
eugene3.04660001	POPTR_1178s00200.1	Potri.014G161400.1	POPLAR221148	7.30885e-15	9.03656	7.8146	7.53719	7.23984	7.37561
eugene3.00060718			POPLAR051265	7.32317e-15	14.2855	16.5478	16.7078	16.7499	16.4761
grail3.0002076201			POPLAR128176	7.35125e-15	9.59424	11.2552	11.27	10.9462	10.7254
eugene3.01340061	POPTR_0001s41840.1	Potri.001G407900.1	POPLAR214189	7.37685e-15	7.70297	6.30055	6.42509	6.36696	6.4521
eugene3.02880007	POPTR_0257s00210.1	Potri.T055700.1	POPLAR219776	7.43291e-15	10.9941	7.87842	7.12187	7.01251	6.54419
grail3.0006045701	POPTR_0010s15120.1	Potri.010G141300.1	POPLAR130392	7.46646e-15	9.63897	11.0962	10.0975	9.02177	8.82853
estExt_fgenesh4_pg.C_LG_IX1259	POPTR_0009s03540.1	Potri.009G030100.1	POPLAR018071	7.48291e-15	7.38049	6.6038	6.51951	6.7322	6.82177
EST derived gene model			POPLAR391856	7.49637e-15	9.7506	6.51449	6.3306	6.19229	6.38505
grail3.0006031901	POPTR_0010s13320.1	Potri.010G123300.1	POPLAR130259	7.50563e-15	7.3179	7.74502	9.35193	9.69896	9.93138
eugene3.35760001	POPTR_0014s05290.1	Potri.014G053900.1	POPLAR238247	7.54334e-15	8.975	7.62039	7.2202	7.19434	7.19698
grail3.0012017401	POPTR_0014s14920.2	Potri.014G151200.1	POPLAR132870	7.54816e-15	9.51107	8.10242	8.38985	8.38676	8.48605
fgenesh4_pg.C_scaffold_86000060	POPTR_0004s23550.1	Potri.004G226900.1	POPLAR262293	7.56981e-15	7.78914	9.9025	9.89591	9.33072	8.91584
eugene3.00081611			POPLAR058294	7.57493e-15	9.62832	7.15007	7.33558	7.53327	7.6285
eugene3.47800001			POPLAR239237	7.62445e-15	9.70714	6.95766	7.10327	7.45055	7.77295
gw1.10119.2.1	POPTR_0003s01090.1	Potri.003G015200.1	POPLAR272081	7.62843e-15	12.7489	9.97652	9.98525	10.918	11.2323
gw1.I.1901.1	POPTR_0001s27710.1	Potri.001G270400.1	POPLAR147328	7.72011e-15	8.9792	13.3493	12.4342	12.3463	12.1167
fgenesh4_pg.C_scaffold_180000006	POPTR_0019s04450.1	Potri.019G027400.1	POPLAR249852	7.72387e-15	9.33936	7.69934	7.15167	7.02829	6.85554
eugene3.00151160	POPTR_0015s13670.1	Potri.015G138100.1	POPLAR077952	7.72643e-15	10.8988	11.7047	11.7581	11.713	11.5629
estExt_Genewise1_v1.C_LG_II0718			POPLAR001518	7.72822e-15	8.35938	9.47938	9.70405	9.57247	9.42173
gw1.VIII.2819.1	POPTR_0008s12840.1	Potri.008G129500.1	POPLAR174759	7.72822e-15	7.00055	8.6668	8.98096	8.28679	7.10068
eugene3.01460031			POPLAR214981	7.72883e-15	7.2255	6.31006	6.43491	6.38817	6.40869
fgenesh4_pg.C_LG_XIV000092	POPTR_0014s01790.1	Potri.014G017600.1	POPLAR113019	7.75557e-15	7.14025	6.28628	6.33302	6.26004	6.25689
fgenesh4_pg.C_LG_X001097	POPTR_0010s13090.1		POPLAR108407	7.76103e-15	6.73998	8.92795	8.7819	8.02147	7.84695
estExt_fgenesh4_pm.C_LG_I1242			POPLAR027299	7.79871e-15	7.53213	6.12253	6.26716	6.70928	6.57075
gw1.117.255.1	POPTR_0019s01120.1	Potri.T003400.1	POPLAR324681	7.82727e-15	6.52563	8.54159	7.83047	7.47281	7.33962
estExt_fgenesh4_pg.C_860138			POPLAR203565	7.83243e-15	11.3458	14.0245	13.7447	12.6417	12.391
estExt_fgenesh4_pg.C_LG_X1194			POPLAR022273	7.83243e-15	13.5884	10.1992	10.0692	11.8952	11.3866
estExt_fgenesh4_pm.C_LG_XIV0198	POPTR_0014s09680.1	Potri.014G101300.1	POPLAR032720	7.89133e-15	8.39109	6.93768	7.05168	7.26362	7.31648
eugene3.00030242	POPTR_0003s06460.1	Potri.003G066400.1	POPLAR294223	7.97934e-15	14.6383	9.54814	9.28341	8.79498	10.0001
eugene3.00012637			POPLAR038262	7.98938e-15	10.1281	7.32495	7.81762	8.32007	8.68542
eugene3.00070441	POPTR_0007s04520.1	Potri.007G102100.1	POPLAR054407	8.04403e-15	8.01401	7.07613	7.10173	7.00489	7.13174
grail3.0013015401	POPTR_0006s24160.1		POPLAR133162	8.07865e-15	6.85331	9.64159	10.1274	9.7216	9.20535
grail3.0034007701			POPLAR138971	8.0849e-15	7.61062	13.7147	12.8709	11.1171	10.0628
fgenesh4_pg.C_scaffold_40000058	POPTR_0014s05450.1	Potri.014G055000.1	POPLAR257062	8.09922e-15	6.19751	6.45898	6.78299	7.11661	7.73162
estExt_Genewise1_v1.C_LG_VI0997			POPLAR005275	8.15046e-15	8.43274	7.04461	7.33789	7.25458	8.48592
gw1.XVIII.3177.1	POPTR_0006s19630.1	Potri.006G182500.1	POPLAR196747	8.26615e-15	11.9383	10.6479	10.9826	11.7631	12.0589
fgenesh4_pg.C_LG_III001784	POPTR_0003s18590.1	Potri.003G187000.1	POPLAR095264	8.27566e-15	7.71746	10.2636	9.65387	8.76684	8.26504
gw1.2198.1.1	POPTR_0012s13160.1	Potri.012G141500.1	POPLAR281355	8.27696e-15	10.5234	12.6471	13.1051	13.234	12.7928
eugene3.00030884			POPLAR043344	8.28828e-15	9.35544	8.97715	10.7659	10.6862	10.6175
gw1.316.1.1	POPTR_0003s02090.1		POPLAR283955	8.30431e-15	8.33823	10.1108	10.486	10.4456	10.8563
gw1.VII.2415.1	POPTR_0007s07520.1	Potri.007G074000.1	POPLAR171659	8.33876e-15	9.638	8.16222	8.23401	8.66246	8.84481
eugene3.00060796			POPLAR051442	8.37706e-15	12.4255	7.59672	7.69068	8.47799	11.9643
fgenesh4_pg.C_LG_V000460	POPTR_0005s13930.1	Potri.005G131000.1	POPLAR099356	8.51691e-15	6.45132	11.7126	10.6077	9.97322	8.91317
eugene3.00190320	POPTR_0019s07510.1	Potri.019G048600.1	POPLAR084213	8.53486e-15	7.12384	6.39843	6.40191	6.50546	6.56908
eugene3.00020020	POPTR_0002s00410.1	Potri.002G002000.1	POPLAR038878	8.64126e-15	10.7673	8.10818	8.0926	8.86526	8.87517
fgenesh4_pg.C_scaffold_21606000001			POPLAR252780	8.71476e-15	7.29367	6.23779	6.26016	6.15284	6.13644
fgenesh4_pg.C_scaffold_1006000001	POPTR_0011s09450.1	Potri.011G091900.1	POPLAR242551	8.76491e-15	9.38015	8.08382	7.82269	7.77994	7.88705
grail3.0006000801			POPLAR130052	8.88069e-15	7.38533	6.40987	6.41722	6.47775	6.44306
grail3.0011008901	POPTR_0007s04780.1	Potri.007G099400.1	POPLAR132632	8.92625e-15	9.12059	11.5771	11.9727	11.4265	10.7456
grail3.0001051201	POPTR_0009s11250.1	Potri.009G109300.1	POPLAR126948	9.00335e-15	7.73219	14.6664	13.0233	12.9877	11.6946
fgenesh4_pg.C_scaffold_163000018			POPLAR248275	9.0415e-15	7.16877	8.30219	8.72272	8.19212	7.92208
eugene3.00041277	POPTR_0004s17260.1	Potri.004G165400.1	POPLAR047058	9.08041e-15	7.4667	6.16322	6.22638	6.15292	6.13026
gw1.I.3150.1	POPTR_0001s33560.1		POPLAR148154	9.08797e-15	6.62409	9.88168	9.75818	9.41955	9.33557
estExt_Genewise1_v1.C_LG_II2031	POPTR_0002s05900.1	Potri.002G057900.1	POPLAR001810	9.1325e-15	6.60678	6.15364	6.17754	6.1795	6.16992
grail3.0100002201			POPLAR145177	9.14943e-15	12.3418	10.8649	10.8375	10.5918	10.7641
grail3.14134000101			POPLAR269759	9.14943e-15	6.8782	9.43276	9.58836	9.18341	8.87632
grail3.5059000101	POPTR_0580s00210.1	Potri.T160900.1	POPLAR271625	9.17209e-15	6.82192	11.4602	10.8556	10.1114	9.73722
gw1.137.143.1	POPTR_0014s18270.1	Potri.014G184300.1	POPLAR326086	9.22965e-15	8.10026	6.48081	6.30757	6.61806	6.80235
estExt_Genewise1_v1.C_LG_I5610	POPTR_0001s45690.1	Potri.001G452600.1	POPLAR000758	9.23683e-15	6.73973	9.24544	8.62583	8.47408	8.24726
gw1.II.3013.1	POPTR_0002s16330.1	Potri.002G161800.1	POPLAR154875	9.24286e-15	7.0764	9.17335	8.70642	8.60529	8.41344
estExt_fgenesh4_pm.C_LG_II1167			POPLAR028098	9.27619e-15	10.11	7.08328	6.5267	6.50413	7.43097
eugene3.00111002	POPTR_0011s12810.2	Potri.T024100.1	POPLAR066203	9.41288e-15	10.5068	10.3127	9.99788	9.1222	8.99193
gw1.VI.907.1	POPTR_0006s04600.1	Potri.006G047400.1	POPLAR170511	9.41917e-15	7.19942	6.35909	6.27207	6.17837	6.17586
estExt_fgenesh4_pg.C_LG_I1048	POPTR_0001s17030.1	Potri.001G170300.1	POPLAR013521	9.42479e-15	9.5655	10.5127	10.2342	10.3101	10.3013
fgenesh4_pg.C_LG_XVI000404	POPTR_0016s05310.1	Potri.016G052700.1	POPLAR116584	9.43809e-15	9.01813	8.30778	7.61832	7.09387	6.80791
gw1.44.379.1	POPTR_0017s01960.1	Potri.013G030600.1	POPLAR286708	9.59468e-15	6.12371	8.17086	8.014	7.63379	7.39899
eugene3.00290263			POPLAR206415	9.63769e-15	6.35728	7.62394	8.51318	8.7227	9.04307
estExt_fgenesh4_pm.C_LG_IX0211			POPLAR029041	9.66804e-15	14.738	11.134	11.3389	11.3781	11.5214
EST derived gene model			POPLAR390709	9.67137e-15	11.0754	9.55592	7.70803	7.01188	6.9195
estExt_Genewise1_v1.C_LG_IX1146	POPTR_0009s13760.1	Potri.009G135300.1	POPLAR003677	9.70188e-15	12.5252	10.3084	10.5849	10.3679	10.4598
estExt_fgenesh4_pg.C_LG_I3183	POPTR_0001s45720.1	Potri.001G452900.1	POPLAR014339	9.71719e-15	8.09962	7.23623	7.28861	6.9582	6.49981
estExt_Genewise1_v1.C_LG_XI2869	POPTR_0011s09450.1	Potri.011G091900.1	POPLAR008451	9.74799e-15	7.56101	6.91652	6.89797	6.75419	6.86887
eugene3.36720001	POPTR_0012s04000.1	Potri.012G043000.1	POPLAR238347	9.76049e-15	12.4146	10.0245	9.70988	9.91614	9.83887
fgenesh4_pm.C_LG_I000779	POPTR_0001s27860.1	Potri.001G271700.1	POPLAR119615	9.76049e-15	6.83529	9.36835	8.80736	8.11734	7.9889
EST derived gene model			POPLAR390579	9.76049e-15	6.24874	8.69125	9.02219	9.30291	8.60899
gw1.88.75.1	POPTR_0017s08620.1	Potri.017G059500.1	POPLAR291471	9.80991e-15	8.52134	7.09767	7.08247	7.24483	7.47153
grail3.0029028801	POPTR_0001s01120.2	Potri.001G129000.1	POPLAR265065	9.84133e-15	8.87841	8.00286	7.66837	8.03994	8.03595
gw1.II.2178.1	POPTR_0002s05000.1	Potri.002G049200.1	POPLAR154184	9.89132e-15	7.17824	9.68184	9.16499	9.3753	8.83384
EST derived gene model			POPLAR391895	9.89597e-15	9.30877	9.81361	8.93843	7.78256	7.62669
gw1.V.1472.1			POPLAR164916	9.92984e-15	7.49576	6.4483	6.51029	6.47275	6.552
eugene3.00091203	POPTR_0009s04900.1	Potri.009G044400.1	POPLAR060577	9.96813e-15	9.90813	12.2672	12.3494	12.0484	11.5135
eugene3.00570012			POPLAR297441	9.99012e-15	11.634	10.4594	10.1455	10.0009	9.95241
gw1.XVIII.1651.1	POPTR_0018s01890.1	Potri.018G025900.1	POPLAR195716	9.99012e-15	14.1448	8.25067	7.3282	7.73377	10.4015
EST derived gene model			POPLAR391111	9.99012e-15	6.29139	7.62012	6.69648	6.24888	6.20294
gw1.XIX.1583.1	POPTR_0019s08450.1	Potri.019G056700.1	POPLAR188720	9.99076e-15	10.0007	11.6759	12.0984	12.7114	12.4378
eugene3.01180090	POPTR_0003s08230.1	Potri.003G084000.1	POPLAR211983	1.00109e-14	6.44978	10.4433	9.50162	8.46868	8.22065
eugene3.00061944	POPTR_0006s27950.1	Potri.006G263600.1	POPLAR053464	1.01682e-14	7.39069	9.50338	9.82392	8.93084	8.77215
eugene3.00120274	POPTR_0012s02920.1	Potri.012G022300.1	POPLAR067555	1.01682e-14	6.65969	7.43618	8.61542	8.7225	8.5049
eugene3.10810001			POPLAR224484	1.02253e-14	7.7077	6.25564	6.15673	6.14384	6.14884
EST derived gene model			POPLAR391694	1.02402e-14	6.486	7.37812	8.0798	11.4968	12.2665
estExt_fgenesh4_pg.C_LG_X1761			POPLAR022548	1.02494e-14	6.98595	11.093	11.0284	10.5225	9.76045
eugene3.00110635	POPTR_0011s09930.1	Potri.011G096900.1	POPLAR065470	1.02884e-14	6.50069	10.3254	10.7179	10.8261	9.55059
gw1.III.665.1	POPTR_0003s21640.1	Potri.003G214700.1	POPLAR158682	1.04694e-14	7.20748	6.10539	6.15083	6.16005	6.14512
eugene3.00081931			POPLAR058688	1.04738e-14	9.15741	10.4618	10.5021	10.5213	10.1903
fgenesh4_pg.C_LG_XV000856			POPLAR115840	1.0534e-14	11.0122	12.8398	14.443	14.1981	14.1662
gw1.XIII.1642.1	POPTR_0001s14910.1	Potri.001G046100.1	POPLAR184177	1.05486e-14	8.83454	11.5386	10.6099	10.14	9.87533
grail3.0001137701	POPTR_0009s01200.1	Potri.009G006500.1	POPLAR127556	1.05744e-14	9.14582	7.73578	7.56609	7.7175	7.70027
eugene3.00400379	POPTR_0014s02030.1	Potri.014G020100.1	POPLAR207357	1.07278e-14	9.77159	6.40248	6.53134	7.83608	8.27445
gw1.VIII.1931.1	POPTR_0008s17960.1	Potri.008G179500.1	POPLAR173956	1.07742e-14	6.20344	8.56147	8.06237	6.97375	6.7151
eugene3.00170388	POPTR_0017s11970.1	Potri.017G083400.1	POPLAR081433	1.09232e-14	8.43796	6.30511	6.23312	6.25756	6.45876
grail3.0082000601	POPTR_0015s06950.1	Potri.015G058600.1	POPLAR322976	1.09468e-14	9.43477	7.53543	7.79164	8.0513	8.3237
eugene3.00180550	POPTR_0018s03000.1	Potri.018G014800.1	POPLAR082450	1.09603e-14	6.7822	6.30569	6.24655	6.21427	6.18311
fgenesh4_pg.C_scaffold_439000003	POPTR_0007s04570.1	Potri.007G101600.1	POPLAR258031	1.09824e-14	7.16579	11.6014	10.7322	10.1445	9.50419
estExt_fgenesh4_pg.C_LG_IX0381	POPTR_0009s13110.1	Potri.009G128500.1	POPLAR017547	1.10024e-14	8.15315	6.75791	6.49471	6.35574	6.5381
fgenesh4_pg.C_LG_VIII001771			POPLAR107009	1.10139e-14	10.7412	8.05696	8.64868	9.28608	9.32895
grail3.0548000201			POPLAR268676	1.10456e-14	10.8132	7.86416	7.91467	8.63842	8.91804
gw1.XV.3413.1	POPTR_0015s12950.1	Potri.015G145900.1	POPLAR191747	1.10558e-14	6.97385	7.97017	7.8531	7.16338	6.80718
estExt_fgenesh4_pg.C_700106			POPLAR203333	1.11182e-14	11.404	14.4571	13.8457	13.5	13.1226
estExt_fgenesh4_pg.C_LG_XIV0997	POPTR_0014s15920.1	Potri.014G161000.1	POPLAR024405	1.11969e-14	7.56428	6.5475	6.63857	6.58735	6.64689
gw1.XIV.1826.1	POPTR_0014s09770.1	Potri.014G102200.1	POPLAR186532	1.11983e-14	8.26373	6.76064	6.93819	7.16672	7.14919
gw1.I.1917.1	POPTR_0001s27780.1	Potri.001G270900.1	POPLAR336102	1.12335e-14	6.35985	8.90312	8.57231	8.57869	8.40466
gw1.XVIII.2175.1	POPTR_0018s03450.1	Potri.018G008500.1	POPLAR196118	1.1235e-14	9.84442	12.1106	12.0739	11.544	11.5878
fgenesh4_pg.C_LG_VI001793	POPTR_0006s26850.1	Potri.006G252300.1	POPLAR103045	1.13323e-14	7.75984	6.91134	7.19442	7.17613	7.35281
estExt_fgenesh4_pm.C_LG_IV0078			POPLAR028615	1.14049e-14	13.4387	11.7383	11.782	12.4719	12.7301
fgenesh4_pg.C_LG_IV000713	POPTR_0004s08450.1	Potri.004G086100.1	POPLAR096284	1.148e-14	10.0649	7.9925	8.67531	8.96445	8.92769
eugene3.00060494			POPLAR050833	1.155e-14	9.91261	8.57555	8.03312	8.37874	9.07891
estExt_Genewise1_v1.C_LG_IX3773			POPLAR004192	1.1587e-14	10.7558	13.1134	12.7864	11.9843	11.233
eugene3.00060754			POPLAR051319	1.16489e-14	8.79967	7.18428	7.22042	7.17445	7.27111
eugene3.175140001	POPTR_0178s00220.1	Potri.003G200300.1	POPLAR230308	1.16906e-14	10.7126	9.1644	9.19392	9.14318	9.63835
gw1.IX.4086.1	POPTR_0009s04080.1	Potri.009G036100.1	POPLAR340141	1.17644e-14	6.49897	7.12144	7.535	7.97901	7.73992
eugene3.00111083	POPTR_0011s13600.1	Potri.011G132600.1	POPLAR066308	1.17734e-14	8.34379	6.75124	6.65188	6.7984	6.71941
grail3.0003056501	POPTR_0002s06620.1	Potri.002G065600.1	POPLAR128812	1.18049e-14	6.70376	9.94055	9.40294	8.61223	7.96266
gw1.IV.3246.1	POPTR_0004s09910.1	Potri.004G100000.1	POPLAR160442	1.18498e-14	10.5623	7.69705	7.91413	8.15186	8.30106
fgenesh4_pm.C_LG_I000043	POPTR_0001s05020.1	Potri.001G012700.1	POPLAR119081	1.20046e-14	7.46305	6.62414	6.57373	6.45899	6.40809
gw1.202.78.1	POPTR_0001s43180.2	Potri.T097300.1	POPLAR329143	1.2018e-14	6.82121	7.55062	8.08755	8.37249	8.39902
grail3.0045003902			POPLAR322728	1.2055e-14	12.9912	9.87649	9.46864	9.68947	10.0407
gw1.XIV.4112.1	POPTR_0014s17620.1	Potri.014G178100.1	POPLAR188044	1.20687e-14	8.11218	7.21162	6.85607	6.5985	6.72238
eugene3.00010122	POPTR_0001s05050.1	Potri.001G013000.1	POPLAR293715	1.20863e-14	6.19802	7.19673	8.00016	8.13632	8.33657
EST derived gene model			POPLAR391074	1.2092e-14	11.0358	9.24918	8.64167	8.14933	8.36436
estExt_fgenesh4_pm.C_LG_VI0313			POPLAR029995	1.22949e-14	10.4754	11.561	11.9412	11.4898	11.0576
estExt_fgenesh4_pg.C_LG_VII0254	POPTR_0007s02760.1	Potri.007G120100.1	POPLAR020137	1.23705e-14	6.96579	6.26961	6.25106	6.26456	6.30805
eugene3.00040740			POPLAR046254	1.2384e-14	10.6904	9.4112	9.10861	9.14446	9.28526
eugene3.00280292	POPTR_0006s11840.1	Potri.006G117200.1	POPLAR205686	1.24187e-14	12.8269	9.55214	9.58024	10.1959	9.97468
fgenesh4_pg.C_scaffold_129000030	POPTR_0015s07380.1	Potri.015G062500.1	POPLAR244932	1.24531e-14	8.22273	6.80478	6.73516	6.85522	6.99715
gw1.232.77.1	POPTR_0012s11410.1	Potri.012G112400.1	POPLAR281658	1.24531e-14	8.60975	7.47658	7.60072	8.15664	8.27638
eugene3.00101057	POPTR_0010s12300.1	Potri.010G112600.1	POPLAR062495	1.26114e-14	8.8059	10.7617	11.0723	10.382	8.76365
gw1.XII.1092.1	POPTR_0012s08280.1	Potri.012G081300.1	POPLAR182077	1.2753e-14	7.38189	9.36227	10.5471	10.471	9.50684
gw1.X.5268.1	POPTR_0010s05440.1	Potri.010G044400.1	POPLAR343866	1.27538e-14	8.2046	6.77056	7.12173	7.36819	7.5478
gw1.III.416.1	POPTR_0003s17900.1	Potri.003G180600.1	POPLAR158465	1.27906e-14	6.98835	8.02007	8.48965	8.7765	8.41501
grail3.0040028502	POPTR_0014s01980.2	Potri.014G019700.1	POPLAR265306	1.28752e-14	6.96372	6.25729	6.24628	6.23387	6.31565
gw1.XIV.4252.1	POPTR_0014s18040.1	Potri.014G182200.1	POPLAR346870	1.29822e-14	10.3343	8.06589	8.01615	8.37415	8.28781
gw1.XV.3343.1			POPLAR191712	1.3028e-14	11.7556	9.2348	8.69631	9.14569	9.15677
eugene3.00031036	POPTR_0003s13130.1	Potri.003G131400.1	POPLAR043559	1.31668e-14	8.56109	6.84297	7.05164	7.33694	7.6329
estExt_fgenesh4_pg.C_LG_XIV0743			POPLAR024324	1.31817e-14	8.51219	6.28136	6.26934	6.26842	6.76998
fgenesh4_pg.C_scaffold_208000014			POPLAR252158	1.31989e-14	10.5045	14.4142	14.6987	13.6765	12.8089
fgenesh4_pg.C_LG_VI001344	POPTR_0006s22270.1	Potri.006G206400.1	POPLAR102494	1.32275e-14	7.8827	6.80339	6.8859	6.88581	6.73658
gw1.XIV.3180.1	POPTR_0014s14580.1	Potri.014G148500.1	POPLAR187480	1.33103e-14	8.64443	6.94466	6.88902	7.3972	7.40707
eugene3.00061618	POPTR_0006s24500.1	Potri.006G228600.1	POPLAR052868	1.33535e-14	10.8076	8.72986	8.56325	9.05878	9.19682
estExt_fgenesh4_pg.C_LG_II1297	POPTR_0002s14440.2	Potri.002G143400.1	POPLAR015263	1.34161e-14	8.25101	6.86331	6.9223	6.97613	6.84351
gw1.IV.913.1	POPTR_0004s17300.1	Potri.004G165600.1	POPLAR161580	1.3471e-14	7.68726	6.22955	6.31425	6.14036	6.13874
grail3.0001122301	POPTR_0009s03030.1	Potri.009G025300.1	POPLAR127441	1.34804e-14	7.0354	7.86104	10.0961	10.0733	9.48077
gw1.VI.998.1	POPTR_0006s08830.1	Potri.006G088000.1	POPLAR170642	1.35417e-14	8.78053	7.10997	7.29905	7.5273	7.78478
grail3.0075006101			POPLAR143738	1.35602e-14	11.2535	12.7245	12.5322	12.2886	12.0841
eugene3.00190971	POPTR_0019s14860.1	Potri.019G128100.1	POPLAR085340	1.35877e-14	8.25962	6.97421	7.4776	7.51412	7.91534
eugene3.00120800			POPLAR068626	1.36808e-14	7.42043	6.33393	6.45899	6.5655	6.55807
estExt_Genewise1_v1.C_LG_X1278	POPTR_0010s18130.1	Potri.010G174100.1	POPLAR007179	1.37179e-14	7.55762	6.87886	6.71902	6.75043	6.73806
estExt_Genewise1_v1.C_LG_II3264	POPTR_0002s11230.1	Potri.002G111700.1	POPLAR002045	1.37205e-14	7.34538	6.59692	6.46565	6.47637	6.62972
estExt_fgenesh4_pg.C_LG_IX0131	POPTR_0009s15870.1	Potri.009G156900.1	POPLAR017390	1.38469e-14	6.8842	6.30591	6.35233	6.31327	6.39257
estExt_Genewise1_v1.C_LG_III0888	POPTR_0003s04770.1	Potri.003G049300.1	POPLAR002426	1.39372e-14	7.55861	6.781	6.87998	6.8583	7.12246
fgenesh4_pm.C_LG_II000827			POPLAR120488	1.40102e-14	8.99225	8.38753	9.98255	10.5617	10.9022
gw1.XII.1638.1	POPTR_0012s13930.1	Potri.012G133500.1	POPLAR182629	1.40164e-14	6.4614	8.29925	8.70565	7.9928	7.12667
estExt_fgenesh4_pm.C_LG_III0602			POPLAR028468	1.41184e-14	12.4773	10.9136	11.2186	11.3207	11.3787
gw1.I.4879.1	POPTR_0001s37970.1	Potri.001G370800.1	POPLAR149422	1.43716e-14	7.71176	6.30195	6.30499	6.67524	6.58807
gw1.II.3317.1	POPTR_0002s10410.1	Potri.002G103900.1	POPLAR155186	1.44139e-14	7.51618	6.57407	6.6693	6.71961	6.78498
eugene3.00140672	POPTR_0014s11710.1	Potri.014G122000.1	POPLAR074139	1.44398e-14	6.69221	9.34174	8.68481	7.12184	6.57824
grail3.0263001401	POPTR_0003s15140.1	Potri.003G151700.1	POPLAR268318	1.44455e-14	10.4673	8.46963	8.32829	8.415	8.60739
eugene3.00091579	POPTR_0009s01110.1	Potri.009G005700.1	POPLAR061045	1.44996e-14	10.7778	13.6399	13.6677	12.8275	11.5834
grail3.0010005901	POPTR_0008s07350.1	Potri.008G073500.1	POPLAR131921	1.46112e-14	8.42244	7.29019	7.19764	7.62146	7.86605
eugene3.00120029			POPLAR066983	1.46233e-14	8.72189	9.94182	9.99266	10.396	10.682
grail3.0021013401			POPLAR135944	1.46488e-14	8.58507	10.4544	11.1217	11.2617	10.8198
grail3.0055010001			POPLAR142198	1.4739e-14	9.55	15.2241	15.8603	15.4752	13.969
gw1.II.2523.1	POPTR_0002s16870.1	Potri.002G167100.1	POPLAR154392	1.47484e-14	8.21413	6.81126	6.81557	6.87851	7.46239
grail3.0005008802	POPTR_0015s08540.1	Potri.015G074100.1	POPLAR129594	1.47633e-14	10.3059	8.26543	8.4029	8.68447	8.63556
EST derived gene model			POPLAR391437	1.48318e-14	7.14882	12.9231	13.0818	13.5533	13.093
eugene3.00160545	POPTR_0016s06160.1	Potri.016G061600.1	POPLAR079178	1.48792e-14	7.28278	7.97719	8.11364	7.65434	6.96373
fgenesh4_pg.C_LG_II002486	POPTR_0002s24880.1	Potri.002G247400.1	POPLAR092715	1.50128e-14	7.48588	8.80696	8.67616	8.71568	8.57787
gw1.XII.179.1	POPTR_0012s02170.1	Potri.012G014500.1	POPLAR182845	1.5059e-14	11.4328	11.2253	9.71182	8.476	8.73549
gw1.VIII.429.1	POPTR_0008s19220.1	Potri.008G188000.1	POPLAR175139	1.51205e-14	7.7509	6.78424	6.9361	6.87354	6.62015
fgenesh4_pg.C_LG_II000532	POPTR_0002s05770.1	Potri.002G056700.1	POPLAR090355	1.51328e-14	6.58255	7.97376	8.17415	8.5108	8.55112
eugene3.00011141			POPLAR036812	1.51891e-14	7.39313	8.78939	8.96504	9.02275	9.18078
gw1.15412.1.1	POPTR_0008s19040.2	Potri.008G186500.1	POPLAR277421	1.52424e-14	10.894	13.2898	14.2117	13.3212	12.7129
estExt_fgenesh4_pm.C_LG_II0422			POPLAR027622	1.52603e-14	13.5126	11.6189	11.376	10.3006	10.009
fgenesh4_pg.C_scaffold_127000012	POPTR_0001s08040.1	Potri.001G116600.1	POPLAR244747	1.52744e-14	7.16252	6.33843	6.4021	6.39759	6.48881
fgenesh4_pg.C_LG_XIV001361	POPTR_0014s18570.1	Potri.014G194300.1	POPLAR307388	1.52918e-14	9.44382	8.01665	7.731	8.20612	8.31247
fgenesh4_pm.C_LG_I000149	POPTR_0001s14600.1	Potri.001G049200.1	POPLAR321345	1.52918e-14	8.91852	7.15541	7.03578	7.15018	7.38113
gw1.XIV.3514.1	POPTR_0014s15720.1	Potri.014G159100.1	POPLAR187684	1.53869e-14	7.91236	8.63875	9.27361	9.79596	9.67132
fgenesh4_pg.C_LG_XIX001011	POPTR_0019s14320.1	Potri.019G120800.1	POPLAR114996	1.54915e-14	9.25913	6.82904	6.42295	6.31074	6.56935
gw1.X.4035.1	POPTR_0010s01980.1	Potri.010G015800.1	POPLAR343498	1.54915e-14	8.67417	11.8703	11.0775	10.863	10.7944
fgenesh4_pm.C_LG_VIII000421	POPTR_0008s10080.1	Potri.008G101400.1	POPLAR123547	1.55024e-14	6.53883	8.78876	8.79205	8.67279	8.3172
gw1.VII.1639.1	POPTR_0007s04830.1	Potri.007G098900.1	POPLAR171113	1.55174e-14	9.64315	7.99261	8.05039	8.53691	8.60985
grail3.0021012401			POPLAR135937	1.55481e-14	7.46575	9.03608	8.89205	8.72304	8.75046
gw1.XIV.1870.1	POPTR_0014s09940.1	Potri.014G103600.1	POPLAR186559	1.56213e-14	8.16813	7.48369	7.08357	6.57875	6.48198
EST derived gene model			POPLAR391381	1.56634e-14	11.4221	8.82319	8.75422	9.37287	9.84984
fgenesh4_pg.C_LG_II001243	POPTR_0002s13740.1	Potri.002G136600.1	POPLAR091277	1.57748e-14	8.07398	10.2682	10.0351	9.50818	9.35009
gw1.7012.1.1	POPTR_0018s12010.1	Potri.018G112100.1	POPLAR289979	1.57927e-14	6.18288	7.3385	7.02281	6.73724	6.42715
gw1.III.729.1	POPTR_0007s09840.1	Potri.007G055100.1	POPLAR158773	1.58254e-14	7.59959	10.1136	9.67532	9.11025	8.29818
EST derived gene model			POPLAR391228	1.58283e-14	6.83487	10.0725	8.94902	8.20639	8.02727
eugene3.00030811			POPLAR043224	1.59897e-14	7.94398	6.38344	6.48078	6.3264	6.42521
eugene3.00020176	POPTR_0002s02120.1	Potri.002G019700.1	POPLAR039127	1.60184e-14	7.01871	7.1994	8.59424	9.07398	9.21902
estExt_Genewise1_v1.C_LG_VIII2173			POPLAR006789	1.61981e-14	10.9004	13.0462	12.9344	12.4379	12.4776
estExt_fgenesh4_pg.C_LG_III1656			POPLAR016709	1.6295e-14	13.089	11.2812	11.4452	11.2946	11.9185
fgenesh4_pg.C_LG_X001713	POPTR_0010s19760.1	Potri.010G190300.1	POPLAR109164	1.64679e-14	9.11716	7.82953	7.57449	8.01516	8.07829
fgenesh4_pg.C_LG_III001243	POPTR_0003s14760.1	Potri.003G147800.1	POPLAR094589	1.64768e-14	6.4316	7.83096	7.19365	6.93445	6.71343
gw1.XIV.688.1	POPTR_0014s06200.1	Potri.014G066600.1	POPLAR188269	1.65182e-14	7.25512	6.40234	6.36221	6.56466	6.53825
gw1.XIX.228.1	POPTR_1776s00200.1	Potri.T012700.1	POPLAR189309	1.65417e-14	9.97906	13.3256	12.5956	10.9074	10.4036
fgenesh4_pm.C_scaffold_170000012			POPLAR321974	1.66526e-14	8.5656	13.3744	13.0564	11.2733	11.1575
estExt_fgenesh4_pm.C_1270023	POPTR_0001s07750.1	Potri.001G119500.1	POPLAR203930	1.66833e-14	13.0027	11.1748	10.9965	11.3951	11.6825
gw1.127.243.1	POPTR_0001s00480.1	Potri.001G122800.1	POPLAR274350	1.67116e-14	11.2141	9.92491	9.74319	9.9741	10.1181
eugene3.00070382	POPTR_0007s03940.1	Potri.007G108100.1	POPLAR054251	1.67167e-14	7.53196	6.87131	7.48398	10.2314	10.2276
grail3.0001110901	POPTR_0009s04570.1	Potri.009G041000.1	POPLAR127310	1.67263e-14	7.41324	7.37346	6.98583	6.30697	6.40809
eugene3.00011653	POPTR_0001s24200.1	Potri.001G235300.1	POPLAR037182	1.67273e-14	9.0826	7.35642	10.7885	11.6609	12.4874
estExt_fgenesh4_pg.C_LG_II1111	POPTR_0002s12430.2	Potri.002G122800.1	POPLAR015138	1.68249e-14	9.05311	11.9304	12.1457	12.2567	12.5742
eugene3.00061857			POPLAR053269	1.69288e-14	7.00655	9.81335	9.03883	8.87808	8.79229
estExt_fgenesh4_pm.C_LG_I1255	POPTR_0001s46810.1	Potri.001G463800.1	POPLAR027302	1.69653e-14	8.82399	7.14015	7.35863	7.29506	7.50513
estExt_fgenesh4_pm.C_LG_IX0624	POPTR_0009s03230.1	Potri.009G027200.1	POPLAR029291	1.69849e-14	7.3896	6.55405	9.12487	10.196	11.0675
fgenesh4_pg.C_scaffold_168000040	POPTR_0011s10300.1	Potri.011G101700.1	POPLAR248894	1.7109e-14	7.58564	9.28558	9.21404	9.48909	9.40807
eugene3.00012406	POPTR_0001s30560.1	Potri.001G298300.1	POPLAR038019	1.71383e-14	6.38965	8.90269	9.51574	8.74768	7.83287
EST derived gene model			POPLAR391739	1.72983e-14	10.2444	7.5133	7.27736	7.85695	8.18937
estExt_fgenesh4_pg.C_LG_I2408	POPTR_0001s32730.1	Potri.001G320000.1	POPLAR292840	1.7317e-14	9.02904	9.0695	8.80962	7.44012	7.47145
grail3.0053001101			POPLAR141802	1.74321e-14	12.6218	10.0474	9.87985	9.9662	10.2509
fgenesh4_pg.C_LG_VIII000788	POPTR_0008s08990.1	Potri.008G090400.1	POPLAR105784	1.74509e-14	6.46409	8.36434	8.35798	7.46888	7.28479
eugene3.00010568			POPLAR036040	1.74604e-14	6.30772	6.59016	7.46093	8.12863	9.04304
grail3.0040017001	POPTR_0014s03530.1	Potri.014G036000.1	POPLAR265254	1.74604e-14	6.68049	8.47959	8.20452	7.8104	7.76114
fgenesh4_pg.C_LG_VII000566	POPTR_0007s06310.1	Potri.007G084200.1	POPLAR103858	1.74946e-14	6.3926	8.10322	8.2781	8.16862	8.17026
estExt_fgenesh4_pg.C_LG_XIV0805	POPTR_0014s13660.1	Potri.014G140500.1	POPLAR024333	1.75106e-14	7.75214	6.62623	6.82016	6.68406	6.7653
fgenesh4_pg.C_LG_XI000107			POPLAR109960	1.75106e-14	12.5674	9.96427	9.64262	9.90773	9.98703
eugene3.00070494	POPTR_0007s05020.1	Potri.007G097000.1	POPLAR054493	1.77064e-14	9.04838	10.9585	11.6653	11.25	11.1845
eugene3.00110845	POPTR_0011s11370.1	Potri.011G112400.1	POPLAR065872	1.78369e-14	7.9617	7.30206	9.52227	10.2666	10.2337
estExt_fgenesh4_pg.C_LG_XIII0042			POPLAR023785	1.78621e-14	11.3527	12.8028	12.0506	12.0758	11.9074
EST derived gene model			POPLAR391042	1.80982e-14	6.73134	8.63106	9.48101	9.1542	9.22605
fgenesh4_pg.C_LG_VI001578	POPTR_0006s24660.1	Potri.006G230500.1	POPLAR102790	1.82006e-14	6.72144	6.22305	6.2288	6.20583	6.24759
eugene3.00020670	POPTR_0002s07270.1	Potri.002G071900.1	POPLAR039917	1.8232e-14	8.27395	7.1486	6.97448	7.20681	7.18702
estExt_fgenesh4_pg.C_1800001			POPLAR201700	1.85567e-14	8.66094	7.10245	6.61689	6.42944	6.26701
estExt_fgenesh4_pm.C_1450005	POPTR_0018s07110.1	Potri.018G065700.1	POPLAR204058	1.86609e-14	8.20652	6.89615	6.90562	7.21646	7.39766
estExt_fgenesh4_kg.C_1630003	POPTR_0004s22810.1	Potri.004G218400.1	POPLAR200427	1.88914e-14	13.802	10.5969	10.5229	11.4139	11.7781
grail3.0051013901	POPTR_0001s47130.1	Potri.001G467100.1	POPLAR141649	1.89801e-14	7.64169	6.85885	6.78513	6.8079	6.79648
eugene3.01230069	POPTR_0017s13870.1	Potri.017G112900.1	POPLAR212667	1.94618e-14	9.14277	7.66714	7.17687	7.36614	7.53746
fgenesh4_pg.C_LG_XI001028	POPTR_0011s12660.1	Potri.011G126900.1	POPLAR110795	1.94746e-14	7.07346	7.13406	8.07783	8.82992	9.59647
estExt_Genewise1_v1.C_2020055			POPLAR198794	1.95709e-14	8.30416	7.05802	6.87098	6.72346	6.759
eugene3.00150024	POPTR_0015s00440.1	Potri.015G002300.1	POPLAR075753	1.95709e-14	6.38498	7.25239	6.72549	6.51777	6.51045
gw1.147.66.1	POPTR_0006s28560.1	Potri.006G270900.1	POPLAR276848	1.95709e-14	8.223	7.07935	7.19615	7.2497	7.14816
fgenesh4_pg.C_scaffold_14380000001	POPTR_0004s00850.1	Potri.004G007100.1	POPLAR246448	1.96734e-14	6.18818	10.1536	9.14008	8.58125	7.42225
EST derived gene model			POPLAR391693	1.97295e-14	6.88365	10.2544	9.86103	9.27952	8.77279
fgenesh4_pg.C_LG_V001123	POPTR_0005s21690.1	Potri.005G195000.1	POPLAR100140	1.97439e-14	6.50599	8.93313	9.39333	8.02552	7.15222
eugene3.00020959	POPTR_0002s10460.1	Potri.002G104400.1	POPLAR040357	1.97847e-14	11.0067	8.39991	9.01983	9.05324	9.67656
fgenesh4_pg.C_scaffold_29000224	POPTR_0001s02280.1	Potri.001G140400.1	POPLAR255156	1.98368e-14	6.16337	7.58405	7.23755	6.43396	6.22403
eugene3.00002256	POPTR_0017s02820.1	Potri.017G130600.1	POPLAR034506	1.99679e-14	8.00114	6.50494	6.78101	6.89954	7.03032
gw1.I.8873.1	POPTR_0001s09710.1	Potri.001G100900.1	POPLAR152197	2.00384e-14	7.22698	6.35669	6.44125	6.60817	6.76936
[truncated: 24,122 more rows]
