# Supplementary material for: Integration of genetic, genomic and transcriptomic information identifies putative regulators of adventitious root formation in Populus
Source: BMC Plant Biol. 2016 Mar 16;16:66. doi: 10.1186/s12870-016-0753-0 (PMC4793515; doi:10.1186/s12870-016-0753-0)
Supplement: Additional file 7: — Differentially regulated genes between PdQTL and PtQTL categories, at each time point. The table describes the name of each poplar gene based on all three main annotations of the genome (v. 1.1, v. 2.2 and v. 3.0), the name of the probe on the microarray, and the gene expression difference (log2) between individual in the PdQTL and PtQTL categories. Data is presented only for those genes and time points were the difference in expression between PdQTL and PtQTL was significant for an FDR adjusted p-value of 5 %. (XLSX 139 kb) [file 12870_2016_753_MOESM7_ESM.xlsx]

## Sheet: MERGED_file7_estDataSigGenes
				Expression difference (log2) between individuals that have alternative QTL alleles (PtQTL - PdQTL)
Gene annotation v1.1	Gene annotation v2.2	Gene annotation v3.0	Probe on microarray	0h	24h	48h	96h	192h
estExt_Genewise1_v1.C_LG_I0004			POPLAR000007			0.656966
estExt_Genewise1_v1.C_LG_I0389			POPLAR000069	-0.97461
estExt_Genewise1_v1.C_LG_I6490	POPTR_0001s04370.1	Potri.001G006600.1	POPLAR000864	0.205515
estExt_Genewise1_v1.C_LG_I8253	POPTR_0001s11720.1	Potri.001G080400.1	POPLAR001079				-0.370555	-0.374557
estExt_Genewise1_v1.C_LG_I8285	POPTR_0001s11600.1	Potri.001G081500.1	POPLAR001087			0.700527
estExt_Genewise1_v1.C_LG_I9864			POPLAR001340			0.652417
estExt_Genewise1_v1.C_LG_II0434	POPTR_0002s14860.3	Potri.002G147600.1	POPLAR001447	0.535193
estExt_Genewise1_v1.C_LG_II0461	POPTR_0002s02010.1	Potri.002G018600.1	POPLAR001467					-0.955143
estExt_Genewise1_v1.C_LG_II1087	POPTR_0002s05630.2	Potri.002G055400.1	POPLAR001621		-0.856226	-1.04913	-0.829754
estExt_Genewise1_v1.C_LG_II1725			POPLAR001754				1.78996	1.77717
estExt_Genewise1_v1.C_LG_II1918			POPLAR001796			-0.642488	-0.741146	-0.585529
estExt_Genewise1_v1.C_LG_II1951			POPLAR001806			-0.678669	-0.72935	-0.747123
estExt_Genewise1_v1.C_LG_II2087	POPTR_0002s02200.2	Potri.002G020500.1	POPLAR001816		-0.773493
estExt_Genewise1_v1.C_LG_II2093			POPLAR001825			-0.386059
estExt_Genewise1_v1.C_LG_II2140			POPLAR001855		-0.435415	-0.566234
estExt_Genewise1_v1.C_LG_II2213	POPTR_0002s04910.1	Potri.002G048300.1	POPLAR001867			-0.592896	-0.550905
estExt_Genewise1_v1.C_LG_II2504			POPLAR001938				-0.445278
estExt_Genewise1_v1.C_LG_II2661	POPTR_0002s07180.1	Potri.002G071000.1	POPLAR001956				-0.379781
estExt_Genewise1_v1.C_LG_II2822	POPTR_0002s05740.1	Potri.002G056500.1	POPLAR001996			-0.523268
estExt_Genewise1_v1.C_LG_II3307			POPLAR002063		-1.01705	-1.33116	-1.24744	-0.954548
estExt_Genewise1_v1.C_LG_II3994			POPLAR002166		-1.09368	-1.06413	-1.13548	-1.15669
estExt_Genewise1_v1.C_LG_III0618			POPLAR002351			-0.353253	-0.380909
estExt_Genewise1_v1.C_LG_III1099			POPLAR002498			-0.674888
estExt_Genewise1_v1.C_LG_III1971			POPLAR002756			-0.407237	-0.512339
estExt_Genewise1_v1.C_LG_III2262			POPLAR002836			0.731663	0.655446	0.717807
estExt_Genewise1_v1.C_LG_III2334			POPLAR002847				-1.63227	-1.34733
estExt_Genewise1_v1.C_LG_IV0332			POPLAR002951		0.344332
estExt_Genewise1_v1.C_LG_IV0366			POPLAR002964			1.97625	2.04337	1.59236
estExt_Genewise1_v1.C_LG_IV0562			POPLAR003022			-0.757662
estExt_Genewise1_v1.C_LG_IV3904			POPLAR003451					0.695205
estExt_Genewise1_v1.C_LG_IV4361	POPTR_0004s13480.1	Potri.004G129800.1	POPLAR003511			0.626745
estExt_Genewise1_v1.C_LG_IX1146	POPTR_0009s13760.1	Potri.009G135300.1	POPLAR003677				-1.04038
estExt_Genewise1_v1.C_LG_IX1851			POPLAR003808		-1.04672	-1.01282
estExt_Genewise1_v1.C_LG_IX1919			POPLAR003822		-0.462431		-0.412234
estExt_Genewise1_v1.C_LG_IX2088			POPLAR003854		1.25012	1.21073	0.802882	0.902101
estExt_Genewise1_v1.C_LG_IX3421			POPLAR004071			0.677931
estExt_Genewise1_v1.C_LG_IX4028			POPLAR004232	-1.17198		-1.07019	-1.0643	-0.904347
estExt_Genewise1_v1.C_LG_V0112			POPLAR004456			0.47532		0.523995
estExt_Genewise1_v1.C_LG_V1095	POPTR_0005s24030.2	Potri.005G218800.1	POPLAR004616			1.05185
estExt_Genewise1_v1.C_LG_V1620	POPTR_0005s25660.1	Potri.005G235300.1	POPLAR004715			0.538072	0.404499
estExt_Genewise1_v1.C_LG_V1774			POPLAR004765					1.21417
estExt_Genewise1_v1.C_LG_V1924	POPTR_0005s26720.1	Potri.005G245900.1	POPLAR004791				-0.560503	-0.453717
estExt_Genewise1_v1.C_LG_V3745	POPTR_0005s13860.1	Potri.005G130400.1	POPLAR004948			0.795637
estExt_Genewise1_v1.C_LG_VI0997			POPLAR005275					-0.583939
estExt_Genewise1_v1.C_LG_VI1706			POPLAR005449	-0.715386		-0.958695	-0.709414
estExt_Genewise1_v1.C_LG_VI1998			POPLAR005495	-0.67371	-0.497875	-0.885975	-1.01039	-1.04895
estExt_Genewise1_v1.C_LG_VI2057			POPLAR005508			-0.844354
estExt_Genewise1_v1.C_LG_VI2231			POPLAR005549				-0.41527	-0.431705
estExt_Genewise1_v1.C_LG_VI2808			POPLAR005684			-0.70335
estExt_Genewise1_v1.C_LG_VII0182			POPLAR005759			-0.722102
estExt_Genewise1_v1.C_LG_VII0238	POPTR_0007s15290.1	Potri.007G001300.1	POPLAR005765			-0.299268
estExt_Genewise1_v1.C_LG_VII0750	POPTR_0007s01760.1	Potri.007G130800.1	POPLAR005855			0.382565
estExt_Genewise1_v1.C_LG_VII2185			POPLAR006013			0.471857
estExt_Genewise1_v1.C_LG_VII2985			POPLAR006101			-0.502853
estExt_Genewise1_v1.C_LG_VII3787			POPLAR006237	-0.483051		-0.59581
estExt_Genewise1_v1.C_LG_VIII0063	POPTR_0008s04480.2	Potri.008G045200.1	POPLAR006299				0.225296
estExt_Genewise1_v1.C_LG_VIII0155			POPLAR006348					-1.12696
estExt_Genewise1_v1.C_LG_VIII0523	POPTR_0008s15780.1	Potri.008G158000.1	POPLAR006408					-1.0836
estExt_Genewise1_v1.C_LG_VIII0704			POPLAR006444		0.531891	0.531206	0.471634	0.580502
estExt_Genewise1_v1.C_LG_VIII1205			POPLAR006550				-0.761219	-0.967564
estExt_Genewise1_v1.C_LG_VIII1394	POPTR_0008s02000.1	Potri.T149900.1	POPLAR006578					-0.458867
estExt_Genewise1_v1.C_LG_VIII1467			POPLAR006599			0.52914
estExt_Genewise1_v1.C_LG_VIII1590	POPTR_0008s07600.2	Potri.008G076300.1	POPLAR006602		1.02016	0.966794
estExt_Genewise1_v1.C_LG_VIII1651	POPTR_0008s03570.2	Potri.008G035800.1	POPLAR006623	0.478536		0.505218
estExt_Genewise1_v1.C_LG_VIII1892			POPLAR006696				-0.663111	-0.590566
estExt_Genewise1_v1.C_LG_X1989			POPLAR007284		-0.396502	-0.561452
estExt_Genewise1_v1.C_LG_X2572			POPLAR007413				0.457333
estExt_Genewise1_v1.C_LG_X2607			POPLAR007422			0.999826
estExt_Genewise1_v1.C_LG_X2845			POPLAR007460			-0.525424	-0.493849	-0.398207
estExt_Genewise1_v1.C_LG_X2904			POPLAR007481		-0.736321	-0.845545	-1.20348	-1.31404
estExt_Genewise1_v1.C_LG_X3279			POPLAR007571			-0.395822
estExt_Genewise1_v1.C_LG_X3287			POPLAR007575			0.675273
estExt_Genewise1_v1.C_LG_X3387			POPLAR007614			-0.554852	-0.52028	-0.355931
estExt_Genewise1_v1.C_LG_X3716	POPTR_0010s00800.1	Potri.010G005800.1	POPLAR007682			-0.577689	-0.518227	-0.524457
estExt_Genewise1_v1.C_LG_XI1802			POPLAR008342		-1.26025	-1.42647	-1.81584	-1.26499
estExt_Genewise1_v1.C_LG_XI3130			POPLAR008512			0.447068		0.481809
estExt_Genewise1_v1.C_LG_XI3222			POPLAR008531	1.34011	1.09619	1.74774	1.6961	1.71048
estExt_Genewise1_v1.C_LG_XI3306	POPTR_0011s07381.1	Potri.011G066100.1	POPLAR008546			-0.231359
estExt_Genewise1_v1.C_LG_XII0067	POPTR_0012s04260.1	Potri.012G045300.1	POPLAR008667			-0.350869
estExt_Genewise1_v1.C_LG_XIII0995	POPTR_0013s02320.2	Potri.013G022200.1	POPLAR009181			0.465221	0.409192
estExt_Genewise1_v1.C_LG_XIII1897	POPTR_0013s05030.2	Potri.013G053400.1	POPLAR009326	-0.379308				-0.441176
estExt_Genewise1_v1.C_LG_XIII2152			POPLAR009406	0.494258
estExt_Genewise1_v1.C_LG_XIII2348	POPTR_0013s06780.2	Potri.013G070600.1	POPLAR009431			0.540817
estExt_Genewise1_v1.C_LG_XIV0085			POPLAR009589		0.356602	0.416056	0.33928	0.405578
estExt_Genewise1_v1.C_LG_XIV0147			POPLAR009601			-0.590583
estExt_Genewise1_v1.C_LG_XIV1543			POPLAR009813					0.699127
estExt_Genewise1_v1.C_LG_XIV2313			POPLAR009999	-0.547328		-0.511083	-0.524341	-0.373557
estExt_Genewise1_v1.C_LG_XIV2487			POPLAR010030					0.830777
estExt_Genewise1_v1.C_LG_XIV2495	POPTR_0014s12270.1	Potri.014G127900.1	POPLAR010032	-0.441611			-0.452894	-0.445348
estExt_Genewise1_v1.C_LG_XIV2810			POPLAR010086	-2.37207
estExt_Genewise1_v1.C_LG_XIV3113			POPLAR010135	-0.949195	-0.955196	-1.21564	-1.41127	-1.29001
estExt_Genewise1_v1.C_LG_XIV3194			POPLAR010150			0.322856
estExt_Genewise1_v1.C_LG_XIV3313			POPLAR010182				0.329516	0.330516
estExt_Genewise1_v1.C_LG_XIV3815			POPLAR010288				-0.647747	-0.650516
estExt_Genewise1_v1.C_LG_XIV4010			POPLAR010329		0.763172	0.831479
estExt_Genewise1_v1.C_LG_XIV4063	POPTR_0014s17560.1	Potri.014G177300.1	POPLAR010346			0.525495	0.45512
estExt_Genewise1_v1.C_LG_XIX0269			POPLAR010385	-1.84873	-2.90194	-3.03009	-2.89849	-2.55406
estExt_Genewise1_v1.C_LG_XIX1420			POPLAR010569			0.668536
estExt_Genewise1_v1.C_LG_XV0053			POPLAR010729					0.521382
estExt_Genewise1_v1.C_LG_XV2341			POPLAR011045		1.31155	1.16249	1.02654	1.10329
estExt_Genewise1_v1.C_LG_XV3334			POPLAR011175			-1.73586
estExt_Genewise1_v1.C_LG_XV3476			POPLAR011213	-0.528756
estExt_Genewise1_v1.C_LG_XVI2794	POPTR_0016s09070.1	Potri.016G089300.1	POPLAR011577			-0.387561
estExt_Genewise1_v1.C_LG_XVIII1088			POPLAR012033			-0.317093	-0.270924
estExt_Genewise1_v1.C_LG_XVIII2933			POPLAR012300			0.441056
estExt_fgenesh4_kg.C_LG_II0004			POPLAR012430			0.603975
estExt_fgenesh4_kg.C_LG_III0027			POPLAR012500			0.622375
estExt_fgenesh4_kg.C_LG_III0041			POPLAR012515	-0.49785
estExt_fgenesh4_kg.C_LG_XI0033	POPTR_0011s12680.1	Potri.011G126700.1	POPLAR012799			1.40153
estExt_fgenesh4_kg.C_LG_XIII0028	POPTR_0013s05360.1	Potri.013G057000.1	POPLAR012846			0.453383
estExt_fgenesh4_pg.C_LG_I0041	POPTR_0001s04180.1	Potri.001G004600.1	POPLAR013070					-0.541546
estExt_fgenesh4_pg.C_LG_I0045			POPLAR013080	-0.717512		-1.02166	-0.975683	-0.805406
estExt_fgenesh4_pg.C_LG_I1200	POPTR_0001s22130.2	Potri.001G213800.1	POPLAR013564	-0.439078
estExt_fgenesh4_pg.C_LG_I1397			POPLAR013613	-0.602938
estExt_fgenesh4_pg.C_LG_II0002	POPTR_0002s00210.2		POPLAR014418			-0.596167	-0.562263	-0.473819
estExt_fgenesh4_pg.C_LG_II0099			POPLAR014455	-0.668256			-0.967618	-0.949319
estExt_fgenesh4_pg.C_LG_II0162			POPLAR014488					0.758385
estExt_fgenesh4_pg.C_LG_II0204	POPTR_0002s02310.1	Potri.002G021500.1	POPLAR014512			1.02521
estExt_fgenesh4_pg.C_LG_II0397	POPTR_0002s04410.1	Potri.002G043100.1	POPLAR014634			-0.978299		-0.945645
estExt_fgenesh4_pg.C_LG_II0401	POPTR_0002s04450.1	Potri.002G043600.1	POPLAR014641			0.394211
estExt_fgenesh4_pg.C_LG_II0422	POPTR_0002s04640.1	Potri.002G045700.1	POPLAR014651			0.342897		0.318219
estExt_fgenesh4_pg.C_LG_II0429	POPTR_0002s04710.2	Potri.002G046300.1	POPLAR014659	0.281938
estExt_fgenesh4_pg.C_LG_II0500	POPTR_0002s05470.1	Potri.002G053700.1	POPLAR014688				-0.369744
estExt_fgenesh4_pg.C_LG_II0515			POPLAR014707		-0.466544
estExt_fgenesh4_pg.C_LG_II0549	POPTR_0002s06000.1	Potri.002G059100.1	POPLAR014710				-0.770402
estExt_fgenesh4_pg.C_LG_II0575			POPLAR014742				-0.801063	-0.784363
estExt_fgenesh4_pg.C_LG_II0581			POPLAR014752	-0.669413	-0.817578	-1.21533	-1.19789	-1.18133
estExt_fgenesh4_pg.C_LG_II0599			POPLAR014767				0.724978
estExt_fgenesh4_pg.C_LG_II0780			POPLAR014924				-0.48648
estExt_fgenesh4_pg.C_LG_II1459			POPLAR015355		-1.05388	-1.14928	-1.09181	-1.04295
estExt_fgenesh4_pg.C_LG_II1667	POPTR_0002s18420.1	Potri.002G183400.1	POPLAR015480			0.579077
estExt_fgenesh4_pg.C_LG_II1684	POPTR_0002s18610.1	Potri.002G185200.1	POPLAR015487				0.56266	0.809191
estExt_fgenesh4_pg.C_LG_II2284	POPTR_0005s14720.1	Potri.017G123400.1	POPLAR015715	0.982053
estExt_fgenesh4_pg.C_LG_III0553			POPLAR016083					0.512433
estExt_fgenesh4_pg.C_LG_III0921	POPTR_0003s11450.1	Potri.003G115000.1	POPLAR016291			0.493333
estExt_fgenesh4_pg.C_LG_III1318	POPTR_0003s15780.1	Potri.003G159500.1	POPLAR016558			0.82061
estExt_fgenesh4_pg.C_LG_III1424	POPTR_0003s17010.1	Potri.003G171500.1	POPLAR016584			0.661072
estExt_fgenesh4_pg.C_LG_III1440			POPLAR016604				-0.451191
estExt_fgenesh4_pg.C_LG_III1507			POPLAR016628				-0.47604	-0.440305
estExt_fgenesh4_pg.C_LG_IV0308	POPTR_0004s06550.1		POPLAR016937				0.319905
estExt_fgenesh4_pg.C_LG_IV0340	POPTR_1064s00200.1	Potri.004G063300.1	POPLAR016948			0.700147
estExt_fgenesh4_pg.C_LG_IV0521			POPLAR017027		0.469528	0.483278		0.445471
estExt_fgenesh4_pg.C_LG_IV0624	POPTR_0004s09280.1	Potri.004G093800.1	POPLAR017042	0.642555
estExt_fgenesh4_pg.C_LG_IV1060			POPLAR017157			-0.322895	-0.443958	-0.316368
estExt_fgenesh4_pg.C_LG_IV1072	POPTR_0004s14280.1	Potri.004G135200.1	POPLAR017162				0.821063	1.08891
estExt_fgenesh4_pg.C_LG_IV1139			POPLAR017168			0.448532
estExt_fgenesh4_pg.C_LG_IX0214			POPLAR017450			0.3836
estExt_fgenesh4_pg.C_LG_IX0407	POPTR_0009s12740.1	Potri.009G124500.1	POPLAR017558			-0.36868
estExt_fgenesh4_pg.C_LG_IX0426			POPLAR017577		-0.382107	-0.430332
estExt_fgenesh4_pg.C_LG_IX0951			POPLAR017913			-0.333402
estExt_fgenesh4_pg.C_LG_IX1012			POPLAR017924	-0.784421		-0.79553
estExt_fgenesh4_pg.C_LG_V0531			POPLAR018340			-0.44452
estExt_fgenesh4_pg.C_LG_V1127	POPTR_0005s21790.1	Potri.005G196100.1	POPLAR018589			0.727596		0.506475
estExt_fgenesh4_pg.C_LG_V1171			POPLAR018625					0.443315
estExt_fgenesh4_pg.C_LG_V1224	POPTR_0005s22830.1	Potri.005G206700.1	POPLAR018629			0.884747
estExt_fgenesh4_pg.C_LG_V1398	POPTR_0005s24810.2	Potri.005G226400.1	POPLAR018734			0.416837
estExt_fgenesh4_pg.C_LG_V1437	POPTR_0005s25200.1	Potri.005G230400.1	POPLAR018773		-0.525385	-0.786215	-0.525886
estExt_fgenesh4_pg.C_LG_VI0058	POPTR_0006s00740.1	Potri.006G005600.1	POPLAR019045				-0.63947
estExt_fgenesh4_pg.C_LG_VI0422	POPTR_0006s04960.1	Potri.006G051100.1	POPLAR019250			1.1019
estExt_fgenesh4_pg.C_LG_VI1185			POPLAR019705			-0.968279
estExt_fgenesh4_pg.C_LG_VI1270	POPTR_0006s19310.1	Potri.006G179300.1	POPLAR019731		-2.67314	-3.68095	-2.88321	-2.98162
estExt_fgenesh4_pg.C_LG_VI1428			POPLAR019775			-0.717116	-0.826338	-0.658058
estExt_fgenesh4_pg.C_LG_VI1472	POPTR_0006s23720.1	Potri.006G220600.1	POPLAR019798			-0.384585
estExt_fgenesh4_pg.C_LG_VI1587	POPTR_0006s24880.1	Potri.006G232700.1	POPLAR019860	0.684749
estExt_fgenesh4_pg.C_LG_VI1605			POPLAR019899			-0.466235
estExt_fgenesh4_pg.C_LG_VI1607			POPLAR019907			0.404791
estExt_fgenesh4_pg.C_LG_VII1057	POPTR_0007s12730.1	Potri.007G026500.1	POPLAR020432					-0.433425
estExt_fgenesh4_pg.C_LG_VII1275			POPLAR020534			-0.703488	-0.531691
estExt_fgenesh4_pg.C_LG_VII1285	POPTR_0007s15070.2	Potri.007G003600.1	POPLAR020549	0.826348		0.584643	0.642052	0.884205
estExt_fgenesh4_pg.C_LG_VIII0032	POPTR_0008s00530.2	Potri.008G004700.1	POPLAR020590			0.628862
estExt_fgenesh4_pg.C_LG_VIII0110			POPLAR020619			0.594356
estExt_fgenesh4_pg.C_LG_VIII0192			POPLAR020669	1.73782		0.977767	1.16316	1.38959
estExt_fgenesh4_pg.C_LG_VIII0326	POPTR_0008s04150.1	Potri.008G041900.1	POPLAR020731			-0.378024
estExt_fgenesh4_pg.C_LG_VIII0460			POPLAR020818			0.748277
estExt_fgenesh4_pg.C_LG_VIII0532			POPLAR020842			0.522317
estExt_fgenesh4_pg.C_LG_VIII0590			POPLAR020891			0.774569
estExt_fgenesh4_pg.C_LG_VIII1061	POPTR_0008s11850.1	Potri.008G119800.1	POPLAR021213			0.671789
estExt_fgenesh4_pg.C_LG_VIII1182			POPLAR021286		0.66047	0.808475		0.494565
estExt_fgenesh4_pg.C_LG_VIII1209			POPLAR021310				0.334587	0.489426
estExt_fgenesh4_pg.C_LG_X2003	POPTR_0010s22880.2	Potri.010G222000.1	POPLAR022682			0.501891
estExt_fgenesh4_pg.C_LG_X2215	POPTR_0010s25140.1	Potri.010G245200.1	POPLAR022802			-0.95857	-1.08349	-0.884242
estExt_fgenesh4_pg.C_LG_XII0108	POPTR_0012s01220.1	Potri.012G033300.1	POPLAR023320		-0.472618
estExt_fgenesh4_pg.C_LG_XII0405	POPTR_0012s04560.1	Potri.012G048300.1	POPLAR023419		0.343301	0.444907	0.517833
estExt_fgenesh4_pg.C_LG_XII0484	POPTR_0012s05350.1	Potri.012G056900.1	POPLAR023459			0.556657
estExt_fgenesh4_pg.C_LG_XII0676			POPLAR023510	-0.522007
estExt_fgenesh4_pg.C_LG_XII0982	POPTR_0012s10270.1	Potri.012G100800.1	POPLAR023601			-0.352319
estExt_fgenesh4_pg.C_LG_XII1067			POPLAR023663				-1.11571
estExt_fgenesh4_pg.C_LG_XII1303			POPLAR023756				-0.592067
estExt_fgenesh4_pg.C_LG_XIII0070			POPLAR023792			0.986014	0.936628
estExt_fgenesh4_pg.C_LG_XIII0116	POPTR_0013s02390.3	Potri.013G023000.1	POPLAR023806			-0.280082
estExt_fgenesh4_pg.C_LG_XIV0512	POPTR_0014s10700.1	Potri.014G111400.1	POPLAR024240	-0.750472				-0.833132
estExt_fgenesh4_pg.C_LG_XIV0665			POPLAR024280					-0.912262
estExt_fgenesh4_pg.C_LG_XIV0697	POPTR_0014s12490.1	Potri.014G130400.1	POPLAR024295			0.942824
estExt_fgenesh4_pg.C_LG_XIV0743			POPLAR024324	-1.11074				-0.832814
estExt_fgenesh4_pg.C_LG_XIV1348	POPTR_0014s18520.1	Potri.014G194800.1	POPLAR024512			-0.442271
estExt_fgenesh4_pg.C_LG_XIX0571	POPTR_0019s08240.2	Potri.019G054800.1	POPLAR024719			0.587792
estExt_fgenesh4_pg.C_LG_XV0383			POPLAR025007			-0.527674
estExt_fgenesh4_pg.C_LG_XVI0006			POPLAR025387					-1.11177
estExt_fgenesh4_pg.C_LG_XVI0067	POPTR_1063s00200.1	Potri.010G155100.1	POPLAR025416	-0.648902
estExt_fgenesh4_pg.C_LG_XVI0119	POPTR_0016s02040.1	Potri.016G019000.1	POPLAR025453			0.445945
estExt_fgenesh4_pg.C_LG_XVI0181			POPLAR025476			-0.347221
estExt_fgenesh4_pg.C_LG_XVI0629	POPTR_0016s07600.1	Potri.016G075200.1	POPLAR025635			-0.341728
estExt_fgenesh4_pg.C_LG_XVI1059			POPLAR025759					0.693198
estExt_fgenesh4_pg.C_LG_XVI1235	POPTR_0016s13950.1	Potri.016G132000.1	POPLAR025839			-0.375048
estExt_fgenesh4_pg.C_LG_XVIII0095	POPTR_0018s04600.1	Potri.018G060000.1	POPLAR026113		-0.316371	-0.454352
estExt_fgenesh4_pg.C_LG_XVIII0508	POPTR_0018s02780.1	Potri.018G016800.1	POPLAR026302			-0.454212		-0.486235
estExt_fgenesh4_pg.C_LG_XVIII0691			POPLAR026390			-1.27914	-1.16988
estExt_fgenesh4_pg.C_LG_XVIII0897			POPLAR026474			0.490835
estExt_fgenesh4_pg.C_LG_XVIII1029			POPLAR026517					0.389521
estExt_fgenesh4_pm.C_LG_I0505			POPLAR026859					0.446472
estExt_fgenesh4_pm.C_LG_I0693	POPTR_0001s24370.1	Potri.001G237100.1	POPLAR026963					-0.31031
estExt_fgenesh4_pm.C_LG_II0021			POPLAR027347	-0.992517	-0.964182	-1.9031	-1.56398	-1.57777
estExt_fgenesh4_pm.C_LG_II0046			POPLAR027363			-1.09295
estExt_fgenesh4_pm.C_LG_II0108	POPTR_0002s02550.1	Potri.002G023900.1	POPLAR027379	-0.140536
estExt_fgenesh4_pm.C_LG_II0169			POPLAR027432			-0.837536	-0.77152	-0.718092
estExt_fgenesh4_pm.C_LG_II0340	POPTR_0002s07540.1	Potri.002G074700.1	POPLAR027575			-0.57823		-0.591604
estExt_fgenesh4_pm.C_LG_II0402	POPTR_0002s08900.1	Potri.002G088300.1	POPLAR027606			0.483021
estExt_fgenesh4_pm.C_LG_II0668			POPLAR027789					-0.740952
estExt_fgenesh4_pm.C_LG_II0705			POPLAR027804					0.55891
estExt_fgenesh4_pm.C_LG_II0733			POPLAR027816			-0.475382	-0.462651
estExt_fgenesh4_pm.C_LG_II1050			POPLAR027992			-0.774046
estExt_fgenesh4_pm.C_LG_II1118	POPTR_0002s24290.1	Potri.002G241500.1	POPLAR028025					-0.537939
estExt_fgenesh4_pm.C_LG_II1148			POPLAR028061				-0.698537	-0.553859
estExt_fgenesh4_pm.C_LG_III0089			POPLAR028142		0.557805	0.569251	0.735338	0.693478
estExt_fgenesh4_pm.C_LG_III0134			POPLAR028214		-0.59629	-0.623471
estExt_fgenesh4_pm.C_LG_III0148	POPTR_0003s07070.1	Potri.003G073100.1	POPLAR028225		0.400888		0.300847	0.297018
estExt_fgenesh4_pm.C_LG_III0270	POPTR_0003s09910.1	Potri.003G099900.1	POPLAR028305			0.297268		0.27913
estExt_fgenesh4_pm.C_LG_III0384			POPLAR028325	-0.85349			-0.83992
estExt_fgenesh4_pm.C_LG_III0527			POPLAR028396			-0.362779
estExt_fgenesh4_pm.C_LG_IV0113			POPLAR028628			0.441663
estExt_fgenesh4_pm.C_LG_IV0339	POPTR_0105s00200.2		POPLAR028783	1.18066	2.08938	2.60913	2.30693	1.90912
estExt_fgenesh4_pm.C_LG_IV0341			POPLAR028798	0.542362	0.580343	0.93506	0.74043	0.907799
estExt_fgenesh4_pm.C_LG_IX0111			POPLAR028984			0.793346
estExt_fgenesh4_pm.C_LG_IX0405	POPTR_0009s08190.1	Potri.009G078200.1	POPLAR029177			-0.684834		-0.701091
estExt_fgenesh4_pm.C_LG_IX0434			POPLAR029190			-0.450563	-0.471718
estExt_fgenesh4_pm.C_LG_V0194			POPLAR029439			-0.473894
estExt_fgenesh4_pm.C_LG_V0494			POPLAR029617					-0.57933
estExt_fgenesh4_pm.C_LG_V0707	POPTR_0005s27550.3	Potri.005G254100.1	POPLAR029766			0.88356
estExt_fgenesh4_pm.C_LG_VI0361			POPLAR030035			0.408377
estExt_fgenesh4_pm.C_LG_VI0411	POPTR_0006s15000.1	Potri.006G147800.1	POPLAR030064			-0.539051	-0.433789
estExt_fgenesh4_pm.C_LG_VI0448	POPTR_0006s21980.1	Potri.006G203300.1	POPLAR030070					-0.7222
estExt_fgenesh4_pm.C_LG_VI0510	POPTR_0006s20340.1	Potri.006G189100.1	POPLAR030124			-0.305903
estExt_fgenesh4_pm.C_LG_VI0635	POPTR_0006s23650.1	Potri.006G219900.1	POPLAR030208			0.286168
estExt_fgenesh4_pm.C_LG_VII0088			POPLAR030361					-0.427895
estExt_fgenesh4_pm.C_LG_VII0452	POPTR_0007s13650.1	Potri.007G017100.1	POPLAR030560			0.788458
estExt_fgenesh4_pm.C_LG_VII0474			POPLAR030583	-0.793817	-0.537678	-0.733295	-0.807223	-0.813481
estExt_fgenesh4_pm.C_LG_VIII0154			POPLAR030694		0.386955
estExt_fgenesh4_pm.C_LG_VIII0168			POPLAR030704				0.714925	0.639963
estExt_fgenesh4_pm.C_LG_VIII0345	POPTR_0008s08650.1	Potri.008G086800.1	POPLAR030875			-1.61339
estExt_fgenesh4_pm.C_LG_VIII0487	POPTR_0008s11560.1	Potri.008G116800.1	POPLAR030960			0.544666
estExt_fgenesh4_pm.C_LG_VIII0532	POPTR_0008s12480.1	Potri.008G125900.1	POPLAR030992			0.542029
estExt_fgenesh4_pm.C_LG_VIII0571			POPLAR031050			0.897472
estExt_fgenesh4_pm.C_LG_VIII0822	POPTR_0008s19930.1	Potri.008G194800.1	POPLAR031211			0.512204
estExt_fgenesh4_pm.C_LG_VIII0830	POPTR_0008s20160.1	Potri.008G197000.1	POPLAR031219			-0.493365	-0.56303
estExt_fgenesh4_pm.C_LG_X0111	POPTR_0010s02250.1	Potri.010G022100.1	POPLAR031315			-0.296614
estExt_fgenesh4_pm.C_LG_X0247			POPLAR031388					-0.512418
estExt_fgenesh4_pm.C_LG_X0276			POPLAR031421			-0.996695
estExt_fgenesh4_pm.C_LG_X1007	POPTR_0010s24420.1	Potri.010G237700.1	POPLAR031896			-1.05634	-0.957558
estExt_fgenesh4_pm.C_LG_XI0107	POPTR_0011s03430.1	Potri.011G031700.1	POPLAR031964			0.73623	0.613161
estExt_fgenesh4_pm.C_LG_XI0390	POPTR_0011s14810.1	Potri.011G145000.1	POPLAR032095			-0.420037		-0.738454
estExt_fgenesh4_pm.C_LG_XII0164	POPTR_0012s04700.1	Potri.012G052700.1	POPLAR032173		0.668787	0.742644
estExt_fgenesh4_pm.C_LG_XII0279			POPLAR032275			-0.437444	-0.517244
estExt_fgenesh4_pm.C_LG_XII0348	POPTR_0012s09710.1	Potri.012G095200.1	POPLAR032313	0.447408
estExt_fgenesh4_pm.C_LG_XII0384	POPTR_0012s10750.1	Potri.012G105700.1	POPLAR032338	-0.414201				-0.607668
estExt_fgenesh4_pm.C_LG_XII0397			POPLAR032349			0.419296
estExt_fgenesh4_pm.C_LG_XII0399			POPLAR032361					-0.286856
estExt_fgenesh4_pm.C_LG_XII0488			POPLAR032385			0.868457
estExt_fgenesh4_pm.C_LG_XIV0012	POPTR_0014s01280.1	Potri.014G012400.1	POPLAR032600			0.62639
estExt_fgenesh4_pm.C_LG_XIV0119	POPTR_0014s07930.1	Potri.014G083600.1	POPLAR032660			0.396937
estExt_fgenesh4_pm.C_LG_XIV0149	POPTR_0014s08650.1	Potri.014G090800.1	POPLAR032697					-0.630063
estExt_fgenesh4_pm.C_LG_XIV0336	POPTR_0014s12560.1	Potri.014G131000.1	POPLAR032782	-0.631033	-0.657438	-1.06985	-1.02884	-1.14709
estExt_fgenesh4_pm.C_LG_XIV0428	POPTR_0014s15390.1	Potri.014G155800.1	POPLAR032822			0.261076
estExt_fgenesh4_pm.C_LG_XIV0485	POPTR_0014s16750.1	Potri.014G169600.1	POPLAR032870					-0.469918
estExt_fgenesh4_pm.C_LG_XIV0527	POPTR_0014s17720.2	Potri.014G179100.1	POPLAR032899		-1.11372	-1.5231	-1.24223	-1.06787
estExt_fgenesh4_pm.C_LG_XIX0309			POPLAR033059		-0.675429
estExt_fgenesh4_pm.C_LG_XV0240			POPLAR033179			0.46246	0.499147	0.798794
estExt_fgenesh4_pm.C_LG_XVII0002			POPLAR033534					0.485767
estExt_fgenesh4_pm.C_LG_XVII0073	POPTR_0017s10940.1	Potri.017G073000.1	POPLAR033558				0.440422
estExt_fgenesh4_pm.C_LG_XVIII0270	POPTR_0018s09570.1	Potri.018G088400.1	POPLAR033782					0.397544
eugene3.00002060			POPLAR034097	0.703933
eugene3.00002211			POPLAR034405				-0.720711	-0.799324
eugene3.00002315	POPTR_0005s14500.1	Potri.017G125500.1	POPLAR034586	0.290235
eugene3.00002400	POPTR_0002s23630.1	Potri.002G235200.1	POPLAR034753	-0.599892	-1.04551	-1.48117	-1.4898	-1.36573
eugene3.00002614	POPTR_0002s25820.1	Potri.002G256500.1	POPLAR035146					-0.233292
eugene3.00002665			POPLAR035257					-0.683241
eugene3.00010157	POPTR_0001s03240.1	Potri.001G040000.1	POPLAR035513			-0.421836
eugene3.00010268	POPTR_0001s06340.1	Potri.001G026100.1	POPLAR035698			-0.514947
eugene3.00010275	POPTR_0001s06260.1	Potri.001G025300.1	POPLAR035715			0.406492
eugene3.00010471			POPLAR035902			1.152
eugene3.00010568			POPLAR036040			-0.932488
eugene3.00010675			POPLAR036168		-0.71843	-0.68657	-0.530341
eugene3.00010810			POPLAR036319			0.309883
eugene3.00010969	POPTR_0001s08620.1	Potri.001G111500.1	POPLAR036532	0.527728
eugene3.00011157	POPTR_0001s22140.1	Potri.001G213900.1	POPLAR036847			-0.258375
eugene3.00011159	POPTR_0001s22140.1	Potri.001G213900.1	POPLAR036854	0.337744
eugene3.00011519	POPTR_0001s25750.1	Potri.001G250400.1	POPLAR037052			0.442673
eugene3.00012014			POPLAR037534					0.517467
eugene3.00012098			POPLAR037611	0.412987
eugene3.00012359			POPLAR037974			0.651078	0.595897	0.566026
eugene3.00012559	POPTR_0001s36800.1	Potri.001G357700.1	POPLAR038196			-0.800732
eugene3.00012679	POPTR_0001s37930.1	Potri.T166700.1	POPLAR038316	0.452413		0.475598
eugene3.00012765	POPTR_0001s38810.1	Potri.001G379000.1	POPLAR038428			0.501665
eugene3.00012944			POPLAR038656			-0.215327
eugene3.00020021	POPTR_0002s00420.1	Potri.002G002100.1	POPLAR038879			-0.433847
eugene3.00020053	POPTR_0002s00770.1	Potri.002G006300.1	POPLAR038951			0.403612
eugene3.00020079	POPTR_0002s01050.3	Potri.002G009600.1	POPLAR038971					-0.21359
eugene3.00020120			POPLAR039053	-0.756796		-0.765473	-0.705509	-0.770141
eugene3.00020134	POPTR_0002s01650.1	Potri.002G015100.1	POPLAR039063	-1.66052
eugene3.00020135			POPLAR039071			0.456661	0.543247
eugene3.00020162	POPTR_0002s01990.1	Potri.002G018300.1	POPLAR039105			-0.839093	-1.02933	-1.39334
eugene3.00020176	POPTR_0002s02120.1	Potri.002G019700.1	POPLAR039127			-0.828098	-0.794918	-0.93462
eugene3.00020183			POPLAR039148		-1.05374	-0.900237	-0.951395	-0.972072
eugene3.00020204			POPLAR039198		-0.997952	-1.09139
eugene3.00020220			POPLAR039219				-1.31639	-0.96462
eugene3.00020229			POPLAR039240		-0.831222	-1.13545	-1.2734	-1.20449
eugene3.00020256	POPTR_0002s02970.1	Potri.002G028200.1	POPLAR039281			-0.720977	-0.795857	-1.04295
eugene3.00020276	POPTR_0002s03160.1	Potri.002G030200.1	POPLAR039309					0.180005
eugene3.00020305	POPTR_0002s03450.1	Potri.002G033100.1	POPLAR039326					-0.630545
eugene3.00020321	POPTR_0002s03620.1	Potri.002G034800.1	POPLAR039351			-0.387709	-0.315898
eugene3.00020335	POPTR_0002s03760.1	Potri.002G036300.1	POPLAR039369					-0.274535
eugene3.00020353			POPLAR039389			-0.731692
eugene3.00020386			POPLAR039421	-0.768415
eugene3.00020393			POPLAR039437	0.466667
eugene3.00020474			POPLAR039552			0.688706
eugene3.00020523			POPLAR039638			-0.441839	-0.381165
eugene3.00020526			POPLAR039646			0.783383
eugene3.00020549	POPTR_0002s05940.1	Potri.002G058300.1	POPLAR039676			-0.417677	-0.534673	-0.423684
eugene3.00020604	POPTR_0002s06500.1	Potri.002G064600.1	POPLAR039779			-0.514565	-0.647153	-0.71721
eugene3.00020632	POPTR_0002s06860.1	Potri.002G068000.1	POPLAR039829	-0.606893
eugene3.00020732	POPTR_0002s07930.1	Potri.002G079100.1	POPLAR040014			-0.648305
eugene3.00021015	POPTR_0002s11080.1	Potri.002G110100.1	POPLAR040448			-0.32494
eugene3.00021207	POPTR_0002s13140.1		POPLAR040793	0.310795				0.240258
eugene3.00021378	POPTR_0002s15030.1	Potri.002G149300.1	POPLAR041152					-0.351387
eugene3.00021499			POPLAR041379			-2.04201
eugene3.00021652	POPTR_0002s17870.1	Potri.002G178100.1	POPLAR041586		0.299632	0.394933	0.392454	0.397056
eugene3.00021665	POPTR_0002s18000.2	Potri.002G179300.1	POPLAR041598		-0.349158
eugene3.00021687	POPTR_0002s18240.1	Potri.002G181400.1	POPLAR041643			-0.453743	-0.425502
eugene3.00021843	POPTR_0002s19700.1	Potri.002G196000.1	POPLAR041919			-0.595741	-0.77763	-0.523795
eugene3.00021935	POPTR_0002s18770.1	Potri.002G186600.1	POPLAR042084			0.257404
eugene3.00030456			POPLAR042713					-0.553642
eugene3.00030463	POPTR_0003s07050.1	Potri.003G072900.1	POPLAR042730		-0.843834	-0.834939	-0.922724	-0.923792
eugene3.00030516	POPTR_0003s07580.1		POPLAR042809		-0.420035		-0.326099
eugene3.00030684			POPLAR043037					-0.334316
eugene3.00030778			POPLAR043183	-0.769498
eugene3.00030785	POPTR_0003s10540.1	Potri.003G106200.1	POPLAR043191			-0.367857
eugene3.00030908	POPTR_0003s11820.1	Potri.003G118300.1	POPLAR043385		-0.41148	-0.559999	-0.580747
eugene3.00031090	POPTR_0003s13650.1	Potri.003G136700.1	POPLAR043641				1.27369	0.974013
eugene3.00031141	POPTR_0003s14170.1	Potri.003G141800.1	POPLAR043705			0.879311
eugene3.00031177			POPLAR043771			-0.459781
eugene3.00031355			POPLAR044097	-1.13685		-1.52217	-1.3463	-1.21212
eugene3.00031418			POPLAR044251			-1.01122	-0.918603	-0.683778
eugene3.00031462			POPLAR044334					-0.983964
eugene3.00031528			POPLAR044468			-0.455839	-0.405264
eugene3.00031587	POPTR_0003s22360.1	Potri.003G206500.1	POPLAR044579					-0.385416
eugene3.00031637	POPTR_0003s20050.1	Potri.003G201500.1	POPLAR044661				0.543713
eugene3.00031677	POPTR_0003s19630.1	Potri.003G196900.1	POPLAR044734					0.262524
eugene3.00040049			POPLAR045299			0.578911
eugene3.00040150	POPTR_0004s02840.1	Potri.004G028800.1	POPLAR045420			0.483387
eugene3.00040233	POPTR_0004s03670.1	Potri.004G036500.1	POPLAR045546			1.08517
eugene3.00040559			POPLAR046032		0.599451	0.685703	0.550689	0.522769
eugene3.00040855	POPTR_0004s10250.1	Potri.004G102600.1	POPLAR046389	1.05423	0.628179	1.01272
eugene3.00040865			POPLAR046410			0.563857
eugene3.00041021	POPTR_0004s11950.1	Potri.004G120300.1	POPLAR046566	0.43977		0.607966	0.63217	0.534601
eugene3.00041033	POPTR_0004s12090.2	Potri.004G122100.1	POPLAR046602				-0.681259
eugene3.00041101	POPTR_0004s11620.1	Potri.004G117200.1	POPLAR046743	-0.532726
eugene3.00041113			POPLAR046780		0.660463	0.959142	0.793053	0.835764
eugene3.00041120			POPLAR046805			-0.225153
eugene3.00041187	POPTR_0004s16300.1	Potri.004G155700.1	POPLAR046941				-0.239022	-0.447975
eugene3.00041387	POPTR_0004s18500.1	Potri.004G178500.1	POPLAR047218					-0.318448
eugene3.00050027	POPTR_0005s06410.1	Potri.005G063200.1	POPLAR047343			-0.562256
eugene3.00050111	POPTR_0005s07320.1	Potri.005G072100.1	POPLAR047483			-0.351211
eugene3.00050207	POPTR_0005s08340.1	Potri.005G081600.1	POPLAR047649			0.462689
eugene3.00050503			POPLAR048095			-0.721976
eugene3.00050545	POPTR_0005s18940.1	Potri.005G145800.1	POPLAR048170			0.600664
eugene3.00050595	POPTR_0005s19530.1	Potri.005G152300.1	POPLAR048210			-0.278887
eugene3.00050783			POPLAR048492			-0.630706
eugene3.00050932			POPLAR048726					0.38156
eugene3.00051033	POPTR_0005s21860.1	Potri.005G196600.1	POPLAR048924				-0.547621	-0.484788
eugene3.00051120	POPTR_0002s05840.1	Potri.002G057400.1	POPLAR049028				1.30379	0.996983
eugene3.00051153	POPTR_0005s22990.1	Potri.005G208400.1	POPLAR049063	-0.476776
eugene3.00051184	POPTR_0005s23280.1	Potri.005G211200.1	POPLAR049122			0.637846
eugene3.00051282			POPLAR049324			0.326183
eugene3.00051376	POPTR_0005s25230.1	Potri.005G230700.1	POPLAR049508		-0.411541
eugene3.00051398			POPLAR049529	1.67908		1.22129	1.13327	1.53651
eugene3.00051453	POPTR_0005s26160.1	Potri.005G240100.1	POPLAR049604					0.343908
eugene3.00051482	POPTR_0005s26460.1	Potri.005G243000.1	POPLAR049669			-0.360137
eugene3.00051631	POPTR_0005s27940.1	Potri.005G258000.1	POPLAR049872			0.440879
eugene3.00060171	POPTR_0006s01910.1	Potri.006G018200.1	POPLAR050235				-0.429708
eugene3.00060638	POPTR_0006s07630.1	Potri.006G076700.1	POPLAR051140	0.384412		0.498988		0.435846
eugene3.00060886			POPLAR051610	-1.49462		-1.66406	-1.4887	-1.45056
eugene3.00060926			POPLAR051709			-0.52149
eugene3.00060985	POPTR_0006s14780.1	Potri.006G145600.1	POPLAR051861			-0.723402	-0.751229
eugene3.00061048	POPTR_0006s15570.1	Potri.006G151200.1	POPLAR051947				-0.381042	-0.389007
eugene3.00061137	POPTR_0006s21420.1	Potri.006G199800.1	POPLAR052094		0.629977	0.699892
eugene3.00061162			POPLAR052120			0.523495
eugene3.00061201	POPTR_0006s20830.1	Potri.006G193800.1	POPLAR052162			-0.264895
eugene3.00061217	POPTR_0006s20640.1	Potri.006G192000.1	POPLAR052218					-0.935848
eugene3.00061316			POPLAR052402	-0.457896		-0.592944	-0.613716	-0.587687
eugene3.00061325	POPTR_0006s19380.1	Potri.006G180100.1	POPLAR052411				0.528446
eugene3.00061326	POPTR_0006s19380.1	Potri.006G180100.1	POPLAR052418				0.430427
eugene3.00061433	POPTR_0006s22580.1	Potri.006G209200.1	POPLAR052595			-0.681308
eugene3.00061482			POPLAR052675			-0.499784	-0.661966	-0.583184
eugene3.00061578	POPTR_0006s24060.1	Potri.006G224200.1	POPLAR052805			-0.251207
eugene3.00061745			POPLAR053094			0.328945
eugene3.00061850			POPLAR053247			0.700298
eugene3.00061857			POPLAR053269					0.910077
eugene3.00061941	POPTR_0006s27920.3	Potri.006G263300.1	POPLAR053449			0.524251	0.551574
eugene3.00070028			POPLAR053661			-0.579891
eugene3.00070271	POPTR_0007s02870.1	Potri.007G119100.1	POPLAR054101				-0.179109
eugene3.00070299	POPTR_0007s03130.1		POPLAR054143			-0.287074
eugene3.00070308	POPTR_0007s03220.1	Potri.007G115600.1	POPLAR054180			-0.874336
eugene3.00070383	POPTR_0001s24230.1	Potri.001G235600.1	POPLAR054258			-0.289462
eugene3.00070428	POPTR_0007s04380.1	Potri.007G103600.1	POPLAR054349			0.960584
eugene3.00070549	POPTR_0007s05560.1	Potri.007G091900.1	POPLAR054541			-0.344985	-0.32041	-0.33411
eugene3.00070572	POPTR_0007s05860.1	Potri.007G088700.1	POPLAR054576	0.402043
eugene3.00070603			POPLAR054656	-0.426367		-0.494689	-0.693307	-0.732159
eugene3.00070607			POPLAR054666			-0.583082
eugene3.00070615			POPLAR054674					0.608161
eugene3.00070657			POPLAR054773			-0.643088	-0.807124	-0.617103
eugene3.00071141	POPTR_0007s13360.1	Potri.007G020200.1	POPLAR055387					-0.413541
eugene3.00071146			POPLAR055403	-0.480786	-0.719555	-0.805982	-0.605203	-0.523614
eugene3.00071193	POPTR_0007s13840.1	Potri.007G015100.1	POPLAR055428			0.776273
eugene3.00071282	POPTR_0007s14810.1	Potri.007G006200.1	POPLAR055493			-0.559809
eugene3.00071295			POPLAR055508			0.520092	0.539685	0.685327
eugene3.00071331			POPLAR055545	-0.974217		-0.747324
eugene3.00080024			POPLAR055615			0.694893
eugene3.00080043	POPTR_0008s00660.1	Potri.008G006000.1	POPLAR055639					-0.335576
eugene3.00080141	POPTR_0008s01830.1	Potri.008G017400.1	POPLAR055872			-0.468788
eugene3.00080148	POPTR_0008s01890.1	Potri.008G018000.1	POPLAR055885	0.49849
eugene3.00080156	POPTR_0008s01970.1	Potri.008G018900.1	POPLAR055901	-0.92311
eugene3.00080204	POPTR_0008s02400.1		POPLAR055990	1.18557		0.300827	0.426059	0.607904
eugene3.00080206			POPLAR055996	0.737541			0.276735	0.31003
eugene3.00080222			POPLAR056035	0.491783		0.624553	0.681597	0.604976
eugene3.00080245	POPTR_0008s02800.1	Potri.008G027700.1	POPLAR056096					-0.745376
eugene3.00080257			POPLAR056125			0.780532	0.644977	0.770055
eugene3.00080285			POPLAR056189			-0.671569
eugene3.00080303	POPTR_0008s03610.1	Potri.008G036200.1	POPLAR056235			-0.353459
eugene3.00080373	POPTR_0008s04310.1	Potri.008G043500.1	POPLAR056371			0.770886	0.498485
eugene3.00080405			POPLAR056412					0.422586
eugene3.00080432			POPLAR056468	1.03058	1.16256	1.40863	1.33032	1.5892
eugene3.00080454	POPTR_0008s05120.1	Potri.008G051300.1	POPLAR056529					0.293529
eugene3.00080475			POPLAR056572		0.81298	1.24083	0.950127	1.17993
eugene3.00080515	POPTR_0008s05810.2	Potri.008G057900.1	POPLAR056632		0.625543	0.637811	0.546055
eugene3.00080598	POPTR_0008s06690.1	Potri.008G067000.1	POPLAR056762		-0.605732	-0.945775	-0.681033	-0.687072
eugene3.00080694	POPTR_0008s07550.1	Potri.008G075600.1	POPLAR056914			0.411749		0.428401
eugene3.00080718	POPTR_0008s07770.2	Potri.008G078200.1	POPLAR056942		0.547973	0.374469	0.388186	0.423743
eugene3.00080757	POPTR_0008s08190.1	Potri.008G082400.1	POPLAR056992		0.426241	0.45104
eugene3.00080778	POPTR_0008s08420.1	Potri.008G084600.1	POPLAR057010		1.30066	1.16369	1.7219	2.00235
eugene3.00080785	POPTR_0008s08490.1	Potri.008G085400.1	POPLAR057032			0.476356
eugene3.00081145	POPTR_0008s12210.1	Potri.008G123100.1	POPLAR057567		0.714462	0.764028
eugene3.00081159	POPTR_0008s12360.1	Potri.008G124600.1	POPLAR057580		-0.378611	-0.308821
eugene3.00081202			POPLAR057632			-0.449969
eugene3.00081203	POPTR_0008s12820.4	Potri.008G129300.1	POPLAR057640			-0.487535
eugene3.00081215	POPTR_0008s12920.2	Potri.008G130200.1	POPLAR057660		0.337072
eugene3.00081247	POPTR_0008s13270.1	Potri.008G133300.1	POPLAR057722		0.425687		0.371292
eugene3.00081338			POPLAR057824		0.579125	0.635051		0.660673
eugene3.00081370	POPTR_0008s14590.1	Potri.008G146500.1	POPLAR057857	0.365489
eugene3.00081440			POPLAR057971			0.538267	0.536296
eugene3.00081476	POPTR_0008s15780.1	Potri.008G158000.1	POPLAR058066					-0.970925
eugene3.00081480	POPTR_0008s15810.1	Potri.008G158300.1	POPLAR058082	0.494635	0.596783	0.790456	0.57054	0.642077
eugene3.00081504			POPLAR058131	0.879849	1.23221	0.785602	1.06424	1.31913
eugene3.00081535	POPTR_0008s16650.1	Potri.008G166600.1	POPLAR058186			-0.379969
eugene3.00081642	POPTR_0008s17650.1	Potri.008G176500.1	POPLAR058337			0.527783
eugene3.00081684	POPTR_0008s18080.1	Potri.008G180500.1	POPLAR058386					0.512
eugene3.00090172	POPTR_0009s15470.1	Potri.009G152600.1	POPLAR059089			-0.312773
eugene3.00090351	POPTR_0001s24230.1	Potri.001G235600.1	POPLAR059319			-0.373183
eugene3.00090367	POPTR_0009s13410.1	Potri.009G131500.1	POPLAR059341			0.472516
eugene3.00090415			POPLAR059403			-0.333821
eugene3.00090843	POPTR_0009s08480.1	Potri.009G081200.1	POPLAR060070			-0.465235
eugene3.00091074	POPTR_0009s06270.1	Potri.009G057600.1	POPLAR060428	-0.416449			-0.390931	-0.358142
eugene3.00091076	POPTR_0009s06230.1		POPLAR060436			0.457025
eugene3.00091453			POPLAR060896			0.705163
eugene3.00100396			POPLAR061642	-0.496056
eugene3.00100406	POPTR_0010s07360.1	Potri.010G063100.1	POPLAR061650			0.401543
eugene3.00100718	POPTR_0010s08950.1	Potri.010G079000.1	POPLAR061967		-0.815106	-0.892229	-0.744521	-0.656114
eugene3.00100801			POPLAR062077			-0.28606
eugene3.00100841			POPLAR062127					0.377452
eugene3.00101754	POPTR_0010s18930.3	Potri.010G182100.1	POPLAR063486			-0.419348
eugene3.00101866	POPTR_0010s19990.1	Potri.010G192500.1	POPLAR063623		-0.605518		-0.633031
eugene3.00102045			POPLAR063830				-0.513641	-0.75102
eugene3.00102123	POPTR_0010s22550.1	Potri.010G218500.1	POPLAR063917					1.01242
eugene3.00102181			POPLAR063967				0.486673	0.567657
eugene3.00102265			POPLAR064071			-1.36751	-1.30096	-1.1413
eugene3.00102309	POPTR_0010s26140.1	Potri.010G254800.1	POPLAR064128			-0.41667	-0.456327
eugene3.00102346	POPTR_0010s25850.2	Potri.010G252000.1	POPLAR064163			-0.33625
eugene3.00102368	POPTR_0014s11370.1	Potri.014G118400.1	POPLAR064214				-0.578919
eugene3.00102370	POPTR_0010s25660.1		POPLAR064224			0.422706
eugene3.00102381	POPTR_0010s25540.1		POPLAR064235		-0.458484	-0.816704	-0.524278	-0.465449
eugene3.00102432	POPTR_0010s25060.1	Potri.010G244500.1	POPLAR064308				-0.457629
eugene3.00102453	POPTR_0010s24850.1	Potri.010G242200.1	POPLAR064372		-0.392153	-0.514505	-0.384841
eugene3.00110043	POPTR_0021s00610.1	Potri.011G004400.1	POPLAR064548	0.996215		0.959058	1.18687	0.934923
eugene3.00110147	POPTR_0011s02020.1	Potri.011G016200.1	POPLAR064696	0.266815
eugene3.00110206	POPTR_0011s00600.1	Potri.011G024200.1	POPLAR064818		0.668403	0.761662	0.707924	0.751644
eugene3.00110272			POPLAR064910			-1.22846
eugene3.00110294	POPTR_0011s04460.1	Potri.011G044800.1	POPLAR064961				-1.11212
eugene3.00110295	POPTR_0011s04450.1	Potri.011G044700.1	POPLAR064972				-0.915101
eugene3.00110468			POPLAR065259				0.475875	0.577043
eugene3.00110681	POPTR_0011s06860.1	Potri.011G071300.1	POPLAR065529			-0.314822
eugene3.00110744	POPTR_0011s07490.1	Potri.011G065100.1	POPLAR065700				-0.651717	-0.603409
eugene3.00110748	POPTR_0011s07540.1		POPLAR065713				-0.678548	-0.824503
eugene3.00110903			POPLAR065981		-0.846749	-1.03821	-0.776252	-0.734124
eugene3.00111255	POPTR_0011s15210.1	Potri.011G149100.1	POPLAR066687					-0.627241
eugene3.00111309	POPTR_0011s15750.1	Potri.011G154200.1	POPLAR066812				0.621846
eugene3.00120025	POPTR_0012s03920.2	Potri.012G042300.1	POPLAR066966		0.340391
eugene3.00120101	POPTR_0012s01070.1	Potri.012G034700.1	POPLAR067121					-0.47638
eugene3.00120142	POPTR_0012s01520.1		POPLAR067255		0.534107
eugene3.00120169	POPTR_0012s01850.1	Potri.012G011600.1	POPLAR067320			0.515939
eugene3.00120179	POPTR_0012s01940.1	Potri.T053800.1	POPLAR067340					-0.294438
eugene3.00120306			POPLAR067666		1.18451	1.10787	0.910444	0.966903
eugene3.00120310	POPTR_0011s07920.1	Potri.012G008700.1	POPLAR067674					-0.842339
eugene3.00120625			POPLAR068284			0.908927		0.654285
eugene3.00120976	POPTR_0012s10600.1	Potri.012G104200.1	POPLAR069005			-0.791496
eugene3.00120988	POPTR_0012s10720.1	Potri.012G105400.1	POPLAR069026			-0.424557
eugene3.00120996	POPTR_0012s10800.2	Potri.012G106200.1	POPLAR069040			-0.410458
eugene3.00121038	POPTR_0012s11270.1	Potri.012G110900.1	POPLAR069142				-0.187108
eugene3.00121084	POPTR_0012s12980.1	Potri.012G143600.1	POPLAR069233	0.62585
eugene3.00121224	POPTR_0012s14360.1	Potri.012G129400.1	POPLAR069508		-0.341588
eugene3.00121242	POPTR_0012s14570.1	Potri.012G127400.1	POPLAR069562			-0.777044
eugene3.00121254	POPTR_0012s14700.3	Potri.012G126100.1	POPLAR069625				-0.754717
eugene3.00121256	POPTR_0012s14730.1	Potri.012G125900.1	POPLAR069632			0.633164
eugene3.00121288	POPTR_0012s15080.1		POPLAR069701		-0.74817	-0.795112	-0.65756	-0.678152
eugene3.00130064	POPTR_0013s00880.1	Potri.013G007300.1	POPLAR069908			0.381912
eugene3.00130132	POPTR_0013s01570.1	Potri.013G014200.1	POPLAR070088	-0.755499
eugene3.00130170	POPTR_0013s01930.1	Potri.013G018600.1	POPLAR070145			0.757316
eugene3.00130373			POPLAR070608		-0.700892	-1.0832	-0.870168	-0.591038
eugene3.00130480			POPLAR070871			-0.430467
eugene3.00130539	POPTR_0464s00210.1	Potri.013G054800.1	POPLAR071017			-0.534902
eugene3.00130542	POPTR_0013s05190.1	Potri.013G055100.1	POPLAR071038			0.399707
eugene3.00130597			POPLAR071183	-0.441988
eugene3.00130643	POPTR_0013s06270.1	Potri.013G066500.1	POPLAR071297					-0.160538
eugene3.00130724	POPTR_0013s07070.1		POPLAR071459			-0.419672
eugene3.00130725			POPLAR071469			-0.677888
eugene3.00131100	POPTR_2038s00210.1	Potri.013G133500.1	POPLAR072305				1.33738
eugene3.00131118	POPTR_0013s13910.1	Potri.013G135500.1	POPLAR072347			0.562603
eugene3.00140044			POPLAR072966			0.665954
eugene3.00140097			POPLAR073083			0.457679
eugene3.00140106	POPTR_0014s01880.1	Potri.014G018500.1	POPLAR073098			0.813638
eugene3.00140107			POPLAR073105				-1.01376
eugene3.00140402	POPTR_0014s09080.1	Potri.014G095100.1	POPLAR073696			2.13503
eugene3.00140495	POPTR_0014s09990.1	Potri.014G104100.1	POPLAR073810					0.849445
eugene3.00140678	POPTR_0014s11760.2	Potri.014G122500.1	POPLAR074146			-0.325805
eugene3.00140704			POPLAR074197			0.39917
eugene3.00140734			POPLAR074270	-0.733706	-0.821813	-1.4957	-1.52017	-1.33422
eugene3.00140779	POPTR_0014s12790.1	Potri.014G133400.1	POPLAR074355	-0.337944		-0.455581	-0.454611	-0.554989
eugene3.00140787			POPLAR074372			-0.759816	-0.769109
eugene3.00140847			POPLAR074513	-0.601698			-0.707377
eugene3.00140870	POPTR_0014s13640.1	Potri.014G140300.1	POPLAR074568					-0.801047
eugene3.00140904			POPLAR074627			-0.493738
eugene3.00141045			POPLAR074916	-0.441519		-0.579741	-0.678786	-0.542794
eugene3.00141047			POPLAR074924	-0.828613	-0.785945	-1.37181	-1.59502	-1.35562
eugene3.00141082	POPTR_0014s15900.1	Potri.014G160800.1	POPLAR074985			-0.494035
eugene3.00141205	POPTR_0014s17150.1	Potri.014G197700.1	POPLAR075201			-0.371316
eugene3.00141213	POPTR_0014s17240.1		POPLAR075215		-0.315338	-0.583005	-0.460442	-0.340687
eugene3.00141236			POPLAR075261		1.14145	1.12708	1.10518	0.94652
eugene3.00141403			POPLAR075438			0.672003
eugene3.00141420	POPTR_0014s18700.1		POPLAR075477					-0.468054
eugene3.00150124	POPTR_0015s01350.1	Potri.015G011100.1	POPLAR075939			0.263801
eugene3.00150300	POPTR_0015s03730.1	Potri.015G046600.1	POPLAR076323		-0.474435	-0.62914	-0.433184
eugene3.00150490	POPTR_0015s08110.1	Potri.015G069700.1	POPLAR076592			0.547496
eugene3.00150565	POPTR_0015s08860.1		POPLAR076672			0.687744	0.459815	0.410606
eugene3.00150835			POPLAR077175			1.06721
eugene3.00150891	POPTR_0015s12130.1	Potri.015G109800.1	POPLAR077278	-0.406621				-0.470258
eugene3.00150899			POPLAR077305	0.51612	0.75165	0.685189	0.825949	0.91546
eugene3.00150935	POPTR_0096s00250.1	Potri.T060600.1	POPLAR077388			-0.379499
eugene3.00150987	POPTR_0015s15570.1	Potri.015G119400.1	POPLAR077494		1.021		0.97254
eugene3.00150989	POPTR_0015s15550.1	Potri.015G119600.1	POPLAR077508	-0.447838
eugene3.00151000			POPLAR077566		0.37577	0.394128
eugene3.00160140			POPLAR078344	0.957724
eugene3.00160332	POPTR_0016s03930.1		POPLAR078694					0.487362
eugene3.00160432	POPTR_0016s05050.1	Potri.016G050100.1	POPLAR078981				-0.305225
eugene3.00160625	POPTR_0016s06930.1	Potri.016G068800.1	POPLAR079363			-0.233225
eugene3.00170150	POPTR_0017s08070.1	Potri.017G053600.1	POPLAR081168	-0.659			-0.594424	-0.47791
eugene3.00180550	POPTR_0018s03000.1	Potri.018G014800.1	POPLAR082450	0.623172
eugene3.00180621	POPTR_0018s06410.1	Potri.018G074200.1	POPLAR082580			-0.438906
eugene3.00180638			POPLAR082615			-0.565362
eugene3.00180778	POPTR_0018s09585.1		POPLAR082846		-0.366089	-0.4996
eugene3.00180945			POPLAR083139	0.500964
eugene3.00190030			POPLAR083878		0.631471	0.558306		0.704788
eugene3.00190031	POPTR_0019s00230.2	Potri.018G138100.1	POPLAR083883			0.630041	0.689154	0.658026
eugene3.00190043	POPTR_0661s00210.1	Potri.T045400.1	POPLAR083900					0.670033
eugene3.00190090			POPLAR083965		0.391061	0.363273		0.387206
eugene3.00190357	POPTR_0019s04670.1	Potri.019G031200.1	POPLAR084262	-0.889965
eugene3.00190574			POPLAR084612			0.814185
eugene3.00190612	POPTR_0019s08790.1		POPLAR084660			-0.636645
eugene3.00190634	POPTR_0019s09980.1	Potri.019G071200.1	POPLAR084696		0.307231	0.308486
eugene3.00190658	POPTR_0019s10230.1	Potri.019G073400.1	POPLAR084722		0.788659
eugene3.00190826	POPTR_0019s12060.1	Potri.019G090800.1	POPLAR085024					-0.785237
eugene3.00190875	POPTR_0019s12480.1	Potri.019G111500.1	POPLAR085123			0.33996
eugene3.00190974			POPLAR085353			0.820302	0.807445
eugene3.00191075	POPTR_0019s13850.1	Potri.019G106300.1	POPLAR085488			-0.405644
eugene3.00191076	POPTR_0045s00240.1		POPLAR085492					-0.325598
fgenesh4_kg.C_LG_I000098	POPTR_0001s38910.3	Potri.001G380100.1	POPLAR085502	0.322585
fgenesh4_kg.C_LG_V000020			POPLAR085543			0.835491
fgenesh4_pg.C_LG_I000069	POPTR_0001s04470.1		POPLAR085700	-0.772962		-0.940556	-0.602409	-0.755967
fgenesh4_pg.C_LG_I000118			POPLAR085766			-0.708671	-1.06787	-1.36153
fgenesh4_pg.C_LG_I000238	POPTR_0001s06790.1	Potri.001G030600.1	POPLAR085893			-0.326444	-0.274169
fgenesh4_pg.C_LG_I000355	POPTR_0001s05520.1	Potri.001G017500.1	POPLAR086081					-1.12543
fgenesh4_pg.C_LG_I000370	POPTR_0001s05370.1	Potri.001G016000.1	POPLAR086110		-0.319112	-0.530156	-0.367109
fgenesh4_pg.C_LG_I000678			POPLAR086446				-0.485309	-0.456406
fgenesh4_pg.C_LG_I000684	POPTR_0001s11930.1	Potri.001G078300.1	POPLAR086466					-0.702372
fgenesh4_pg.C_LG_I000905	POPTR_0001s09620.1	Potri.001G101800.1	POPLAR086714			-0.339594
fgenesh4_pg.C_LG_I001418	POPTR_0001s18640.1	Potri.001G185700.1	POPLAR087294				0.542824
fgenesh4_pg.C_LG_I002232	POPTR_0001s35980.1	Potri.001G339200.1	POPLAR088233			0.861078
fgenesh4_pg.C_LG_I002618	POPTR_0001s30650.1	Potri.001G299100.1	POPLAR088702	-0.52861		-0.719535	-0.48273	-0.422392
fgenesh4_pg.C_LG_I002629	POPTR_0001s30510.1	Potri.001G297800.1	POPLAR088727	-0.975544		-1.11991	-0.815028
fgenesh4_pg.C_LG_I003052			POPLAR089324			-0.664572	-0.611411	-0.644219
fgenesh4_pg.C_LG_II000182	POPTR_0002s02090.1	Potri.002G019400.1	POPLAR089902			-0.498135
fgenesh4_pg.C_LG_II000213	POPTR_0002s02440.1	Potri.002G022800.1	POPLAR089954			0.48292	0.459369
fgenesh4_pg.C_LG_II000224	POPTR_0002s02560.2	Potri.002G024000.1	POPLAR089969	-0.62894		-0.942888	-0.56709	-0.528125
fgenesh4_pg.C_LG_II000225	POPTR_0002s02570.1	Potri.002G024100.1	POPLAR089974			0.900914	0.702337	0.59436
fgenesh4_pg.C_LG_II000258	POPTR_0002s02960.1	Potri.002G028100.1	POPLAR090006	-0.619183	-0.555034	-0.700373	-0.8252	-0.772838
fgenesh4_pg.C_LG_II000388	POPTR_0002s04270.1	Potri.002G041800.1	POPLAR090158			-0.662576
fgenesh4_pg.C_LG_II000390			POPLAR090170			-0.560637
fgenesh4_pg.C_LG_II000395	POPTR_0002s04380.1	Potri.002G042700.1	POPLAR090179				-0.40012
fgenesh4_pg.C_LG_II000397			POPLAR090187			-0.297373	-0.423469
fgenesh4_pg.C_LG_II000407	POPTR_0002s04470.1	Potri.002G043800.1	POPLAR090193	-0.513454	-0.499849	-0.599171
fgenesh4_pg.C_LG_II000450	POPTR_0002s04870.1	Potri.002G047800.1	POPLAR090232					0.190561
fgenesh4_pg.C_LG_II000456	POPTR_0002s04940.1	Potri.002G048700.1	POPLAR090255	-0.428492	-0.347305	-0.47544
fgenesh4_pg.C_LG_II000457	POPTR_0002s04950.1	Potri.002G048800.1	POPLAR090264	-0.326832	-0.321352	-0.387716
fgenesh4_pg.C_LG_II000536	POPTR_0002s05820.1	Potri.002G057200.1	POPLAR090364					-0.708369
fgenesh4_pg.C_LG_II000545	POPTR_0002s05890.1	Potri.002G057800.1	POPLAR090373	0.229549				0.192688
fgenesh4_pg.C_LG_II000595	POPTR_0002s06400.1	Potri.002G063500.1	POPLAR090429			-0.426553
fgenesh4_pg.C_LG_II000596			POPLAR090438	0.712306			-0.697261	-0.907684
fgenesh4_pg.C_LG_II000735	POPTR_0002s08160.1	Potri.002G081100.1	POPLAR090641	-1.72186	-1.219	-2.12075	-1.78881	-1.6201
fgenesh4_pg.C_LG_II000753			POPLAR090668	0.376212
fgenesh4_pg.C_LG_II001012	POPTR_0002s11030.1		POPLAR090976					-0.305292
fgenesh4_pg.C_LG_II001470	POPTR_0002s16080.1	Potri.002G159400.1	POPLAR091520			-0.8605
fgenesh4_pg.C_LG_II001577	POPTR_0002s17230.1	Potri.002G171300.1	POPLAR091670			0.531327
fgenesh4_pg.C_LG_II001623	POPTR_0002s17670.1	Potri.002G176200.1	POPLAR091725			-0.350152	-0.288429	-0.347
fgenesh4_pg.C_LG_II001649	POPTR_0002s17980.1	Potri.002G179000.1	POPLAR091766		-0.792521			-0.832181
fgenesh4_pg.C_LG_II001656	POPTR_0002s18050.4	Potri.002G179800.1	POPLAR091782			-0.541014
fgenesh4_pg.C_LG_II002083	POPTR_0012s06300.2	Potri.002G229000.1	POPLAR092256			-0.331209
fgenesh4_pg.C_LG_II002086	POPTR_0012s06330.1	Potri.002G229300.1	POPLAR092266			-0.604636
fgenesh4_pg.C_LG_II002156	POPTR_0115s00230.1	Potri.T105700.1	POPLAR092319	-0.327738		-0.276016	-0.258545
fgenesh4_pg.C_LG_II002416	POPTR_0002s24180.1	Potri.002G240700.1	POPLAR092634		0.432217
fgenesh4_pg.C_LG_II002531	POPTR_0002s25410.1	Potri.002G252800.1	POPLAR092744	0.511188
fgenesh4_pg.C_LG_III000018	POPTR_0015s03590.1		POPLAR092930			0.510007
fgenesh4_pg.C_LG_III000275	POPTR_0003s06410.1	Potri.003G065900.1	POPLAR093289			0.347335
fgenesh4_pg.C_LG_III000492	POPTR_0003s06760.1	Potri.003G070000.1	POPLAR093587		-0.381967	-0.331328
fgenesh4_pg.C_LG_III000497	POPTR_0003s06810.1		POPLAR093606					-0.223077
fgenesh4_pg.C_LG_III000619	POPTR_0003s07990.1	Potri.003G082000.1	POPLAR093771			-0.737011	-0.463243
fgenesh4_pg.C_LG_III000900	POPTR_0003s11120.1	Potri.003G111900.1	POPLAR094149				-0.5654	-0.516753
fgenesh4_pg.C_LG_III001019	POPTR_0003s12430.2	Potri.003G124200.1	POPLAR094279		-0.292371	-0.390068
fgenesh4_pg.C_LG_III001280	POPTR_0003s15310.2	Potri.003G154300.1	POPLAR094637	-0.452164		-0.5108	-0.438427	-0.525578
fgenesh4_pg.C_LG_III001501	POPTR_0003s17640.1	Potri.003G177900.1	POPLAR094860			-0.316273	-0.330387	-0.420121
fgenesh4_pg.C_LG_III001537	POPTR_0003s18000.1	Potri.003G181600.1	POPLAR094900					-0.323589
fgenesh4_pg.C_LG_III001541	POPTR_0003s18020.1	Potri.003G181800.1	POPLAR094933			-1.40406	-1.38473	-1.80384
fgenesh4_pg.C_LG_III001771			POPLAR095247					-0.506994
fgenesh4_pg.C_LG_III001778	POPTR_2331s00010.1		POPLAR095261					-0.281327
fgenesh4_pg.C_LG_IV000041	POPTR_0004s01570.1	Potri.004G015800.1	POPLAR095440			-0.388917
fgenesh4_pg.C_LG_IV000291	POPTR_0004s06790.1	Potri.004G069300.1	POPLAR095704				0.595063	0.675587
fgenesh4_pg.C_LG_IV000518	POPTR_0004s04430.1	Potri.004G044400.1	POPLAR095982			0.827217
fgenesh4_pg.C_LG_IV000633	POPTR_0004s09210.1	Potri.004G093200.1	POPLAR096213			0.460469	0.41539	0.606223
fgenesh4_pg.C_LG_IV000635	POPTR_0004s09190.1	Potri.004G093000.1	POPLAR096218				-0.752857
fgenesh4_pg.C_LG_IV000687	POPTR_0004s08700.1	Potri.004G088400.1	POPLAR096278		0.312776		0.405747	0.362451
fgenesh4_pg.C_LG_IV000927			POPLAR096523			-0.560497
fgenesh4_pg.C_LG_IV000935	POPTR_0004s10830.1	Potri.T017200.1	POPLAR096541			0.460537	0.783533	0.570864
fgenesh4_pg.C_LG_IV001075	POPTR_0004s14230.1	Potri.004G134700.1	POPLAR096655		0.640029	0.915398	0.859715
fgenesh4_pg.C_LG_IV001111	POPTR_0004s12100.1	Potri.004G122000.1	POPLAR096686			0.311154	0.400181	0.411076
fgenesh4_pg.C_LG_IV001142	POPTR_0004s12310.1	Potri.004G124200.1	POPLAR096726		0.691305	0.460815	0.489022	0.531345
fgenesh4_pg.C_LG_IV001190	POPTR_0004s11540.1	Potri.004G116400.1	POPLAR096773			-0.69991
fgenesh4_pg.C_LG_IX000128	POPTR_0009s15900.1		POPLAR097310		0.719774
fgenesh4_pg.C_LG_IX000173	POPTR_0009s15380.1	Potri.009G151700.1	POPLAR097387			-0.569351
fgenesh4_pg.C_LG_IX000318	POPTR_0009s13790.1	Potri.009G135600.1	POPLAR097513		-0.438164		-0.439448	-0.60504
fgenesh4_pg.C_LG_IX000577	POPTR_0009s10960.1	Potri.009G106400.1	POPLAR097796					-0.559549
fgenesh4_pg.C_LG_IX000832	POPTR_0009s08210.1	Potri.009G078500.1	POPLAR098087			-0.39267
fgenesh4_pg.C_LG_V000373	POPTR_0005s10040.1	Potri.005G097700.1	POPLAR099260	0.945962
fgenesh4_pg.C_LG_V000641	POPTR_0005s19250.2	Potri.005G148700.1	POPLAR099634			-0.416889
fgenesh4_pg.C_LG_V001253	POPTR_0005s23090.1	Potri.005G209300.1	POPLAR100249		0.286506		0.324579	0.2688
fgenesh4_pg.C_LG_V001299	POPTR_0005s23580.1	Potri.005G214100.1	POPLAR100281	0.288464
fgenesh4_pg.C_LG_V001617	POPTR_0005s26860.1	Potri.005G247300.1	POPLAR100487					-0.282946
fgenesh4_pg.C_LG_VI000112			POPLAR100755			-0.489777	-0.43071
fgenesh4_pg.C_LG_VI000113	POPTR_0006s01330.2	Potri.006G011700.1	POPLAR100762			-0.267961
fgenesh4_pg.C_LG_VI000588	POPTR_0006s07640.1	Potri.006G076800.1	POPLAR101483					0.395743
fgenesh4_pg.C_LG_VI000895	POPTR_0006s10940.1	Potri.006G109000.1	POPLAR101934			-0.60848	-0.495984
fgenesh4_pg.C_LG_VI001120			POPLAR102165	-0.259314
fgenesh4_pg.C_LG_VI001309			POPLAR102456			-0.289759
fgenesh4_pg.C_LG_VI001341	POPTR_0006s22220.1	Potri.006G205800.1	POPLAR102484				0.224356
fgenesh4_pg.C_LG_VI001367	POPTR_0006s22510.1	Potri.006G208800.1	POPLAR102549					-0.769891
fgenesh4_pg.C_LG_VI001391	POPTR_0006s22840.1	Potri.006G211800.1	POPLAR102567			-0.245473
fgenesh4_pg.C_LG_VI001407	POPTR_0009s02390.1		POPLAR102576	-0.653359		-0.644255	-0.664378	-0.532163
fgenesh4_pg.C_LG_VI001409	POPTR_0006s23030.1	Potri.006G213800.1	POPLAR102581		-0.452428	-0.381491
fgenesh4_pg.C_LG_VI001509	POPTR_0006s23930.1	Potri.006G222700.1	POPLAR102696					-0.416294
fgenesh4_pg.C_LG_VI001775	POPTR_0006s26670.1	Potri.006G250500.1	POPLAR103000	0.400816
fgenesh4_pg.C_LG_VII000114	POPTR_0007s01390.1	Potri.007G134900.1	POPLAR103365			-0.321459
fgenesh4_pg.C_LG_VII000258	POPTR_0007s02780.1	Potri.007G119900.1	POPLAR103541			-0.503258
fgenesh4_pg.C_LG_VII000502	POPTR_0007s05600.1	Potri.007G091600.1	POPLAR103817	-0.72991		-1.05751	-0.824579	-0.754007
fgenesh4_pg.C_LG_VII000889	POPTR_0007s11060.1	Potri.007G043600.1	POPLAR104178			0.396299
fgenesh4_pg.C_LG_VII000907	POPTR_0007s11240.2	Potri.007G041600.1	POPLAR104199					-1.20377
fgenesh4_pg.C_LG_VII000979	POPTR_0007s11940.1	Potri.007G035000.1	POPLAR104353			-0.414094
fgenesh4_pg.C_LG_VII001057	POPTR_0007s12660.1	Potri.007G027300.1	POPLAR104442			-0.826119
fgenesh4_pg.C_LG_VII001302	POPTR_0007s15160.1	Potri.007G002700.1	POPLAR104660			-0.267771
fgenesh4_pg.C_LG_VIII000109	POPTR_0008s01370.1	Potri.008G013100.1	POPLAR104866			-0.585833
fgenesh4_pg.C_LG_VIII000130	POPTR_0162s00200.3	Potri.008G000600.1	POPLAR104898	-0.616107		-0.657255	-0.621437	-0.550408
fgenesh4_pg.C_LG_VIII000310	POPTR_0008s03990.3	Potri.008G040100.1	POPLAR105125		0.779946	0.728556
fgenesh4_pg.C_LG_VIII000501	POPTR_0008s06000.1	Potri.008G059600.1	POPLAR105399		0.496947	0.859457	0.793558	0.670004
fgenesh4_pg.C_LG_VIII000723	POPTR_0008s08290.1	Potri.008G083400.1	POPLAR105689			0.459919
fgenesh4_pg.C_LG_VIII001215			POPLAR106313		1.35072	1.35684	1.22835	1.25594
fgenesh4_pg.C_LG_VIII001303	POPTR_0008s14510.1	Potri.008G145800.1	POPLAR106461		0.330608	0.304837
fgenesh4_pg.C_LG_VIII001390	POPTR_0008s15570.1	Potri.008G155900.1	POPLAR106540	1.12698
fgenesh4_pg.C_LG_VIII001440			POPLAR106581			0.372352
fgenesh4_pg.C_LG_VIII001652	POPTR_0008s18900.1		POPLAR106916			-0.337505
fgenesh4_pg.C_LG_VIII001880	POPTR_0008s21100.1	Potri.008G206100.1	POPLAR107127			-0.626481
fgenesh4_pg.C_LG_VIII001928	POPTR_0010s04420.1		POPLAR107218		-0.624524	-0.87113	-1.0302	-0.82156
fgenesh4_pg.C_LG_X000365	POPTR_0010s07980.1	Potri.010G069100.1	POPLAR107709	-0.925114
fgenesh4_pg.C_LG_X000784	POPTR_0010s09540.1	Potri.010G085300.1	POPLAR108144				-0.404407
fgenesh4_pg.C_LG_X000800	POPTR_0010s09710.1		POPLAR108169			-0.401812
fgenesh4_pg.C_LG_X002084	POPTR_0010s23580.1	Potri.010G229100.1	POPLAR109500				-0.321539
fgenesh4_pg.C_LG_XI000134	POPTR_0011s01680.1		POPLAR109981		0.2436		0.255894	0.272187
fgenesh4_pg.C_LG_XI000250	POPTR_1009s00220.1		POPLAR110154			-0.821978	-0.639711
fgenesh4_pg.C_LG_XI000652	POPTR_0001s30650.1	Potri.001G299100.1	POPLAR110528	-0.531926		-0.665575	-0.477917	-0.487523
fgenesh4_pg.C_LG_XI000895			POPLAR110686	0.995274		1.12877	0.847028	0.793361
fgenesh4_pg.C_LG_XI001028	POPTR_0011s12660.1	Potri.011G126900.1	POPLAR110795		-0.905037		-0.94119
fgenesh4_pg.C_LG_XI001122	POPTR_0011s13560.1	Potri.011G132200.1	POPLAR110851		1.5294	1.6432	1.87669	1.94352
fgenesh4_pg.C_LG_XII000174	POPTR_0012s01950.1		POPLAR111231					-1.05487
fgenesh4_pg.C_LG_XII000183	POPTR_0012s02080.1	Potri.012G013500.1	POPLAR111261			0.437603		0.484384
fgenesh4_pg.C_LG_XII000290	POPTR_0011s07960.1		POPLAR111410		1.4163	1.3693	1.04173	1.018
fgenesh4_pg.C_LG_XII001061	POPTR_0012s11140.1	Potri.012G109500.1	POPLAR112293				0.285118	0.387771
fgenesh4_pg.C_LG_XII001289	POPTR_0012s14830.1	Potri.012G124800.1	POPLAR112563				-0.660132
fgenesh4_pg.C_LG_XII001296	POPTR_0012s14850.1		POPLAR112599			-1.44087
fgenesh4_pg.C_LG_XII001314	POPTR_0012s12360.1	Potri.012G123400.1	POPLAR112621	-1.53977	-0.713698	-1.08793	-1.08325	-1.20457
fgenesh4_pg.C_LG_XII001317			POPLAR112632		-0.56288	-0.755294	-0.656978	-0.671459
fgenesh4_pg.C_LG_XIV000035	POPTR_0014s00760.1	Potri.014G007600.1	POPLAR112963			-0.418266
fgenesh4_pg.C_LG_XIV000233	POPTR_0014s07430.1	Potri.014G078300.1	POPLAR113165			0.315982
fgenesh4_pg.C_LG_XIV000936	POPTR_0014s15150.1	Potri.014G153200.1	POPLAR113824	-0.582064		-0.434031
fgenesh4_pg.C_LG_XIV000947			POPLAR113830					-0.560677
fgenesh4_pg.C_LG_XIV001138	POPTR_0014s17320.1	Potri.014G174800.1	POPLAR113916				-0.856505	-0.90826
fgenesh4_pg.C_LG_XIV001202	POPTR_0014s17830.1	Potri.014G180100.1	POPLAR113963			-0.599635	-0.75122	-0.751597
fgenesh4_pg.C_LG_XIX000353	POPTR_0019s07770.1	Potri.019G051000.1	POPLAR114392		1.44964	1.24752	1.25248	1.24948
fgenesh4_pg.C_LG_XIX000396	POPTR_0019s04880.1	Potri.019G033200.1	POPLAR114425			0.340687
fgenesh4_pg.C_LG_XIX000638	POPTR_0019s09830.1	Potri.019G070400.1	POPLAR114648	0.624508
fgenesh4_pg.C_LG_XIX000864	POPTR_0019s12400.1	Potri.019G094200.1	POPLAR114858	0.981688
fgenesh4_pg.C_LG_XV000813	POPTR_0015s11870.1	Potri.015G107500.1	POPLAR115827				-0.388348
fgenesh4_pg.C_LG_XV000879	POPTR_0017s01550.1	Potri.T060300.1	POPLAR115868					-0.320299
fgenesh4_pg.C_LG_XV000903	POPTR_0015s15770.1	Potri.015G117500.1	POPLAR115904		0.418382
fgenesh4_pg.C_LG_XV000919	POPTR_0015s15610.1	Potri.015G119100.1	POPLAR115955		1.25965
fgenesh4_pg.C_LG_XVI000029	POPTR_0016s00980.1	Potri.016G007900.1	POPLAR116199	-0.349523
fgenesh4_pg.C_LG_XVI000050			POPLAR116220			0.816854
fgenesh4_pg.C_LG_XVI000064	POPTR_0067s00300.1	Potri.016G012000.1	POPLAR116260		-1.01248	-0.850486	-0.723051	-0.792722
fgenesh4_pg.C_LG_XVI000467	POPTR_0016s05980.1	Potri.016G059800.1	POPLAR116629			-0.497086
fgenesh4_pg.C_LG_XVI000768	POPTR_0016s09041.1	Potri.016G088900.1	POPLAR116899			0.760514
fgenesh4_pg.C_LG_XVI001363	POPTR_0016s15100.1		POPLAR117286					0.60315
fgenesh4_pg.C_LG_XVII000505	POPTR_0017s13120.1	Potri.017G097400.1	POPLAR117796	2.18743
fgenesh4_pg.C_LG_XVIII000637	POPTR_0006s04030.1	Potri.T098000.1	POPLAR118365	-0.818615		-1.15741
fgenesh4_pg.C_LG_XVIII001002			POPLAR118754	0.249784
fgenesh4_pg.C_LG_XVIII001129	POPTR_0018s13170.1	Potri.018G131800.1	POPLAR118994		-0.727647
fgenesh4_pm.C_LG_I000104	POPTR_0001s06200.1	Potri.001G024600.1	POPLAR119115			-0.598759
fgenesh4_pm.C_LG_I000848	POPTR_0001s34880.1	Potri.001G349600.1	POPLAR119657	0.671927
fgenesh4_pm.C_LG_I000859	POPTR_0001s35120.1	Potri.001G347400.1	POPLAR119684			-1.01817
fgenesh4_pm.C_LG_I001163	POPTR_0001s37680.1	Potri.001G368100.1	POPLAR119884	0.842784
fgenesh4_pm.C_LG_II000154	POPTR_0002s03350.1	Potri.002G032200.1	POPLAR120041			0.883702	0.868883
fgenesh4_pm.C_LG_II000184	POPTR_0002s03930.1	Potri.002G038200.1	POPLAR120064			-0.845693	-0.913262	-0.914476
fgenesh4_pm.C_LG_II000297	POPTR_0002s06330.2	Potri.002G062600.1	POPLAR120149				0.408653	0.462546
fgenesh4_pm.C_LG_II000319	POPTR_0002s06950.1	Potri.002G068900.1	POPLAR120160			0.465917		0.453481
fgenesh4_pm.C_LG_II000345			POPLAR120203	0.424574
fgenesh4_pm.C_LG_II000909	POPTR_0440s00200.1	Potri.002G195900.1	POPLAR120543			0.391914
fgenesh4_pm.C_LG_II000913	POPTR_0002s19520.1	Potri.002G194400.1	POPLAR120550		0.369079	0.3701	0.477106	0.385162
fgenesh4_pm.C_LG_III000147	POPTR_0003s07030.1	Potri.003G072700.1	POPLAR120794			0.920545
fgenesh4_pm.C_LG_III000386			POPLAR120981			-0.483609
fgenesh4_pm.C_LG_III000529	POPTR_0003s15450.1	Potri.003G155800.1	POPLAR121052					-0.364612
fgenesh4_pm.C_LG_IV000229	POPTR_0004s09340.1	Potri.004G094500.1	POPLAR121327		-0.356465	-0.393533		-0.377695
fgenesh4_pm.C_LG_IV000361	POPTR_0004s13540.1	Potri.004G130400.1	POPLAR121392			0.55088	0.371485	0.366814
fgenesh4_pm.C_LG_IV000391	POPTR_0004s12160.1	Potri.004G121500.1	POPLAR121443	0.769629	1.08481	1.3013	1.18317	1.39898
fgenesh4_pm.C_LG_IV000465	POPTR_0004s16380.2	Potri.004G156500.1	POPLAR121462	0.590443
fgenesh4_pm.C_LG_IV000554	POPTR_0004s18290.1		POPLAR121506		0.762826	0.63382	0.745047	0.989669
fgenesh4_pm.C_LG_IX000148			POPLAR121657			-0.330109
fgenesh4_pm.C_LG_IX000405	POPTR_0009s08270.3	Potri.009G079000.1	POPLAR121823		-0.477637	-0.571696		-0.453038
fgenesh4_pm.C_LG_IX000514	POPTR_0009s05940.1	Potri.009G054600.1	POPLAR121897			-0.310123
fgenesh4_pm.C_LG_V000477	POPTR_0005s22700.2	Potri.005G205300.1	POPLAR122312		0.523392
fgenesh4_pm.C_LG_V000599	POPTR_0005s25210.1	Potri.005G230500.1	POPLAR122386			0.501445
fgenesh4_pm.C_LG_VI000258	POPTR_0006s07980.1	Potri.006G080100.1	POPLAR122587			-0.443066
fgenesh4_pm.C_LG_VI000651	POPTR_0006s23770.1	Potri.006G221100.1	POPLAR122890				0.577005
fgenesh4_pm.C_LG_VI000667	POPTR_0006s24170.3	Potri.006G225200.1	POPLAR122903			-0.366169	-0.351539
fgenesh4_pm.C_LG_VII000037	POPTR_0007s01240.1	Potri.007G136800.1	POPLAR123015	-0.341402
fgenesh4_pm.C_LG_VII000357	POPTR_0007s11610.1	Potri.007G038200.1	POPLAR123199					-0.727167
fgenesh4_pm.C_LG_VII000485	POPTR_0007s14220.1	Potri.007G011500.1	POPLAR123265			-0.349251
fgenesh4_pm.C_LG_VIII000150	POPTR_0008s04470.1	Potri.008G045100.1	POPLAR123391					-0.570595
fgenesh4_pm.C_LG_VIII000290	POPTR_0008s07310.1	Potri.008G073100.1	POPLAR123470				0.286598
fgenesh4_pm.C_LG_VIII000318			POPLAR123493		0.567074	0.625548		0.681433
fgenesh4_pm.C_LG_VIII000353	POPTR_0008s08740.1	Potri.008G087800.1	POPLAR123508		0.733711			0.660447
fgenesh4_pm.C_LG_X000178	POPTR_0010s06630.1	Potri.010G056200.1	POPLAR124002			-0.422027
fgenesh4_pm.C_LG_X000399	POPTR_0010s11500.1	Potri.010G104400.1	POPLAR124142				0.475276	0.641011
fgenesh4_pm.C_LG_XII000101	POPTR_0012s02520.1	Potri.012G018200.1	POPLAR124751			-0.287182
fgenesh4_pm.C_LG_XIV000269	POPTR_0014s11080.1	Potri.014G115400.1	POPLAR125335			0.604547
fgenesh4_pm.C_LG_XIV000303			POPLAR125360	-0.421162		-0.456614	-0.511732
fgenesh4_pm.C_LG_XIV000530	POPTR_0014s17510.2	Potri.014G176600.1	POPLAR125465			0.357216
fgenesh4_pm.C_LG_XV000009	POPTR_0012s00640.1	Potri.012G006100.1	POPLAR125651			-0.51022
fgenesh4_pm.C_LG_XV000132	POPTR_0015s04580.1	Potri.015G038600.1	POPLAR125716					0.322022
fgenesh4_pm.C_LG_XVI000417	POPTR_0016s12120.1	Potri.016G113800.1	POPLAR126085			-0.30488
fgenesh4_pm.C_LG_XVIII000330	POPTR_0018s11020.1	Potri.018G101200.1	POPLAR126416			-0.298488
grail3.0001016001	POPTR_0009s15230.1	Potri.009G150100.1	POPLAR126616			-0.444482
grail3.0001025501	POPTR_0009s14150.1	Potri.009G139600.1	POPLAR126685				0.394407	0.397015
grail3.0001027501	POPTR_0009s13810.1	Potri.009G135800.1	POPLAR126720		0.546777	0.555579	0.52797	0.65915
grail3.0001082602			POPLAR127166			-0.341545
grail3.0001084801	POPTR_0009s07310.1	Potri.009G069000.1	POPLAR127173			0.352824
grail3.0001100501	POPTR_0009s05720.1	Potri.009G052500.1	POPLAR127249			1.25459
grail3.0001120201			POPLAR127412		0.927703			0.931325
grail3.0002031001	POPTR_0005s21980.1	Potri.005G197900.1	POPLAR127824			-0.375538
grail3.0002058101			POPLAR128014			-0.463513
grail3.0002075501			POPLAR128170		0.35943
grail3.0002085601	POPTR_0005s28120.3	Potri.005G260000.1	POPLAR128215			-0.484307
grail3.0003001001			POPLAR128225			-1.42323	-0.749795
grail3.0003001601			POPLAR128246				-0.556076
grail3.0003001802			POPLAR128252			-0.395835
grail3.0003008702			POPLAR128317	-0.739757	-0.625188	-0.991302	-1.06251	-1.00327
grail3.0003013801	POPTR_0002s02000.1	Potri.002G018400.1	POPLAR128371		-0.333379	-0.371203
grail3.0003015102			POPLAR128379		0.494585
grail3.0003017001	POPTR_0002s02360.1	Potri.002G022000.1	POPLAR128402			-0.621166
grail3.0003020701			POPLAR128477	-0.73053			-0.796095	-0.697033
grail3.0003022201	POPTR_0002s02860.2	Potri.002G027100.1	POPLAR128497			-0.405838
grail3.0003025901	POPTR_0002s03270.1	Potri.002G031300.1	POPLAR128541				0.537778	0.628666
grail3.0003026102			POPLAR128546					0.354561
grail3.0003036201	POPTR_0002s04440.1	Potri.002G043500.1	POPLAR128605			-0.268137
grail3.0003043701	POPTR_0002s05290.1		POPLAR128707			-0.493437	-0.428829	-0.365812
grail3.0003044601	POPTR_0002s05370.5		POPLAR128715				-0.557337	-0.487651
grail3.0003048501			POPLAR128743	-0.46663	-0.561906	-0.745103	-0.922996	-0.833488
grail3.0003052802	POPTR_0002s06240.1	Potri.002G061500.1	POPLAR128770			0.527565
grail3.0003058501			POPLAR128824	-0.320918		-0.275364	-0.2877
grail3.0003061401	POPTR_0002s07160.1	Potri.002G070800.1	POPLAR128860	-0.369434		-0.283349
grail3.0003074001			POPLAR128961					-0.913289
grail3.0004019101	POPTR_0006s01330.1	Potri.006G011700.1	POPLAR129312	-0.446792	-0.563144	-0.632668
grail3.0004034803	POPTR_0016s07910.1	Potri.016G078300.1	POPLAR129376			-0.610261
grail3.0005044201	POPTR_0015s15470.1		POPLAR129890	-1.29774
grail3.0006004401			POPLAR130078	-0.802184		-0.741011
grail3.0006045001	POPTR_0010s14890.1	Potri.010G139100.1	POPLAR130376			-0.318077
grail3.0007038001			POPLAR130918			-0.806143	-0.733359
grail3.0008000501			POPLAR130946			-0.461594
grail3.0008019601	POPTR_0001s12680.1	Potri.001G070700.1	POPLAR131114		-0.526954
grail3.0008024501			POPLAR131147		-2.39532	-2.41615	-2.202	-2.38243
grail3.0009014701	POPTR_0008s16070.1	Potri.008G160800.1	POPLAR131569			0.550676	0.432096	0.378519
grail3.0009016101	POPTR_0008s16190.1	Potri.008G162000.1	POPLAR131582		0.343434
grail3.0011005701			POPLAR132589			-1.40737	-1.53648	-1.20857
grail3.0012015001	POPTR_0014s14680.1	Potri.014G149300.1	POPLAR132845				1.52949	1.11431
grail3.0012030401			POPLAR132928	-0.683252	-0.659677	-0.973253	-1.19409	-1.09539
grail3.0012031401	POPTR_0014s16300.1	Potri.014G165100.1	POPLAR132933			1.25121
grail3.0012036701	POPTR_0014s17070.1	Potri.014G172400.1	POPLAR132974			1.08619
grail3.0012041901	POPTR_0014s17640.1	Potri.014G178300.1	POPLAR133026			-0.376243
grail3.0012044601	POPTR_0014s17920.1	Potri.014G180800.1	POPLAR133040		-0.280362	-0.272094	-0.314864	-0.352845
grail3.0013010301	POPTR_0006s23600.1	Potri.006G219400.1	POPLAR133145			-0.626304	-0.911483	-0.763382
grail3.0013020201	POPTR_0006s24610.2	Potri.006G230000.1	POPLAR133192				0.361731	0.422808
grail3.0013022001			POPLAR133220				0.396737
grail3.0013029702			POPLAR133259				0.458011
grail3.0013043201			POPLAR133384	0.731597		0.96996	1.00621	1.10152
grail3.0013044701			POPLAR133431					0.590735
grail3.0014027301			POPLAR133647					0.36808
grail3.0015029402			POPLAR134068					-1.09064
grail3.0015031101	POPTR_0012s10580.1	Potri.012G104000.1	POPLAR134080			0.517258
grail3.0016009201	POPTR_0013s01180.1	Potri.013G010500.1	POPLAR134186	-0.225185
grail3.0018037001	POPTR_0003s13440.1	Potri.003G134500.1	POPLAR135067			0.57182
grail3.0018042501			POPLAR135135	-0.722184		-1.0681	-0.970093	-0.838894
grail3.0021012401			POPLAR135937	0.565965		0.528474		0.563316
grail3.0021016001	POPTR_0002s23690.1	Potri.002G235800.1	POPLAR135972				1.20753
grail3.0021020901			POPLAR136008					0.484624
grail3.0021038301	POPTR_0002s26270.1	Potri.002G261600.1	POPLAR136113				-0.497937	-0.585331
grail3.0022019601			POPLAR136365	0.374881
grail3.0022027101			POPLAR136439		-1.01017		-0.940044
grail3.0022033601	POPTR_0010s22150.1	Potri.010G214400.1	POPLAR136481				-0.56778	-0.651567
grail3.0022036601			POPLAR136506					-0.545263
grail3.0022037001	POPTR_0010s22500.1	Potri.010G218000.1	POPLAR136516		0.673494	0.524448	0.57077	0.585179
grail3.0024002001			POPLAR136940					-0.678825
grail3.0024011301	POPTR_0006s01850.1	Potri.006G017500.1	POPLAR137016			1.10524
grail3.0025024101			POPLAR137408	-0.68998
grail3.0026035501	POPTR_0005s10420.1	Potri.005G101200.1	POPLAR137645			-0.430122
grail3.0030009201			POPLAR137861			-0.755461	-0.813529	-0.7156
grail3.0030019301	POPTR_0006s19715.1	Potri.006G183500.1	POPLAR137947			-0.60091	-0.786983	-0.539135
grail3.0030023001	POPTR_0006s19280.1	Potri.006G178900.1	POPLAR137985	-0.509249
grail3.0031001401	POPTR_0012s03980.1	Potri.012G042800.1	POPLAR138024					-1.02395
grail3.0031013801	POPTR_0046s00390.1		POPLAR138114			-0.410292	-0.433938
grail3.0031015101	POPTR_0061s00210.1		POPLAR138127					-0.939535
grail3.0031015201			POPLAR138135					-1.47034
grail3.0031017601			POPLAR138160			0.420261
grail3.0031025201			POPLAR138262		-0.594903	-0.756794	-0.516852
grail3.0031025801	POPTR_0012s00720.1	Potri.012G007000.1	POPLAR138278			-0.464192
grail3.0032010003	POPTR_0001s37670.7		POPLAR138457	0.596788
grail3.0033007001	POPTR_0002s12080.1		POPLAR138598			-0.3894
grail3.0033024901	POPTR_0002s14140.1	Potri.002G140500.1	POPLAR138771			-0.297329
grail3.0034007101			POPLAR138959			-0.451186
grail3.0034008101	POPTR_0002s21850.1		POPLAR138986			-0.341339
grail3.0034010601			POPLAR139008				-0.823042
grail3.0034017401			POPLAR139029	-0.503177		-0.423915	-0.790799	-0.776133
grail3.0035031801	POPTR_0014s09640.1	Potri.014G100900.1	POPLAR139311			-0.449165
grail3.0036005201			POPLAR139345			-0.494004
grail3.0036010901	POPTR_0010s06920.2	Potri.010G059300.1	POPLAR139389			0.477071
grail3.0036025702	POPTR_0010s05210.1	Potri.010G042300.1	POPLAR139485	0.422849
grail3.0037002301	POPTR_0003s06540.1		POPLAR139522		-0.334973		-0.371609
grail3.0037015101	POPTR_0003s04930.1	Potri.003G050900.1	POPLAR139661			0.938671
grail3.0038004701			POPLAR139741			0.41934		0.438101
grail3.0038017701	POPTR_0004s07590.1	Potri.004G077700.1	POPLAR139850				0.347807
grail3.0039001401	POPTR_0002s15640.1	Potri.002G155000.1	POPLAR139910			-0.4039
grail3.0039002701			POPLAR139934			-0.926783	-0.82303
grail3.0039007102			POPLAR139985			-1.95759
grail3.0039008001	POPTR_0002s16300.1		POPLAR139997			-0.31254
grail3.0039013002			POPLAR140046		-0.771149	-0.853814	-1.02817	-0.899
grail3.0039026201	POPTR_0002s18400.2	Potri.002G183200.1	POPLAR140186			-0.606941
grail3.0039026401	POPTR_0002s18430.1	Potri.002G183500.1	POPLAR140190			-0.65924	-0.523399
grail3.0039028601	POPTR_0002s18690.1	Potri.002G185800.1	POPLAR140256		-0.288536
grail3.0042000702	POPTR_0012s04220.2	Potri.012G044900.1	POPLAR140261		-0.450366	-0.502282
grail3.0042001101	POPTR_0012s04260.1	Potri.012G045300.1	POPLAR140267			-0.564652
grail3.0042001401	POPTR_0012s04300.1		POPLAR140280			-0.877406	-0.676816	-0.640447
grail3.0045022601	POPTR_0004s18610.1		POPLAR140571			0.362694	0.423955
grail3.0046015202	POPTR_0004s04860.1	Potri.004G048900.1	POPLAR140681			0.339495
grail3.0047000501			POPLAR140762	-1.44598		-1.75131	-1.46756	-1.51203
grail3.0048015002			POPLAR141029			0.964811
grail3.0049006102			POPLAR141092		0.299044			0.374347
grail3.0049017902	POPTR_0008s05190.1	Potri.008G051900.1	POPLAR141219			0.765357
grail3.0049019201			POPLAR141260			0.532888		0.446569
grail3.0049021701	POPTR_0008s05670.2	Potri.008G056600.1	POPLAR141294			0.560069
grail3.0049029601	POPTR_0008s06500.2		POPLAR141358		1.4245	1.22694	1.15637	1.07401
grail3.0049031801			POPLAR141406		0.283322	0.431845	0.457269
grail3.0050011401	POPTR_0002s19460.1	Potri.002G193800.1	POPLAR141500			-0.503518
grail3.0053001101			POPLAR141802			1.18218
grail3.0058000102			POPLAR142273					-0.624367
grail3.0058003601			POPLAR142299			0.509375
grail3.0058021901	POPTR_0007s03260.1	Potri.007G115200.1	POPLAR142447					1.06383
grail3.0059012801	POPTR_0017s12960.2	Potri.017G094100.1	POPLAR142522	-0.40297
grail3.0060006401			POPLAR142597			-1.58589
grail3.0061007202			POPLAR142652	-0.693868		-0.995958	-1.0145	-0.690025
grail3.0061012401	POPTR_0014s11550.2	Potri.014G120400.1	POPLAR142697			0.636513
grail3.0061013201	POPTR_0014s11620.2	Potri.014G121100.1	POPLAR142703			-0.389671
grail3.0061013701			POPLAR142724			0.77165
grail3.0061020502			POPLAR142786	-0.249309	-0.304514	-0.315965	-0.255383	-0.337792
grail3.0062002801	POPTR_0011s09190.1	Potri.011G089500.1	POPLAR142861			-0.377597
grail3.0062007201			POPLAR142891			0.431554	0.42033	0.436791
grail3.0065000801	POPTR_0019s04680.1	Potri.019G031300.1	POPLAR142965	0.4833
grail3.0068014301			POPLAR143280			0.50259	0.447547
grail3.0072000601	POPTR_0014s19020.1	Potri.014G189900.1	POPLAR143384			-0.31502
grail3.0072001201			POPLAR143406			-1.09321	-0.821191	-0.573131
grail3.0073001301	POPTR_0025s00550.1		POPLAR143458	-0.918926		-0.668212
grail3.0074007501	POPTR_0003s19780.1	Potri.003G198200.1	POPLAR143603			0.224577
grail3.0079015101			POPLAR143983			-0.573847	-0.3984
grail3.0090004401	POPTR_0008s00840.2	Potri.008G008000.1	POPLAR144456			0.963835
grail3.0090011302	POPTR_0008s01770.1		POPLAR144476			0.728632
grail3.0090014601			POPLAR144521			-1.27332
grail3.0090017101	POPTR_0008s02490.1	Potri.008G024500.1	POPLAR144548			-0.376516
grail3.0092004201	POPTR_0013s14310.1	Potri.013G147100.1	POPLAR144674			0.883744	0.835803	1.03511
grail3.0092009801	POPTR_0013s15150.1	Potri.013G155500.1	POPLAR144723		-0.847352
grail3.0093002201	POPTR_0004s02850.1	Potri.004G028900.1	POPLAR144731			0.718624
grail3.0094003101	POPTR_0016s11555.1		POPLAR144870			-0.956434	-0.988451	-0.818909
grail3.0094004101	POPTR_0019s14870.1	Potri.019G128200.1	POPLAR144883		-1.19999	-1.13986	-1.09362
grail3.0095002101			POPLAR144937			0.732446
grail3.0096003401	POPTR_0003s06990.1	Potri.003G072300.1	POPLAR145029			-0.432355
grail3.0096007601	POPTR_0003s07450.1	Potri.003G076800.1	POPLAR145070		-0.671782
grail3.0100007401			POPLAR145214					0.455697
grail3.0102003101	POPTR_0010s00560.1	Potri.010G003200.1	POPLAR145322	-0.578957
grail3.0104003001	POPTR_0020s00340.1		POPLAR145414					-0.969301
grail3.0106002601	POPTR_0010s25990.2	Potri.010G253400.1	POPLAR145471		-0.305638		-0.392858	-0.42291
grail3.0106006401			POPLAR145494			-0.284314	-0.34044	-0.294051
grail3.0106017002			POPLAR145572					0.784142
grail3.0112002401			POPLAR145720	-1.83823		-1.563	-1.85937	-2.16218
grail3.0115001901	POPTR_0004s10430.2	Potri.004G104700.1	POPLAR145843				-0.85127
grail3.0116000101	POPTR_0001s03750.1	Potri.001G000300.1	POPLAR145879			-0.542327	-0.453407
grail3.0116009601	POPTR_0001s04790.1	Potri.001G010700.1	POPLAR146004			-0.812345
grail3.0126001501	POPTR_0014s00960.1	Potri.014G005400.1	POPLAR146038		-0.379633	-0.535563	-0.3905	-0.313844
grail3.0128002402			POPLAR146116			0.559072
grail3.0143000301	POPTR_0049s00220.1		POPLAR146264		0.809193
grail3.0183002901	POPTR_0001s43490.1	Potri.001G444500.1	POPLAR146513			-0.550592	-0.355047	-0.339105
grail3.0198005001	POPTR_0007s15380.1	Potri.007G000400.1	POPLAR146625			-0.444434
gw1.I.1098.1	POPTR_0001s25330.1	Potri.001G246100.1	POPLAR146742			-0.409224
gw1.I.1356.1	POPTR_0001s24400.1		POPLAR146936			0.604216
gw1.I.1434.1	POPTR_0001s24140.1	Potri.001G234700.1	POPLAR146986					-0.597267
gw1.I.1805.1	POPTR_0001s27370.1	Potri.001G266700.1	POPLAR147234			-0.331367
gw1.I.1901.1	POPTR_0001s27710.1	Potri.001G270400.1	POPLAR147328	-1.3592
gw1.I.3103.1	POPTR_0001s33710.1	Potri.001G329500.1	POPLAR148095			0.407762
gw1.I.3528.1	POPTR_0001s32080.1	Potri.001G313800.1	POPLAR148481					0.3482
gw1.I.4344.1	POPTR_0001s29100.1	Potri.001G284300.1	POPLAR149115			-0.548509
gw1.I.4423.1	POPTR_0001s36660.1	Potri.001G356600.1	POPLAR149163					-0.563223
gw1.I.4626.1	POPTR_0001s37280.3	Potri.001G361800.1	POPLAR149294					0.243226
gw1.I.5086.1	POPTR_0001s38940.1	Potri.001G380400.1	POPLAR149539			0.308923
gw1.I.5134.1	POPTR_0001s39100.1	Potri.001G382200.1	POPLAR149588	0.263649
gw1.I.5216.1	POPTR_0001s43660.1	Potri.001G429800.1	POPLAR149667		0.72453
gw1.I.5256.1	POPTR_0001s42730.1	Potri.001G436400.1	POPLAR149702		-0.438716	-0.445242
gw1.I.5517.1	POPTR_0001s45330.1	Potri.001G449200.1	POPLAR149852			0.674949
gw1.I.5585.1	POPTR_0001s45550.1	Potri.001G451300.1	POPLAR149911			0.839099
gw1.I.6338.1	POPTR_0001s03780.1	Potri.001G000700.1	POPLAR150350			-0.389837	-0.487637	-0.444668
gw1.I.6360.1	POPTR_0001s03900.1	Potri.001G001700.1	POPLAR150373					-0.404675
gw1.I.6615.1	POPTR_0001s04740.1		POPLAR150581				0.38773
gw1.I.7.1	POPTR_0001s21490.2	Potri.001G207700.1	POPLAR150827			-0.571288
gw1.I.7711.1	POPTR_0001s13830.1	Potri.T147500.1	POPLAR151273			0.362592
gw1.I.8017.1	POPTR_0001s12790.1	Potri.001G069600.1	POPLAR151520			-0.490558	-0.550214
gw1.I.8326.1	POPTR_0001s11460.1	Potri.001G082900.1	POPLAR151819			-0.594357
gw1.I.838.1	POPTR_0001s26010.2	Potri.001G253200.1	POPLAR151836				0.384136
gw1.I.8813.1	POPTR_0001s09860.2	Potri.001G099300.1	POPLAR152164			0.511724
gw1.I.9408.1	POPTR_0001s17150.1	Potri.001G171500.1	POPLAR152623			-0.728271
gw1.I.9714.1	POPTR_0001s23230.1	Potri.001G225100.1	POPLAR152857					0.262689
gw1.I.9854.1	POPTR_0001s21880.1	Potri.001G211300.1	POPLAR152963			0.396134	0.358488	0.401931
gw1.II.1016.1	POPTR_0002s19490.1	Potri.002G194100.1	POPLAR153068			0.24952
gw1.II.1103.1			POPLAR153128					-0.514454
gw1.II.1252.1	POPTR_0002s17440.1	Potri.002G173700.1	POPLAR153269				-0.406444	-0.417703
gw1.II.1642.1	POPTR_0002s04550.1	Potri.002G044600.1	POPLAR153672			0.600281	0.487055	0.484241
gw1.II.1709.1	POPTR_0002s01810.1	Potri.002G016600.1	POPLAR153717			-0.32813	-0.380166	-0.32999
gw1.II.1975.1	POPTR_0002s05420.1		POPLAR154012			-0.283712
gw1.II.2013.1	POPTR_0002s01030.3	Potri.002G009300.1	POPLAR154053				-0.506673
gw1.II.2127.1	POPTR_0002s00600.1	Potri.002G004500.1	POPLAR154130		-1.05594	-1.69628	-1.44723	-1.22626
gw1.II.2212.1	POPTR_0002s06070.1	Potri.002G059800.1	POPLAR154214			-0.453966
gw1.II.2223.1	POPTR_0002s01850.1	Potri.002G017000.1	POPLAR154224			-0.458124
gw1.II.2311.1			POPLAR154280	0.328712
gw1.II.2365.1	POPTR_0005s14410.1	Potri.017G126300.1	POPLAR154315			0.522996
gw1.II.2495.1	POPTR_0002s24360.1	Potri.002G242100.1	POPLAR154365			-0.583214
gw1.II.2517.1	POPTR_0002s14380.1	Potri.002G142800.1	POPLAR154375			-1.04011
gw1.II.3046.1	POPTR_0002s06450.1	Potri.002G064000.1	POPLAR154928				-0.687762	-0.686022
gw1.II.3414.1	POPTR_0002s05020.2	Potri.002G049400.1	POPLAR155286	-0.679938			-0.575748	-0.755317
gw1.II.3535.1	POPTR_0002s25100.1	Potri.002G249500.1	POPLAR155377			0.55768
gw1.II.3569.1	POPTR_0002s00840.1	Potri.002G007100.1	POPLAR155397			0.871698
gw1.II.4176.1	POPTR_0002s00360.2	Potri.002G001500.1	POPLAR155900		-0.347629	-0.316831
gw1.II.4188.1	POPTR_0002s00310.1	Potri.002G000800.1	POPLAR155923			-0.719538
gw1.II.480.1	POPTR_0002s22180.1	Potri.002G221600.1	POPLAR155996			-0.191453
gw1.II.508.1	POPTR_0017s02230.1		POPLAR156056				0.414269	0.513809
gw1.II.56.1	POPTR_0002s01200.1	Potri.002G010900.1	POPLAR156093	-0.362046	-0.4373	-0.482433	-0.366789
gw1.II.605.1	POPTR_0002s20030.1	Potri.002G199300.1	POPLAR156139			-0.288003
gw1.III.1126.1	POPTR_0003s14130.1	Potri.003G141400.1	POPLAR156754	0.626049
gw1.III.1235.1	POPTR_0234s00220.1	Potri.T144100.1	POPLAR156838			0.580129
gw1.III.1351.1	POPTR_0003s15820.1	Potri.003G159900.1	POPLAR156974			0.381798
gw1.III.1812.1	POPTR_0003s19460.1	Potri.003G195200.1	POPLAR157379				-0.435323
gw1.III.1853.1	POPTR_0003s19570.1	Potri.003G196300.1	POPLAR157406			0.36781
gw1.III.2201.1	POPTR_0007s10150.1	Potri.007G052400.1	POPLAR157812			-0.236501
gw1.III.2308.1	POPTR_0003s04820.1		POPLAR157970			-0.352589
gw1.III.278.1	POPTR_0003s14640.1	Potri.003G146400.1	POPLAR158333				-1.36238
gw1.III.811.1	POPTR_0003s06140.1	Potri.003G063100.1	POPLAR158866			-0.288568
gw1.IV.1389.1	POPTR_0004s18750.1	Potri.004G180700.1	POPLAR159305			0.334117
gw1.IV.1507.1	POPTR_0004s19460.1	Potri.004G183900.1	POPLAR159367			0.484623
gw1.IV.2083.1	POPTR_0004s02890.1	Potri.004G029400.1	POPLAR159659			0.498134
gw1.IV.2323.1	POPTR_0004s03810.1	Potri.004G037900.1	POPLAR159857		0.399629	0.386576
gw1.IV.258.1	POPTR_0004s11580.1	Potri.004G116800.1	POPLAR160054			0.579835
gw1.IV.3048.1	POPTR_0004s04550.1	Potri.004G045700.1	POPLAR160341					0.546765
gw1.IV.316.1	POPTR_0004s11720.1	Potri.004G118000.1	POPLAR160410	-0.252803
gw1.IV.3225.1	POPTR_0004s10020.1	Potri.004G101000.1	POPLAR160439	0.310481			0.348288	0.533969
gw1.IV.3484.1	POPTR_0004s08980.1	Potri.004G090700.1	POPLAR160588		1.16555	0.955547	1.03793	0.820816
gw1.IV.3592.1	POPTR_0004s08580.1	Potri.004G087400.1	POPLAR160654			-0.252926
gw1.IV.3602.1	POPTR_0004s08540.2	Potri.004G087000.1	POPLAR160663			0.34099
gw1.IV.386.1	POPTR_0004s15710.1	Potri.004G149900.1	POPLAR160810					0.568976
gw1.IV.4053.1	POPTR_0004s10580.2	Potri.004G106200.1	POPLAR160935			0.394214
gw1.IV.4064.1	POPTR_0004s10180.3	Potri.004G102100.1	POPLAR160948	0.230203			0.239469
gw1.IV.4359.1	POPTR_0004s13450.1	Potri.004G129400.1	POPLAR161116		0.570734	0.755299	1.00755	0.664952
gw1.IV.436.1	POPTR_0004s15940.1	Potri.004G152100.1	POPLAR161123				0.335822	0.327319
gw1.IV.588.1	POPTR_0009s12070.1	Potri.009G118100.1	POPLAR161331	0.712677
gw1.IV.639.1	POPTR_0004s16530.1	Potri.004G158000.1	POPLAR161357					0.406021
gw1.IV.704.1	POPTR_0004s16710.1	Potri.004G160000.1	POPLAR161417			-0.411638
gw1.IX.1038.1	POPTR_0009s14160.1	Potri.009G139700.1	POPLAR161665		1.05448	1.3415	1.16334	1.10864
gw1.IX.1065.1	POPTR_0009s14090.1	Potri.009G138900.1	POPLAR161699		-0.257116
gw1.IX.2139.1	POPTR_0009s10580.1	Potri.009G103000.1	POPLAR162283			-0.524334
gw1.IX.2389.1	POPTR_0009s09810.1	Potri.009G095200.1	POPLAR162484					0.953164
gw1.IX.2836.1	POPTR_0009s08230.1	Potri.009G078700.1	POPLAR162776			-0.360637
gw1.IX.314.1	POPTR_0009s16470.1	Potri.009G163200.1	POPLAR162992					0.209144
gw1.IX.3660.1	POPTR_0009s05410.1	Potri.009G049500.1	POPLAR163390			-0.534977
gw1.IX.3908.1	POPTR_0009s04660.1	Potri.009G041900.1	POPLAR163566			-0.238249
gw1.IX.411.1	POPTR_0009s16130.1	Potri.009G159700.1	POPLAR163665	0.349301
gw1.IX.4412.1	POPTR_0009s03040.1	Potri.009G025400.1	POPLAR163855			0.244809
gw1.IX.548.1	POPTR_0009s15600.1	Potri.009G154000.1	POPLAR164317		-0.33143	-0.402553
gw1.IX.666.1	POPTR_0009s15240.1	Potri.009G150200.1	POPLAR164383			-0.481708
gw1.V.1034.1	POPTR_0005s23780.1	Potri.005G216300.1	POPLAR164638			0.736656	0.552953
gw1.V.3862.1	POPTR_0005s14110.1	Potri.005G134500.1	POPLAR166737			-0.767586	-0.653207
gw1.V.3892.1	POPTR_0005s14190.1	Potri.005G135300.1	POPLAR166767			-0.701018	-0.949304	-1.27916
gw1.V.3913.1	POPTR_0005s14280.4	Potri.005G136200.1	POPLAR166774					-0.644349
gw1.V.3921.1	POPTR_0005s18020.1	Potri.005G136700.1	POPLAR166788					-0.649419
gw1.V.4097.1	POPTR_0005s18490.1	Potri.005G141400.1	POPLAR166842					-0.608843
gw1.V.446.1	POPTR_0005s21900.1	Potri.005G197100.1	POPLAR167052				-1.05804	-0.958834
gw1.V.4486.1	POPTR_0005s19370.1	Potri.005G149800.1	POPLAR167067			-0.32225
gw1.V.5160.1	POPTR_0005s16070.1	Potri.005G173400.1	POPLAR167416				0.391196	0.625547
gw1.V.572.1	POPTR_0005s22230.1	Potri.005G200500.1	POPLAR167612					0.913641
gw1.VI.114.1	POPTR_0006s24430.1	Potri.006G227900.1	POPLAR168125			0.306084
gw1.VI.1753.1	POPTR_0006s24090.1	Potri.006G224500.1	POPLAR168711			-0.449534
gw1.VI.1972.1	POPTR_0290s00210.1		POPLAR168984			-0.621166
gw1.VI.2058.1	POPTR_0006s27170.1	Potri.006G255600.1	POPLAR169082			0.598195
gw1.VI.2757.1			POPLAR169677			0.479098
gw1.VI.2879.1	POPTR_0006s26190.1	Potri.006G245600.1	POPLAR169738					-0.389594
gw1.VI.330.1	POPTR_0006s19630.1	Potri.006G182500.1	POPLAR169811	-0.544045			-0.54343
gw1.VI.355.1	POPTR_0006s24040.1	Potri.006G224000.1	POPLAR169830			-0.459663
gw1.VI.626.1	POPTR_0006s20990.1	Potri.006G195300.1	POPLAR170106				-0.626179	-0.648416
gw1.VI.698.1	POPTR_0006s22650.1	Potri.006G210000.1	POPLAR170201			0.509116
gw1.VI.815.1	POPTR_0006s22110.1	Potri.006G204700.1	POPLAR170365					-0.317039
gw1.VI.92.1	POPTR_0006s24530.2	Potri.006G228900.1	POPLAR170538				0.280121
gw1.VII.132.1	POPTR_0007s14980.1	Potri.007G004500.1	POPLAR170870			0.405159	0.688995	0.681687
gw1.VII.1642.1	POPTR_0007s04840.2	Potri.007G098800.1	POPLAR171121		-1.55526	-0.974047
gw1.VII.1867.1	POPTR_0007s05660.1	Potri.007G091000.1	POPLAR171335			0.735885	0.672637
gw1.VII.2022.1	POPTR_0007s06240.1	Potri.007G085000.1	POPLAR171419	-0.785638
gw1.VII.3711.1	POPTR_0337s00220.1	Potri.007G019600.1	POPLAR172513		-0.397323
gw1.VII.3998.1	POPTR_0007s14270.2	Potri.007G011100.1	POPLAR172697			0.564368	0.471687	0.564773
gw1.VIII.1364.1	POPTR_0008s08160.1	Potri.008G082100.1	POPLAR173472		1.92916	2.01236	1.66278	1.75321
gw1.VIII.1431.1	POPTR_0008s05370.1	Potri.008G053600.1	POPLAR173511		0.380301	0.712838	0.424626	0.39425
gw1.VIII.1517.1	POPTR_0008s02600.1	Potri.008G025800.1	POPLAR173641	0.466595
gw1.VIII.1527.1	POPTR_0008s02720.1	Potri.008G026900.1	POPLAR173677				0.551443	0.61532
gw1.VIII.1750.1	POPTR_0008s13210.1		POPLAR173800		1.2712	0.71666
gw1.VIII.1841.1	POPTR_0008s10470.1	Potri.008G105200.1	POPLAR173855	0.441367
gw1.VIII.2287.1	POPTR_0008s04480.2	Potri.008G045200.1	POPLAR174341		0.21423		0.207292	0.231835
gw1.VIII.2382.1	POPTR_0008s02020.1		POPLAR174417			-0.556926	-0.787923	-0.863715
gw1.VIII.2387.1	POPTR_0008s02250.2	Potri.008G021700.1	POPLAR174428				0.25469
gw1.VIII.2455.1	POPTR_0008s19070.1		POPLAR174470			0.454698
gw1.VIII.2487.1	POPTR_0008s06060.1	Potri.008G060200.1	POPLAR174487				0.75655
gw1.VIII.2677.1	POPTR_0008s01410.1	Potri.008G013500.1	POPLAR174645	0.326988			0.261327	0.284745
gw1.VIII.2852.1	POPTR_0008s02790.1	Potri.008G027900.1	POPLAR174795					-1.27817
gw1.VIII.2878.1	POPTR_0008s02790.1	Potri.008G027900.1	POPLAR174823					-1.43527
gw1.VIII.663.1	POPTR_0008s15270.1		POPLAR175404	0.337014
gw1.VIII.669.1			POPLAR175409					0.285102
gw1.X.1103.1	POPTR_0008s17110.1	Potri.008G171200.1	POPLAR175955			0.651338
gw1.X.197.1	POPTR_0010s13410.1	Potri.010G124300.1	POPLAR176491			0.44354
gw1.X.2095.1	POPTR_0010s20840.1	Potri.010G200800.1	POPLAR176568				-0.85305
gw1.X.2172.1	POPTR_0010s21070.1	Potri.010G203200.1	POPLAR176635			0.44809
gw1.X.2425.1	POPTR_0010s22050.1	Potri.010G213700.1	POPLAR176765			-0.297532
gw1.X.2450.1	POPTR_0010s22170.1	Potri.010G214600.1	POPLAR176781			-0.314826		-0.311307
gw1.X.2456.1	POPTR_0010s22200.1	Potri.010G214900.1	POPLAR176787			0.788705
gw1.X.2478.1	POPTR_0010s22270.1	Potri.010G215500.1	POPLAR176818					-0.477794
gw1.X.2533.1	POPTR_0010s22510.2	Potri.010G218100.1	POPLAR176874				-0.396047	-0.398656
gw1.X.2802.1	POPTR_0010s23370.1	Potri.010G227000.1	POPLAR177073			-1.75935	-1.06602
gw1.X.2843.1	POPTR_0010s23510.1	Potri.010G228400.1	POPLAR177100		-1.00569	-1.18097	-1.39389	-1.53026
gw1.X.3026.1	POPTR_0010s26180.1	Potri.010G255300.1	POPLAR177233					-0.574328
gw1.X.3030.1	POPTR_0010s26170.1	Potri.010G255200.1	POPLAR177244					-0.5223
gw1.X.3229.1	POPTR_0010s25460.1	Potri.010G248300.1	POPLAR177361			-0.296202
gw1.X.3434.1	POPTR_0010s24480.1	Potri.010G238300.1	POPLAR177544			0.507357
gw1.X.3488.1	POPTR_0010s24320.1	Potri.010G236800.1	POPLAR177587		1.3149	1.65373	1.51471	1.6131
gw1.X.3496.1	POPTR_0010s24290.1	Potri.010G236500.1	POPLAR177604		0.81993
gw1.X.3520.1	POPTR_0010s24230.1	Potri.010G235800.1	POPLAR177632		-1.15713	-1.54606	-1.11692	-0.953637
gw1.X.4445.1	POPTR_0010s02070.1	Potri.010G019000.1	POPLAR178123			-0.351706
gw1.X.4789.1	POPTR_0010s07020.1	Potri.010G060400.1	POPLAR178379			0.486751
gw1.X.4899.1	POPTR_0010s06690.1	Potri.010G056800.1	POPLAR178436					-0.508868
gw1.X.5772.1	POPTR_0010s09250.1	Potri.010G082400.1	POPLAR178993			0.643771
gw1.X.5883.1	POPTR_0010s09790.1	Potri.010G087600.1	POPLAR179095			0.578465
gw1.X.6159.1	POPTR_0010s10580.1	Potri.010G095800.1	POPLAR179287			-0.314983
gw1.X.6563.1	POPTR_0010s12210.1	Potri.010G111900.1	POPLAR179545			-0.187842
gw1.X.825.1	POPTR_0010s16580.1		POPLAR179787		0.586742	0.560093
gw1.XI.1499.1	POPTR_0011s01600.1		POPLAR180231	0.312633
gw1.XI.1633.1	POPTR_0069s00220.1		POPLAR180290	0.461707
gw1.XI.2013.1			POPLAR180458	0.880314
gw1.XI.2675.1	POPTR_0679s00220.1	Potri.011G076200.1	POPLAR180766	-1.33273
gw1.XI.2794.1			POPLAR180813	-0.291197		-0.279944
gw1.XI.3096.1	POPTR_0011s06700.1	Potri.011G072800.1	POPLAR181027	-0.824561
gw1.XI.3125.1	POPTR_0011s06220.1	Potri.T032200.1	POPLAR181037	-0.612038
gw1.XI.3697.1	POPTR_0256s00200.1	Potri.013G137200.1	POPLAR181420		-0.82012	-0.835079	-0.877181
gw1.XI.42.1	POPTR_0011s12560.1	Potri.011G127900.1	POPLAR181578					-0.43689
gw1.XI.61.1	POPTR_0008s17110.1	Potri.008G171200.1	POPLAR181687			0.618813
gw1.XII.172.1	POPTR_0012s02260.1	Potri.012G015600.1	POPLAR182735			-0.461936
gw1.XII.1789.1	POPTR_0012s09060.2	Potri.012G088700.1	POPLAR182837			-0.300351
gw1.XII.21.1	POPTR_0012s05900.1	Potri.012G061900.1	POPLAR183021			-0.283917
gw1.XII.28.1	POPTR_0012s04480.1		POPLAR183096			-0.835491	-1.37088	-1.08956
gw1.XII.372.1	POPTR_0012s07550.1	Potri.012G073700.1	POPLAR183201			-0.291774
gw1.XII.858.1	POPTR_0012s10450.1	Potri.012G102700.1	POPLAR183609					0.367124
gw1.XII.865.1	POPTR_0012s10410.1	Potri.012G102400.1	POPLAR183623				-0.661656	-0.681751
gw1.XIII.1122.1	POPTR_0013s02800.1	Potri.013G027000.1	POPLAR183803	0.309383
gw1.XIII.196.1	POPTR_0013s15100.1	Potri.013G154900.1	POPLAR184420			-0.253664
gw1.XIII.2195.1	POPTR_0013s06200.1	Potri.013G065800.1	POPLAR184585					-0.347349
gw1.XIII.2717.1	POPTR_0001s44130.2	Potri.001G415600.1	POPLAR184969			-0.336799
gw1.XIII.2807.1	POPTR_0001s44390.1		POPLAR185072	-0.21996
gw1.XIII.2990.1	POPTR_0001s44950.1	Potri.001G423900.1	POPLAR185199		0.428764
gw1.XIII.462.1	POPTR_0013s00460.1	Potri.013G003100.1	POPLAR185602			-0.184213
gw1.XIII.834.1	POPTR_0013s01740.1	Potri.013G016600.1	POPLAR185830			0.7401	0.586605	0.586417
gw1.XIV.1066.1	POPTR_0014s07420.1	Potri.014G078200.1	POPLAR186009			0.511233
gw1.XIV.1327.1	POPTR_0014s08230.1	Potri.014G086500.1	POPLAR186188			-0.422834
gw1.XIV.1942.1	POPTR_0014s10210.1	Potri.014G106500.1	POPLAR186641	-1.00768	-0.963648	-1.25075	-1.19765	-1.05131
gw1.XIV.2196.1	POPTR_0014s11090.1	Potri.014G115500.1	POPLAR186805	-0.578383
gw1.XIV.2250.1	POPTR_0014s11300.2	Potri.014G117700.1	POPLAR186851			0.400544	0.383497
gw1.XIV.2508.1	POPTR_0014s12280.1		POPLAR186988	-1.47743	-1.08585	-1.74646	-2.29245	-2.23907
gw1.XIV.2520.1	POPTR_0014s12310.1	Potri.014G128400.1	POPLAR186992			-0.333243
gw1.XIV.2655.1	POPTR_0014s12750.1	Potri.014G133000.1	POPLAR187093			-0.332129	-0.230016
gw1.XIV.2707.1	POPTR_0014s12890.1	Potri.014G134400.1	POPLAR187122	-1.80548		-1.35759	-1.42651	-1.34105
gw1.XIV.2732.1	POPTR_0014s12990.1	Potri.014G135400.1	POPLAR187144					0.607387
gw1.XIV.2742.1	POPTR_0014s13030.2	Potri.T106900.1	POPLAR187150	-0.987559
gw1.XIV.2752.1	POPTR_0014s13030.2	Potri.T106900.1	POPLAR187165	-0.942013
gw1.XIV.2758.1	POPTR_0014s13030.2	Potri.T106900.1	POPLAR187179	-0.981977
gw1.XIV.3171.1	POPTR_0014s14550.1	Potri.014G148200.1	POPLAR187459	-1.56518		-1.33636	-1.32956	-1.48282
gw1.XIV.3201.1	POPTR_0014s14670.1	Potri.014G149200.1	POPLAR187500				-0.255364
gw1.XIV.3274.1	POPTR_0014s14990.1	Potri.014G151800.1	POPLAR187556	0.439279
gw1.XIV.3471.1	POPTR_0014s15580.1	Potri.014G157500.1	POPLAR187656				1.00617	1.14346
gw1.XIV.3818.1	POPTR_0014s16640.1		POPLAR187894			0.956759
gw1.XIV.4068.1	POPTR_0014s17530.1	Potri.014G176900.1	POPLAR188025				-0.281425
gw1.XIV.4081.1	POPTR_0014s17560.1	Potri.014G177300.1	POPLAR188033				0.505324	0.605543
gw1.XIV.4085.1	POPTR_0014s01880.1	Potri.014G018500.1	POPLAR188041			0.9042
gw1.XIV.4112.1	POPTR_0014s17620.1	Potri.014G178100.1	POPLAR188044	0.723932
gw1.XIX.1529.1	POPTR_0019s08260.2	Potri.019G055000.1	POPLAR188661			-0.596503
gw1.XIX.1560.1	POPTR_0019s08340.1	Potri.019G055800.1	POPLAR188693	0.534179
gw1.XIX.1633.1	POPTR_0019s08630.1	Potri.019G058000.1	POPLAR188759	-0.941626
gw1.XIX.1817.1	POPTR_0019s10230.1	Potri.019G073400.1	POPLAR188905		1.77545
gw1.XIX.2140.1	POPTR_0019s11500.1	Potri.019G085200.1	POPLAR189199			0.394061
gw1.XIX.2677.1	POPTR_0019s14930.1	Potri.019G128800.1	POPLAR189528			-0.483009
gw1.XIX.2679.1	POPTR_0019s14910.1	Potri.019G128600.1	POPLAR189535			-0.721
gw1.XIX.476.1	POPTR_0019s03230.1	Potri.019G016200.1	POPLAR189781			0.820171
gw1.XIX.538.1	POPTR_0019s03550.2	Potri.019G018700.1	POPLAR189829			-0.375647
gw1.XIX.575.1	POPTR_1705s00200.1		POPLAR189846	0.338701
gw1.XV.1021.1	POPTR_0015s04540.1	Potri.015G039000.1	POPLAR190157					-0.694857
gw1.XV.1442.1	POPTR_0015s08520.1	Potri.015G073900.1	POPLAR190415					0.447667
gw1.XV.2119.1	POPTR_0015s10810.1	Potri.015G096100.1	POPLAR190894			-0.361353
gw1.XV.2524.1	POPTR_0015s12100.1	Potri.015G109500.1	POPLAR191132			0.518412
gw1.XV.2912.1	POPTR_0015s14670.1	Potri.015G128400.1	POPLAR191387	0.252281
gw1.XV.298.1	POPTR_0015s01200.1	Potri.015G009700.1	POPLAR191427			-0.313269
gw1.XV.655.1	POPTR_0015s03500.1		POPLAR191968			0.639126	0.579769	0.643719
gw1.XV.927.1	POPTR_0015s04280.2	Potri.015G041300.1	POPLAR192165		-0.875165
gw1.XVI.1041.1	POPTR_0016s02620.2	Potri.016G025500.1	POPLAR192235			-0.510005
gw1.XVI.1854.1	POPTR_0016s05810.1	Potri.016G057700.1	POPLAR192766			-0.471149
gw1.XVI.2050.1	POPTR_0016s06500.1	Potri.016G065000.1	POPLAR192890			1.05776	0.798784	1.10016
gw1.XVI.2177.1	POPTR_0016s06920.1	Potri.016G068700.1	POPLAR192982		0.278553
gw1.XVI.2527.1	POPTR_0016s08050.1	Potri.016G079600.1	POPLAR193228	0.862873
gw1.XVI.2587.1	POPTR_0016s08290.1	Potri.016G082100.1	POPLAR193277				0.772462
gw1.XVI.263.1	POPTR_0016s14210.1	Potri.016G134600.1	POPLAR193324	1.03362
gw1.XVI.3177.1	POPTR_0016s10630.1	Potri.016G099700.1	POPLAR193612			0.582716
gw1.XVII.849.1	POPTR_0017s11270.1	Potri.017G076300.1	POPLAR195195			-0.302264
gw1.XVII.867.1	POPTR_0017s11320.1	Potri.017G076800.1	POPLAR195208			0.842591
gw1.XVIII.1081.1			POPLAR195328			-0.601793
gw1.XVIII.168.1	POPTR_0018s12950.1	Potri.018G129400.1	POPLAR195731					0.372944
gw1.XVIII.1970.1	POPTR_0018s02850.1	Potri.018G016100.1	POPLAR195950	0.531661		0.324673	0.544311	0.404605
gw1.XVIII.2163.1	POPTR_0018s03390.1	Potri.018G009100.1	POPLAR196101			0.54361
gw1.XVIII.2330.1	POPTR_0018s06160.1	Potri.018G076000.1	POPLAR196223					-0.463566
gw1.XVIII.2866.1	POPTR_0018s10370.1	Potri.018G095700.1	POPLAR196529			-0.427915
gw1.XVIII.49.1			POPLAR197142			-0.467217
gw1.XVIII.808.1	POPTR_0018s04890.1	Potri.018G057000.1	POPLAR197376	0.230716
estExt_Genewise1_v1.C_1230130	POPTR_0017s14130.1	Potri.017G110500.1	POPLAR197703					-0.438858
estExt_Genewise1_v1.C_1230150	POPTR_0017s14030.2	Potri.017G111500.1	POPLAR197714			0.705153
estExt_Genewise1_v1.C_1240222	POPTR_0011s05670.1	Potri.011G057800.1	POPLAR197781			0.648595
estExt_Genewise1_v1.C_1250210	POPTR_0019s09020.1	Potri.019G062200.1	POPLAR197835			0.239555
estExt_Genewise1_v1.C_1300082			POPLAR197938			-0.334784
estExt_Genewise1_v1.C_1340185			POPLAR198099			1.71529
estExt_Genewise1_v1.C_13540001			POPLAR198117	1.47558
estExt_Genewise1_v1.C_1460016			POPLAR198334	1.15865
estExt_Genewise1_v1.C_15010005	POPTR_0679s00220.1	Potri.011G076200.1	POPLAR198420	-1.23182
estExt_Genewise1_v1.C_1700030			POPLAR198638	1.11001
estExt_Genewise1_v1.C_1700073			POPLAR198651				0.700543	0.734723
estExt_Genewise1_v1.C_1710010			POPLAR198665	-0.490714			-0.443254	-0.471341
estExt_Genewise1_v1.C_1880001			POPLAR198758					0.680997
estExt_Genewise1_v1.C_2080116			POPLAR198863			-1.44165	-1.05776
estExt_Genewise1_v1.C_2340001	POPTR_0019s06340.1	Potri.019G046400.1	POPLAR198900			0.415991
estExt_Genewise1_v1.C_400940	POPTR_0014s02280.2	Potri.014G022700.1	POPLAR199458	-0.784427
estExt_Genewise1_v1.C_4870010			POPLAR199687			-0.479915
estExt_Genewise1_v1.C_570162	POPTR_0005s11370.1	Potri.005G111600.1	POPLAR199782			-0.433385
estExt_Genewise1_v1.C_660408	POPTR_0004s20960.2	Potri.004G199400.1	POPLAR199931			1.29921
estExt_Genewise1_v1.C_660593	POPTR_0004s21630.1	Potri.004G206300.1	POPLAR199969			-0.512277
estExt_Genewise1_v1.C_860099			POPLAR200247			-0.408474	-0.522029	-0.426621
estExt_Genewise1_v1.C_860293			POPLAR200268			-0.615894	-0.729473	-0.480263
estExt_fgenesh4_kg.C_1630003	POPTR_0004s22810.1	Potri.004G218400.1	POPLAR200427			1.13778
estExt_fgenesh4_kg.C_1630004			POPLAR200435			0.468164
estExt_fgenesh4_kg.C_280011	POPTR_0006s12610.1	Potri.006G124100.1	POPLAR200439			0.481426
estExt_fgenesh4_pg.C_1200063	POPTR_0019s13400.1	Potri.019G102900.1	POPLAR200715			-0.799768	-0.675176	-0.888045
estExt_fgenesh4_pg.C_1210065			POPLAR200774			-0.433422
estExt_fgenesh4_pg.C_1240037			POPLAR200869			0.634715	0.66944	0.673848
estExt_fgenesh4_pg.C_13980001			POPLAR201168	0.582314			0.4696	0.639461
estExt_fgenesh4_pg.C_1400031	POPTR_1909s00200.1		POPLAR201198			0.713081
estExt_fgenesh4_pg.C_1470029	POPTR_0006s28880.2	Potri.006G273600.1	POPLAR201318			-0.477752
estExt_fgenesh4_pg.C_1480052	POPTR_0001s23840.1	Potri.001G231300.1	POPLAR201391					-0.721597
estExt_fgenesh4_pg.C_1630059	POPTR_0004s22920.1		POPLAR201551		1.68213	2.32915	2.77396	2.88167
estExt_fgenesh4_pg.C_1700012			POPLAR201667			0.536642	0.357153	0.40726
estExt_fgenesh4_pg.C_19310001			POPLAR201815	0.533898
estExt_fgenesh4_pg.C_2000024			POPLAR201827			-0.571657		-0.501773
estExt_fgenesh4_pg.C_20970002			POPLAR201913	-0.210441
estExt_fgenesh4_pg.C_2230024	POPTR_0012s12060.1	Potri.T088300.1	POPLAR201969	0.695889	0.761688	1.31939	0.856192	0.835486
estExt_fgenesh4_pg.C_2580005	POPTR_0019s07820.1	Potri.019G051400.1	POPLAR202039			0.5814
estExt_fgenesh4_pg.C_2630012			POPLAR202075	-0.685239
estExt_fgenesh4_pg.C_290084	POPTR_0001s15430.1	Potri.001G154500.1	POPLAR202303			-0.610911
estExt_fgenesh4_pg.C_400377			POPLAR202746			-0.306831
estExt_fgenesh4_pg.C_440149	POPTR_0017s02040.1	Potri.017G139300.1	POPLAR202863			-0.424541
estExt_fgenesh4_pg.C_440213	POPTR_0017s01350.1	Potri.017G145100.1	POPLAR202885					0.33391
estExt_fgenesh4_pg.C_570077	POPTR_0005s11500.1	Potri.005G112900.1	POPLAR202985			0.935977
estExt_fgenesh4_pg.C_660100			POPLAR203214			0.503701
estExt_fgenesh4_pg.C_660171			POPLAR203242	0.802663
estExt_fgenesh4_pg.C_66530001			POPLAR203297	-0.366119
estExt_fgenesh4_pg.C_7120002			POPLAR203398				-0.466884
estExt_fgenesh4_pg.C_860045			POPLAR203500			0.338705
estExt_fgenesh4_pg.C_860139	POPTR_0004s24220.7		POPLAR203570			-0.71452
estExt_fgenesh4_pg.C_970020	POPTR_0001s20800.1	Potri.001G200800.1	POPLAR203738	0.290796
estExt_fgenesh4_pg.C_970030			POPLAR203746			-0.492586
estExt_fgenesh4_pm.C_1350006	POPTR_0004s14540.1	Potri.004G138300.1	POPLAR204003		-0.403556	-0.662233	-0.539476	-0.444482
estExt_fgenesh4_pm.C_1500028	POPTR_0022s00690.1	Potri.003G008500.1	POPLAR204111				0.412132	0.375786
estExt_fgenesh4_pm.C_1570006			POPLAR204147			-0.430778
estExt_fgenesh4_pm.C_1630013			POPLAR204176			0.598313		0.526576
estExt_fgenesh4_pm.C_1630014	POPTR_0004s22710.1		POPLAR204179			0.432867
estExt_fgenesh4_pm.C_1710005			POPLAR204239	-0.479103	-0.62606	-0.977348	-1.0745	-0.997325
estExt_fgenesh4_pm.C_290112			POPLAR204499			0.351303
estExt_fgenesh4_pm.C_5350002			POPLAR204735	1.59209	1.95509	1.95145	2.97204	3.12819
estExt_fgenesh4_pm.C_660004			POPLAR204832			0.543224
eugene3.00280096	POPTR_0006s13680.1	Potri.006G134600.1	POPLAR205302			0.770031
eugene3.00280097	POPTR_0006s13670.1	Potri.006G134500.1	POPLAR205307			0.706097
eugene3.00280112	POPTR_0006s13540.4	Potri.006G133100.1	POPLAR205343			0.593839
eugene3.00280153			POPLAR205429				-0.425344
eugene3.00280166			POPLAR205445	-0.720207
eugene3.00280188	POPTR_0006s12860.1	Potri.006G126700.1	POPLAR205451			0.450224
eugene3.00280198	POPTR_0006s12750.1	Potri.006G125600.1	POPLAR205483	0.363851
eugene3.00280245			POPLAR205583				-0.498933
eugene3.00280304			POPLAR205720			-0.385763
eugene3.00280332			POPLAR205757	0.278674
eugene3.00290266	POPTR_0001s03690.1	Potri.T130200.1	POPLAR206423					0.711
eugene3.00400017			POPLAR206640			0.509506
eugene3.00400386			POPLAR207371					0.73747
eugene3.00440127	POPTR_0003s04280.1	Potri.003G041500.1	POPLAR208010			-0.427542	-0.39406
eugene3.00440164	POPTR_0017s01900.1		POPLAR208120			0.253515	0.447962	0.407201
eugene3.00440207	POPTR_0017s01540.1	Potri.T060200.1	POPLAR208216			-0.333229
eugene3.00440243	POPTR_0017s01200.1	Potri.017G146200.1	POPLAR208280			-0.577869
eugene3.00440268	POPTR_0017s00920.1	Potri.017G149400.1	POPLAR208324	0.86385		0.659629	0.705646	0.784987
eugene3.00570099	POPTR_0005s11710.1	Potri.005G115000.1	POPLAR208500			0.552077	0.597367	0.636644
eugene3.00570132			POPLAR208569			0.455302		0.442048
eugene3.00570185			POPLAR208619					-0.807161
eugene3.00640195			POPLAR208996					-0.897826
eugene3.00640235			POPLAR209108			-1.03076	-1.10147
eugene3.00640241	POPTR_0017s04490.1	Potri.017G013200.1	POPLAR209119			0.260865
eugene3.00660163	POPTR_0004s21220.1		POPLAR209447			0.345543
eugene3.00660241			POPLAR209585		0.39474	0.553763	0.449276	0.349779
eugene3.00700106	POPTR_0005s05070.1	Potri.005G048900.1	POPLAR209962			-0.331467
eugene3.00700221	POPTR_0005s03800.1		POPLAR210186			-0.159939
eugene3.00700232	POPTR_0005s03710.1	Potri.005G034200.1	POPLAR210223		-0.381013
eugene3.00860028			POPLAR210648			-0.386806
eugene3.00860035	POPTR_0004s23310.1	Potri.004G224400.1	POPLAR210671					0.37722
eugene3.00860113			POPLAR210769			1.32278	1.20339	1.05772
eugene3.00860137	POPTR_0004s24230.1	Potri.004G234200.1	POPLAR210815			0.992174	0.875254
eugene3.00860149	POPTR_0004s24340.2	Potri.004G235200.1	POPLAR210835			-0.657512
eugene3.01070006	POPTR_0001s40660.1	Potri.001G396100.1	POPLAR211433			0.540524
eugene3.01170065			POPLAR211729					-1.09489
eugene3.01170074	POPTR_0019s01810.1	Potri.019G004100.1	POPLAR211762					-0.839194
eugene3.01200007			POPLAR212051	-0.862094
eugene3.01200028	POPTR_0019s13690.1		POPLAR212091			-1.06582
eugene3.01200077			POPLAR212194		-0.938582	-1.34124	-1.28395	-1.25377
eugene3.01210042	POPTR_0006s18020.1	Potri.006G166500.1	POPLAR212321			-0.411991	-0.356207
eugene3.01230094	POPTR_0005s15590.1	Potri.017G115300.1	POPLAR212738			0.431852
eugene3.01240052	POPTR_0011s05280.1	Potri.011G053000.1	POPLAR212899			-0.428297
eugene3.01240075			POPLAR212944			0.725072
eugene3.01270014	POPTR_0001s08030.2	Potri.001G116800.1	POPLAR213224		0.810359	0.75783	1.01732	1.26274
eugene3.01300058	POPTR_0004s14910.1	Potri.004G141900.1	POPLAR213547			1.58889
eugene3.01300077	POPTR_0004s14720.1	Potri.004G140100.1	POPLAR213567			0.357414
eugene3.01330126	POPTR_0005s01660.1	Potri.005G013600.1	POPLAR214102					-1.08879
eugene3.01350001			POPLAR214226					0.610143
eugene3.01350036			POPLAR214284	0.500897		0.471775	0.673217	0.690002
eugene3.01350040	POPTR_0004s14670.1	Potri.004G139500.1	POPLAR214295	-0.683987
eugene3.01370040	POPTR_0016s00270.1	Potri.016G000700.1	POPLAR214404			-0.417092
eugene3.01400063	POPTR_0011s16660.1	Potri.011G163700.1	POPLAR214575					-0.270406
eugene3.01470004			POPLAR215004	0.532467
eugene3.01480039	POPTR_0001s23640.1	Potri.001G229300.1	POPLAR215263			0.531282
eugene3.01480061	POPTR_0001s23860.1	Potri.001G232100.1	POPLAR215307		-0.425213	-0.591484	-0.667091	-0.541429
eugene3.01550008	POPTR_0017s13260.1		POPLAR215683		0.98271	0.819033
eugene3.01570036			POPLAR215850			-0.533186	-0.550509	-0.5078
eugene3.01630045	POPTR_0004s22880.2	Potri.004G219100.1	POPLAR216108			-0.293637
eugene3.01630048	POPTR_0004s22960.1	Potri.004G220100.1	POPLAR216115		1.12684	1.721	1.81244	1.82788
eugene3.01630051			POPLAR216128		0.896113	1.8914	1.83067	1.79275
eugene3.01640075	POPTR_0516s00210.1	Potri.T161500.1	POPLAR216306			0.852708
eugene3.01650024	POPTR_0004s11110.1	Potri.004G112200.1	POPLAR216370			0.562474
eugene3.01660019	POPTR_0004s00830.1	Potri.004G006900.1	POPLAR216438			-0.763308
eugene3.01690002			POPLAR216731			-0.352722
eugene3.01700010	POPTR_0017s00470.1	Potri.017G000800.1	POPLAR216776	1.48853		0.731281
eugene3.01700027	POPTR_0017s00301.1	Potri.T076600.1	POPLAR216796				0.554576	0.554684
eugene3.01700033	POPTR_0017s00301.1	Potri.T076600.1	POPLAR216816				0.521584	0.595849
eugene3.01780045			POPLAR217090	0.564918
eugene3.01800019	POPTR_0014s00960.1	Potri.014G005400.1	POPLAR217156		-0.253956	-0.411015
eugene3.01800028	POPTR_0014s00470.1	Potri.004G170700.1	POPLAR217190			-0.464027
eugene3.01820001			POPLAR217301		0.38842		0.341021
eugene3.01840040	POPTR_0017s03560.1	Potri.017G155000.1	POPLAR217403			-0.214092
eugene3.01850030			POPLAR217468			0.656928	0.881972	0.61188
eugene3.01850031			POPLAR217473			0.795167	0.693561	0.591832
eugene3.02000033	POPTR_0012s12100.1	Potri.T088600.1	POPLAR218004	0.330348		0.393704	0.338572
eugene3.02100037	POPTR_0008s22340.1	Potri.008G226700.1	POPLAR218438			-0.467527	-0.540784	-0.5905
eugene3.02120008			POPLAR218510	0.426847	0.394442	0.557663	0.46975	0.391521
eugene3.02180003	POPTR_0001s42400.1		POPLAR218678			-0.401125
eugene3.02180004	POPTR_0001s42520.1	Potri.001G429100.1	POPLAR218686		-0.338645	-0.373788		-0.392561
eugene3.02230013	POPTR_0012s12280.1		POPLAR218828	-0.41688		-0.776392	-0.492521	-0.469265
eugene3.02320028			POPLAR219067			0.881797	0.883034	0.979234
eugene3.02400015	POPTR_0019s02020.1		POPLAR219215			-0.954787
eugene3.02550010			POPLAR219328					1.35159
eugene3.02650003			POPLAR219423				0.87318
eugene3.02750003			POPLAR219636			-0.510475
eugene3.02770004			POPLAR219652		0.955396	0.669278	0.757536
eugene3.02810012	POPTR_0008s18430.1		POPLAR219713	-0.506564	-0.402863	-0.591774	-0.707806	-0.522336
eugene3.02880002	POPTR_0068s00200.1	Potri.019G029000.1	POPLAR219771	-1.83975
eugene3.02980008			POPLAR219919	0.474028
eugene3.03050002			POPLAR219959		0.580975	0.571434
eugene3.03120007			POPLAR220121			-0.789559
eugene3.03140001	POPTR_0003s20630.1	Potri.T086300.1	POPLAR220140					-0.29374
eugene3.03180006	POPTR_0125s00200.1	Potri.017G097900.1	POPLAR220190	-1.57634
eugene3.03510005	POPTR_0007s06310.1	Potri.007G084200.1	POPLAR220391	-1.27038
eugene3.03820001	POPTR_0012s14990.1	Potri.012G123500.1	POPLAR220610	0.570347
eugene3.03820003	POPTR_0012s12310.1	Potri.012G122600.1	POPLAR220615		-0.505756	-0.513349	-0.462275	-0.376988
eugene3.03820007	POPTR_0012s15030.1	Potri.012G122900.1	POPLAR220622		-0.591807	-0.730751	-0.569131	-0.472203
eugene3.03890002	POPTR_0172s00210.1	Potri.001G017700.1	POPLAR220698	-0.290442
eugene3.03980008	POPTR_0016s02710.3		POPLAR220814			0.658492
eugene3.04660001	POPTR_1178s00200.1	Potri.014G161400.1	POPLAR221148			-0.848064	-0.607054
eugene3.05070002			POPLAR221352			-1.22688
eugene3.05940001			POPLAR221595	-0.482625
eugene3.05980005	POPTR_0006s21500.1	Potri.006G200700.1	POPLAR221615			-0.239824
eugene3.06380004			POPLAR221773	-0.239333		-0.253117	-0.27802
eugene3.06420007	POPTR_0039s00340.1	Potri.012G027100.1	POPLAR221812			-0.346586
eugene3.06600002	POPTR_0017s00470.1	Potri.017G000800.1	POPLAR221893	1.16692		0.716422
eugene3.06630009	POPTR_0003s22190.1	Potri.003G209300.1	POPLAR221959			-0.512521
eugene3.06780002			POPLAR222165			-1.12947
eugene3.06800003	POPTR_0001s31100.1	Potri.001G303400.1	POPLAR222179					0.350382
eugene3.06830003			POPLAR222183			-0.395507
eugene3.07050001			POPLAR222306			-0.905807
eugene3.07950001	POPTR_0017s12820.1	Potri.017G092600.1	POPLAR222790			-0.435276
eugene3.08090003	POPTR_0046s00280.1		POPLAR222891			-0.434353	-0.442535	-0.4627
eugene3.08890002	POPTR_0001s31120.1	Potri.001G303600.1	POPLAR223257				-0.529808
eugene3.09100001			POPLAR223375	-0.630212		-0.846582	-0.587841	-0.739333
eugene3.09250001	POPTR_0015s15530.1		POPLAR223434					-0.589834
eugene3.09920003			POPLAR223682		-1.3099	-1.35196	-1.34227	-1.27149
eugene3.103780001	POPTR_0016s13960.1	Potri.016G132100.1	POPLAR223986		1.28201		1.09001
eugene3.105580001			POPLAR224224					-2.87608
eugene3.10640001			POPLAR224311			-0.347007
eugene3.106450001			POPLAR224334				0.819384	0.817125
eugene3.10810001			POPLAR224484	-0.577537
eugene3.114450001			POPLAR225062			0.254247		0.231724
eugene3.11750001			POPLAR225290	-0.939742		-0.996238	-0.658478	-0.856388
eugene3.118420001	POPTR_0002s18150.1	Potri.002G180600.1	POPLAR225383				-1.33913
eugene3.127660001	POPTR_0012s14830.1	Potri.012G124800.1	POPLAR226180			-0.42543	-0.546094	-0.454979
eugene3.13260001	POPTR_0001s36140.1	Potri.001G337600.1	POPLAR226691			-0.751524
eugene3.133900001			POPLAR226771					1.03923
eugene3.135310001	POPTR_0046s00280.1		POPLAR226991			-0.488496	-0.383632	-0.431978
eugene3.13920001			POPLAR227314			-1.16921	-0.958398
eugene3.141590001			POPLAR227494			-0.591797
eugene3.151410001			POPLAR228385	0.925978
eugene3.157990001	POPTR_0017s13150.1	Potri.017G095900.1	POPLAR228952	-0.804056		-0.777099
eugene3.158910001			POPLAR229073	-0.822118
eugene3.15920003			POPLAR229138		0.717294	0.593608	0.606613	0.590415
eugene3.159350001	POPTR_0013s06570.1	Potri.001G434600.1	POPLAR229153			-0.80745	-0.475071	-0.454307
eugene3.16010001			POPLAR229206			1.02551
eugene3.16910001			POPLAR229831	-2.88668		-3.60883	-3.57551	-3.22185
eugene3.17150001	POPTR_0019s00230.2	Potri.018G138100.1	POPLAR230088		-0.919275
eugene3.17310001	POPTR_0011s03340.1	Potri.011G030800.1	POPLAR230180			0.925575	0.709389
eugene3.17410001			POPLAR230242			-1.05126
eugene3.18340001			POPLAR230875					0.441867
eugene3.18780001	POPTR_0005s02810.1	Potri.005G028000.1	POPLAR231218	1.0218
eugene3.19200002	POPTR_0004s20610.1		POPLAR231469		0.419311
eugene3.19200003	POPTR_0004s20590.1	Potri.004G194800.1	POPLAR231474		1.11142	0.731642	0.942814	0.938882
eugene3.19380001			POPLAR231544		1.60108	1.6463	2.09008	2.0774
eugene3.19500001			POPLAR231629	0.330885
eugene3.19970002			POPLAR231990				-0.483814
eugene3.20150002	POPTR_0004s18940.1	Potri.T019400.1	POPLAR232102	-0.698278
eugene3.20410001	POPTR_0001s41740.1	Potri.001G406600.1	POPLAR232234	-0.295596
eugene3.204340001	POPTR_0002s26010.2	Potri.002G258400.1	POPLAR232259			-0.492702
eugene3.20870001			POPLAR232599			-0.356525
eugene3.21010002			POPLAR232706					0.714448
eugene3.213770001	POPTR_0002s01170.1	Potri.002G010600.1	POPLAR232919				0.300004	0.320368
eugene3.21390001			POPLAR232941	0.945396		1.05373	1.17793	0.903666
eugene3.220830001			POPLAR233259			-0.251497
eugene3.22860001			POPLAR233550	-0.691366		-1.08509	-0.988764	-0.988139
eugene3.25010001			POPLAR234121				0.547359	0.6802
eugene3.28200001	POPTR_0019s14050.1	Potri.019G117900.1	POPLAR235109			0.456359
eugene3.29450001			POPLAR235662			-0.785569	-0.760761
eugene3.30690001	POPTR_0006s02350.1	Potri.006G022600.1	POPLAR236216			-0.546512
eugene3.30870001	POPTR_0001s42410.1		POPLAR236279					-0.699293
eugene3.35390002			POPLAR238172	0.450692				0.449568
eugene3.39940001			POPLAR238618					0.477836
eugene3.40280001	POPTR_0004s07280.1	Potri.004G074400.1	POPLAR238632	0.591616			0.612048
eugene3.41830001	POPTR_0001s37490.1	Potri.001G366200.1	POPLAR238750	0.607035
eugene3.43170001			POPLAR238899					0.488121
eugene3.45590001	POPTR_0004s10920.1	Potri.T018300.1	POPLAR239111	-1.47836
eugene3.47800001			POPLAR239237	0.907273
eugene3.48300001			POPLAR239295		-0.300511	-0.436264
eugene3.52780001	POPTR_0003s00450.1		POPLAR239606		-0.365186	-0.378441	-0.583455	-0.60776
eugene3.53860001			POPLAR239699			0.455192	0.491986	0.722957
eugene3.61860001			POPLAR240287	-0.838799
eugene3.65790001	POPTR_0004s20610.1		POPLAR240566		0.762041		0.675246	0.682349
eugene3.66280001	POPTR_0010s19240.1	Potri.010G185000.1	POPLAR240623			-0.298539
eugene3.67790001			POPLAR240731			-0.47353
eugene3.71620001			POPLAR240908	1.0131	1.20508	1.78931	1.77291	1.63738
eugene3.75710001			POPLAR241169	-2.84662
eugene3.75900001			POPLAR241182	-0.365332
eugene3.76780001			POPLAR241238			0.723933	0.70006
eugene3.77720001			POPLAR241320			-0.390924
eugene3.90230001			POPLAR241988		-0.341455	-0.459484	-0.366442	-0.308625
eugene3.90920001	POPTR_0011s03440.2	Potri.011G031800.1	POPLAR242041				1.7409	2.19874
eugene3.90970001	POPTR_0679s00220.1	Potri.011G076200.1	POPLAR242056	-2.40703
eugene3.93780001			POPLAR242217		0.371151	0.322077	0.516787	0.770552
fgenesh4_kg.C_scaffold_121000002	POPTR_0006s17850.2	Potri.T063400.1	POPLAR242495			0.480805
fgenesh4_kg.C_scaffold_131000003	POPTR_0005s00790.1	Potri.005G006300.1	POPLAR242506	0.516086
fgenesh4_kg.C_scaffold_4511000001	POPTR_0018s09490.1	Potri.018G087900.1	POPLAR242527			0.556226
fgenesh4_pg.C_scaffold_11778000001	POPTR_0011s03280.1	Potri.011G029200.1	POPLAR243653			-0.741255	-0.445001
fgenesh4_pg.C_scaffold_118000002	POPTR_0003s09140.1	Potri.003G092600.1	POPLAR243676	-0.449002	-0.598459		-0.39393
fgenesh4_pg.C_scaffold_11922000001	POPTR_0017s03180.1	Potri.005G133200.1	POPLAR243905		-0.901726	-1.15875	-0.968872	-1.13202
fgenesh4_pg.C_scaffold_120000037	POPTR_0063s00250.1		POPLAR244023		-0.75078	-0.400026		-0.28147
fgenesh4_pg.C_scaffold_12432000001			POPLAR244571					0.257431
fgenesh4_pg.C_scaffold_1246000001			POPLAR244578				0.428337	0.426924
fgenesh4_pg.C_scaffold_12495000001	POPTR_0001s42520.1	Potri.001G429100.1	POPLAR244604		0.78808
fgenesh4_pg.C_scaffold_133000007	POPTR_0005s02810.1	Potri.005G028000.1	POPLAR245507	0.499809
fgenesh4_pg.C_scaffold_1336000001	POPTR_0397s00210.1		POPLAR245680		-0.58683	-0.854869	-0.720418	-0.70072
fgenesh4_pg.C_scaffold_135000008	POPTR_0004s14440.2	Potri.004G137000.1	POPLAR245815					0.235467
fgenesh4_pg.C_scaffold_13791000001	POPTR_0011s10980.1	Potri.011G108500.1	POPLAR246025			-0.452629
fgenesh4_pg.C_scaffold_14215000001	POPTR_0580s00200.1		POPLAR246372		-0.710885
fgenesh4_pg.C_scaffold_14253000001	POPTR_0008s13610.1		POPLAR246387				0.767738	0.966228
fgenesh4_pg.C_scaffold_147000010	POPTR_0006s28740.1	Potri.006G272600.1	POPLAR246716			-0.457091
fgenesh4_pg.C_scaffold_148000070	POPTR_0001s24010.1	Potri.001G233600.1	POPLAR246894	0.659604
fgenesh4_pg.C_scaffold_150000063	POPTR_0001s30510.1	Potri.001G297800.1	POPLAR247018	-0.959202		-1.25044
fgenesh4_pg.C_scaffold_15088000001	POPTR_0015s12150.1	Potri.015G110000.1	POPLAR247078			-0.62327
fgenesh4_pg.C_scaffold_1539000001	POPTR_0190s00200.1	Potri.T024900.1	POPLAR247356			0.488391
fgenesh4_pg.C_scaffold_15525000001			POPLAR247540					0.368557
fgenesh4_pg.C_scaffold_157000008	POPTR_0130s00220.1	Potri.006G157000.1	POPLAR247710			-0.505079	-0.357209	-0.312487
fgenesh4_pg.C_scaffold_15954000001	POPTR_0010s05850.2	Potri.010G048500.1	POPLAR247950			0.53704
fgenesh4_pg.C_scaffold_16081000001	POPTR_0017s03210.1		POPLAR248075			-0.676686
fgenesh4_pg.C_scaffold_16191000001	POPTR_0035s00200.1		POPLAR248179	-0.420279
fgenesh4_pg.C_scaffold_163000050	POPTR_0004s22860.1	Potri.004G218900.1	POPLAR248306	-0.403113	-0.413651	-0.356452	-0.407856
fgenesh4_pg.C_scaffold_164000003	POPTR_0018s14940.1	Potri.018G152400.1	POPLAR248374				0.364345	0.335771
fgenesh4_pg.C_scaffold_165000043			POPLAR248589	-0.922507
fgenesh4_pg.C_scaffold_170000022	POPTR_0017s00660.1		POPLAR249088				0.522718
fgenesh4_pg.C_scaffold_18069000001			POPLAR249896	-2.62894		-3.43678	-3.25062	-2.97372
fgenesh4_pg.C_scaffold_18121000001			POPLAR249932	0.410202				0.41953
fgenesh4_pg.C_scaffold_18272000001	POPTR_2158s00200.1		POPLAR250080			-0.380282
fgenesh4_pg.C_scaffold_2008000001			POPLAR251587	0.659388
fgenesh4_pg.C_scaffold_2024000001	POPTR_0003s07640.1	Potri.003G078800.1	POPLAR251779			-0.600862
fgenesh4_pg.C_scaffold_223000004	POPTR_0012s15130.1	Potri.T118000.1	POPLAR253376		-0.471987		-0.495931
fgenesh4_pg.C_scaffold_242000001	POPTR_0011s08330.1	Potri.011G085000.1	POPLAR253705	0.291328				0.210383
fgenesh4_pg.C_scaffold_263000013	POPTR_0003s15180.1		POPLAR254154				0.24479	0.289118
fgenesh4_pg.C_scaffold_265000008	POPTR_0004s01210.1	Potri.004G011700.1	POPLAR254211			1.53347	1.55453	1.51647
fgenesh4_pg.C_scaffold_269000012			POPLAR254288		0.535537			0.594657
fgenesh4_pg.C_scaffold_277000004			POPLAR254428		0.973689
fgenesh4_pg.C_scaffold_280000010			POPLAR254485			-0.382961
fgenesh4_pg.C_scaffold_285000002	POPTR_0006s15640.1	Potri.006G151900.1	POPLAR254823			1.0175	0.925295	1.01767
fgenesh4_pg.C_scaffold_286000003			POPLAR254851				-0.33944
fgenesh4_pg.C_scaffold_29000137	POPTR_0003s03360.2	Potri.001G148800.1	POPLAR255075			-0.387348
fgenesh4_pg.C_scaffold_316000005	POPTR_0027s00390.1	Potri.003G027800.1	POPLAR255807					0.240343
fgenesh4_pg.C_scaffold_335000001	POPTR_0001s43760.1		POPLAR256147		-0.600064	-0.93454	-0.592104	-0.542235
fgenesh4_pg.C_scaffold_351000001	POPTR_0007s06270.1	Potri.007G084700.1	POPLAR256420	-0.702989
fgenesh4_pg.C_scaffold_3694000002	POPTR_0001s43450.1	Potri.T087700.1	POPLAR256638		0.82143
fgenesh4_pg.C_scaffold_3867000001			POPLAR256807					-0.492347
fgenesh4_pg.C_scaffold_40000109			POPLAR257152	-0.699265			-0.674859
fgenesh4_pg.C_scaffold_40000115	POPTR_0014s04740.7		POPLAR257186				0.926743
fgenesh4_pg.C_scaffold_40000170	POPTR_2055s00200.1		POPLAR257259					-0.609034
fgenesh4_pg.C_scaffold_401000006	POPTR_0121s00240.1		POPLAR257446		0.458406
fgenesh4_pg.C_scaffold_41000125	POPTR_0013s11210.1	Potri.013G107600.1	POPLAR257656			1.25918		1.04482
fgenesh4_pg.C_scaffold_41000162			POPLAR257677	0.669468
fgenesh4_pg.C_scaffold_44000135	POPTR_0008s18430.1		POPLAR258156	-0.757814	-0.564484	-0.937604	-0.894763	-0.69254
fgenesh4_pg.C_scaffold_4648000002			POPLAR258407	-0.579657
fgenesh4_pg.C_scaffold_467000003			POPLAR258428			-0.675116
fgenesh4_pg.C_scaffold_509000006	POPTR_0017s13750.1	Potri.017G103000.1	POPLAR258688	0.76493	0.750039	0.733628	0.797279	0.813903
fgenesh4_pg.C_scaffold_5394000001	POPTR_0005s00880.2	Potri.005G007000.1	POPLAR258935			-0.344909
fgenesh4_pg.C_scaffold_5686000001			POPLAR259118					0.434471
fgenesh4_pg.C_scaffold_57000168	POPTR_0005s12400.1	Potri.005G122300.1	POPLAR259240			0.489363
fgenesh4_pg.C_scaffold_57000219	POPTR_0005s12930.1	Potri.005G128100.1	POPLAR259282			-0.433105
fgenesh4_pg.C_scaffold_587000001			POPLAR259423		-0.541208	-1.01331
fgenesh4_pg.C_scaffold_642000002	POPTR_0046s00360.1		POPLAR260121					-0.48329
fgenesh4_pg.C_scaffold_7085000001	POPTR_0011s16850.1	Potri.011G165700.1	POPLAR261229		-0.857629		-0.808686	-0.863858
fgenesh4_pg.C_scaffold_709000001			POPLAR261245			1.54509
fgenesh4_pg.C_scaffold_7193000001	POPTR_0004s08410.1	Potri.004G085700.1	POPLAR261303			0.692357	0.670417	0.642332
fgenesh4_pg.C_scaffold_7582000001	POPTR_0004s24020.1	Potri.004G231500.1	POPLAR261489			1.03042
fgenesh4_pg.C_scaffold_7705000001			POPLAR261672	-1.00729
fgenesh4_pg.C_scaffold_788000001	POPTR_0031s00361.1		POPLAR261758	0.760304	1.62384	1.2864	1.25702	1.21841
fgenesh4_pg.C_scaffold_7945000001	POPTR_0006s20570.1	Potri.006G191300.1	POPLAR261788		-0.431901	-0.69707	-0.503211	-0.473172
fgenesh4_pg.C_scaffold_86000001	POPTR_0004s22990.1	Potri.004G221000.1	POPLAR262215			0.627353
fgenesh4_pg.C_scaffold_86000111	POPTR_0004s24000.1	Potri.004G231200.1	POPLAR262342			0.773706	0.667707
fgenesh4_pg.C_scaffold_88000019	POPTR_0017s08560.1	Potri.017G058900.1	POPLAR262625	0.461156
fgenesh4_pg.C_scaffold_88000061	POPTR_0017s09060.1		POPLAR262662	-0.524327	-0.536336	-0.395374	-0.517135	-0.412813
fgenesh4_pg.C_scaffold_88000067	POPTR_0017s09620.1	Potri.T042700.1	POPLAR262674	0.370348
fgenesh4_pg.C_scaffold_982000003			POPLAR263264			-0.560862
fgenesh4_pm.C_scaffold_120000001			POPLAR263410					0.728322
fgenesh4_pm.C_scaffold_123000034			POPLAR263464	0.34304				0.418019
fgenesh4_pm.C_scaffold_131000027	POPTR_0005s00900.1	Potri.005G007200.1	POPLAR263555			0.564061
fgenesh4_pm.C_scaffold_86000007			POPLAR264550	0.711963	0.578131	1.13257	0.992827	1.12017
grail3.0028000301			POPLAR264631			-0.404337	-0.231455	-0.240599
grail3.0028013801	POPTR_0006s13240.1	Potri.006G130300.1	POPLAR264711			0.653807
grail3.0029004201			POPLAR264897					-0.387213
grail3.0040029101	POPTR_0014s01950.1	Potri.014G019300.1	POPLAR265321					1.222
grail3.0044016101			POPLAR265505		-0.926084	-1.00568	-1.0102	-0.781474
grail3.0057011701	POPTR_0005s11950.1	Potri.005G117500.1	POPLAR265603			-1.07018
grail3.0057016202			POPLAR265632			-0.946001	-0.757479	-0.769928
grail3.0066014401			POPLAR265916		-0.493219	-0.986886	-0.738622	-0.741278
grail3.0088000401			POPLAR266271	0.609044	0.577762	0.621957	0.709525	0.855124
grail3.0123001401	POPTR_0017s14430.1	Potri.017G107300.1	POPLAR266498	0.82856
grail3.0123006201			POPLAR266553	0.711757
grail3.0124002901	POPTR_0011s05210.1	Potri.011G052400.1	POPLAR266650			0.49685
grail3.0127002201	POPTR_0001s07920.1		POPLAR266741			0.467772
grail3.0129002701	POPTR_0015s07340.3	Potri.015G062200.1	POPLAR266796			1.14129
grail3.0130000201			POPLAR266814			1.25129	1.12501	0.887731
grail3.0140004801	POPTR_0221s00220.1	Potri.T143000.1	POPLAR267135		-0.228503			-0.214056
grail3.0155000401			POPLAR267608	-1.66075		-1.17486	-1.14031	-1.04334
grail3.0177000301			POPLAR267799		-0.494191	-0.5403	-0.496888	-0.432439
grail3.0180001901	POPTR_0014s01185.1		POPLAR267842			-0.324469
grail3.0202001702			POPLAR267999		0.375028
grail3.0216000601			POPLAR268121		0.725696
grail3.0245000201	POPTR_0011s01310.1		POPLAR268229	0.318223
grail3.0271000601	POPTR_0001s43460.1		POPLAR268339		0.643886
grail3.0318000401	POPTR_0125s00220.1		POPLAR268432	-2.22241				-0.993686
grail3.0331000101	POPTR_0001s47840.1	Potri.T100800.1	POPLAR268458		-0.916173	-1.04566	-0.883675	-0.895237
grail3.0382000101			POPLAR268513			-1.37478	-1.27768	-1.0445
grail3.0384000201	POPTR_0001s43460.1		POPLAR268523		0.71629
grail3.0439000201			POPLAR268588	-0.84192		-1.66641	-1.46539	-1.42425
grail3.0441000101			POPLAR268602			-0.519957
grail3.0594000101	POPTR_0012s01950.1		POPLAR268700					-0.908443
grail3.0594000201	POPTR_0012s01950.1		POPLAR268705					-1.11009
grail3.0633000103	POPTR_0001s43476.1	Potri.001G444200.1	POPLAR268776		1.20508
grail3.11198000101			POPLAR269344		0.850252
grail3.11299000101			POPLAR269353		-0.693434	-0.343
grail3.12647000101			POPLAR269513			-0.254579
grail3.1392000301	POPTR_0017s04570.1	Potri.017G014000.1	POPLAR269721			-0.565882
grail3.1393000101			POPLAR269728		-1.38429	-1.97513	-1.95476	-1.64707
grail3.16226000201	POPTR_0016s00250.1	Potri.016G000500.1	POPLAR269986			-0.420991		-0.409376
grail3.1690000101			POPLAR270086			0.347349
grail3.2386000201	POPTR_1161s00200.1	Potri.T164900.1	POPLAR270653			-0.927866
grail3.2652000101	POPTR_0096s00250.1	Potri.T060600.1	POPLAR270767	0.726552
grail3.2763000101			POPLAR270839			0.458765
grail3.3096000101			POPLAR271025				-0.292927
grail3.3519000101			POPLAR271320			0.820798	0.955842	1.1305
grail3.3567000101			POPLAR271345		-0.558224	-0.569091	-0.679725	-0.664199
grail3.3669000101	POPTR_0008s17110.1	Potri.008G171200.1	POPLAR271370			0.67229
grail3.4341000101	POPTR_0002s14310.1		POPLAR271504			0.544599	0.526478
grail3.6466000101	POPTR_0135s00210.1	Potri.001G213300.1	POPLAR271730	0.448735
grail3.6958000101	POPTR_0060s00270.1	Potri.T027800.1	POPLAR271759			-0.515453
grail3.9653000101			POPLAR272025		-0.563185	-0.908858	-0.770289	-0.675708
grail3.9904000101	POPTR_0001s43560.1	Potri.001G446500.1	POPLAR272038			0.365545
gw1.10119.2.1	POPTR_0003s01090.1	Potri.003G015200.1	POPLAR272081			0.954788
gw1.107.137.1	POPTR_0001s41190.2	Potri.001G401500.1	POPLAR272318			0.265714
gw1.11422.1.1	POPTR_0007s11240.2	Potri.007G041600.1	POPLAR272661					-0.608886
gw1.120.71.1	POPTR_0019s13460.1	Potri.019G103600.1	POPLAR273271		0.432927		0.399675	0.421032
gw1.121.155.1	POPTR_0006s17930.1	Potri.006G165600.1	POPLAR273373			0.408742
gw1.1240.1.1	POPTR_0016s14460.1	Potri.016G137600.1	POPLAR274058		0.874643
gw1.127.187.1	POPTR_0001s00350.1	Potri.001G121300.1	POPLAR274305				-0.603513	-0.45656
gw1.127.61.1	POPTR_0001s07990.1	Potri.001G117200.1	POPLAR274418			-0.397754
gw1.130.59.1	POPTR_0004s15330.1	Potri.004G146100.1	POPLAR274789	1.14639		1.69421	1.53451	1.30824
gw1.130.90.1	POPTR_0004s15200.1	Potri.004G144600.1	POPLAR274822					-0.340802
gw1.131.103.1	POPTR_0005s00550.1	Potri.005G003500.1	POPLAR274870			0.354033
gw1.133.209.1	POPTR_0005s01820.1		POPLAR275307		0.317711
gw1.133.251.1	POPTR_0005s01660.1	Potri.005G013600.1	POPLAR275336					-1.0986
gw1.133.34.1			POPLAR275351			0.512944
gw1.13504.1.1	POPTR_0018s14210.1	Potri.018G145200.1	POPLAR275672			0.772249
gw1.142.211.1	POPTR_0013s12860.1	Potri.013G124900.1	POPLAR276226				0.926211
gw1.1458.1.1			POPLAR276621			-0.458059
gw1.147.115.1	POPTR_0006s29040.2	Potri.006G275500.1	POPLAR276713			-0.342896
gw1.147.138.1	POPTR_0006s29130.1	Potri.006G276400.1	POPLAR276725			0.514514
gw1.15270.1.1	POPTR_0818s00195.1		POPLAR277356		0.326335	0.336196	0.35234	0.366459
gw1.155.39.1			POPLAR277497					-0.365918
gw1.155.49.1	POPTR_0004s11620.1	Potri.004G117200.1	POPLAR277516	-0.496297
gw1.157.44.1			POPLAR277604	-0.826972	-0.926362	-1.48424	-1.34417	-1.1643
gw1.1575.2.1	POPTR_0110s00200.1	Potri.006G157700.1	POPLAR277676		-0.427648	-0.660313	-0.641362	-0.518854
gw1.158.183.1	POPTR_0001s16291.1	Potri.001G162700.1	POPLAR277755			-0.653976		-0.558699
gw1.158.7.1	POPTR_0001s16810.1	Potri.001G168000.1	POPLAR277795			0.492735
gw1.1587.4.1	POPTR_0679s00220.1	Potri.011G076200.1	POPLAR277833	-1.18513
gw1.1593.1.1	POPTR_0008s16980.1	Potri.008G169900.1	POPLAR277880			0.480815
gw1.16080.1.1			POPLAR277921			-0.582055
gw1.163.75.1	POPTR_0004s22680.1	Potri.004G217200.1	POPLAR278060			0.928169	0.947912	0.972842
gw1.164.27.1	POPTR_0018s14860.1	Potri.018G151700.1	POPLAR278152	1.08679	0.949597	1.91248	2.01246	2.08602
gw1.164.76.1	POPTR_0018s14680.3	Potri.018G149900.1	POPLAR278197				0.544203	0.566435
gw1.168.142.1	POPTR_0011s10200.1	Potri.011G099600.1	POPLAR278527	0.347847
gw1.170.140.1			POPLAR278737				-0.47283
gw1.170.19.1	POPTR_0017s00500.1	Potri.017G000500.1	POPLAR278752			0.424123
gw1.180.17.1	POPTR_0019s04490.1	Potri.019G029400.1	POPLAR279211			-0.400571
gw1.1844.2.1	POPTR_0256s00215.1		POPLAR279529		-1.62179	-1.81202	-1.65768
gw1.18518.1.1	POPTR_0008s16480.1	Potri.008G164900.1	POPLAR279606			0.645534
gw1.1935.4.1	POPTR_0001s31550.2	Potri.001G308200.1	POPLAR279956	-0.74692
gw1.200.30.1	POPTR_0012s11920.1	Potri.012G118700.1	POPLAR280273			0.573342
gw1.20226.4.1	POPTR_0001s42390.1	Potri.001G426900.1	POPLAR280417		0.760316
gw1.212.69.1	POPTR_0017s14630.1	Potri.017G104800.1	POPLAR281010	-0.547097
gw1.21334.1.1			POPLAR281054		0.506768	0.454794	0.698165	0.912753
gw1.216.5.1	POPTR_0001s42610.1	Potri.001G435100.1	POPLAR281180			-0.388784
gw1.217.28.1	POPTR_0011s06120.1	Potri.011G073800.1	POPLAR281235	-0.473058
gw1.217.9.1	POPTR_0011s06710.1		POPLAR281253			0.406682
gw1.220.6.1	POPTR_0001s05780.1	Potri.001G020500.1	POPLAR281372			-0.346496
gw1.223.21.1	POPTR_0012s15160.1		POPLAR281445		-1.06821	-0.954246
gw1.223.27.1	POPTR_0012s15160.1		POPLAR281452	-0.21458
gw1.223.28.1	POPTR_0012s12280.1		POPLAR281463			-0.533247
gw1.226.19.1	POPTR_0016s11470.2	Potri.T058900.1	POPLAR281543			0.640228
gw1.252.36.1			POPLAR281935			-0.279289
gw1.2748.3.1	POPTR_0008s13210.1		POPLAR282379		1.89423	1.05909
gw1.28.1076.1	POPTR_0006s11560.1	Potri.006G114700.1	POPLAR282517			-0.803226
gw1.28.1175.1	POPTR_0006s11200.2	Potri.006G111300.1	POPLAR282605				0.663677
gw1.28.270.1	POPTR_0006s13860.2	Potri.006G136400.1	POPLAR282694			-0.212482
gw1.28.613.1	POPTR_0006s13030.1		POPLAR282845				0.326514	0.3352
gw1.29.440.1	POPTR_0001s15080.1	Potri.001G150700.1	POPLAR283549	0.736333
gw1.305.15.1	POPTR_0003s19900.1	Potri.003G199300.1	POPLAR283842			-0.609117
gw1.316.1.1	POPTR_0003s02090.1		POPLAR283955				-0.931669
gw1.328.1.1	POPTR_0005s14810.1	Potri.017G122700.1	POPLAR284060					0.297544
gw1.3350.5.1	POPTR_0018s04330.1	Potri.018G004600.1	POPLAR284127			-0.856526	-0.662246	-0.631223
gw1.342.15.1	POPTR_0019s12570.1	Potri.019G112600.1	POPLAR284329	-0.662251
gw1.3532.1.1	POPTR_0001s41230.1	Potri.001G402000.1	POPLAR284485			0.565127
gw1.3587.2.1	POPTR_0010s24350.1		POPLAR284519			0.828537	0.801645	0.941227
gw1.371.3.1			POPLAR284599		-0.652715
gw1.3897.5.1	POPTR_0017s06800.1	Potri.017G040600.1	POPLAR284785		-0.266113
gw1.40.1024.1	POPTR_0014s02070.1	Potri.014G020500.1	POPLAR284878				-0.893567
gw1.40.1091.1	POPTR_0014s17560.1	Potri.014G177300.1	POPLAR284906				0.565251	0.555905
gw1.40.182.1	POPTR_0014s05210.1	Potri.014G053200.1	POPLAR284991			0.309265
gw1.40.638.1	POPTR_0014s03350.1	Potri.014G034200.1	POPLAR285402					0.376046
gw1.407.5.1	POPTR_0027s00330.1	Potri.003G028400.1	POPLAR285711		-0.33014	-0.501426
gw1.41.12.1	POPTR_0013s12510.1	Potri.013G120800.1	POPLAR285745				-0.475581
gw1.41.308.1	POPTR_0013s11450.1	Potri.013G110200.1	POPLAR285935			-0.322505
gw1.41.309.1	POPTR_0013s11450.1	Potri.013G110200.1	POPLAR285943			-0.398302
gw1.41.462.1	POPTR_0013s09990.2	Potri.013G104800.1	POPLAR286080			0.444016
gw1.4352.1.1	POPTR_0114s00200.1		POPLAR286472			0.459177
gw1.4516.1.1	POPTR_0012s00820.1		POPLAR287059					-0.572138
gw1.4843.6.1	POPTR_0010s25040.1	Potri.010G244200.1	POPLAR287285				-0.436404	-0.488054
gw1.5112.1.1	POPTR_0002s04670.1	Potri.002G045900.1	POPLAR287468			-0.420665
gw1.568.5.1	POPTR_0004s14310.1	Potri.004G135500.1	POPLAR287728			0.723033	0.700012	0.692605
gw1.5699.2.1	POPTR_0010s00650.1	Potri.010G003900.1	POPLAR287739					-0.974834
gw1.580.1.1	POPTR_0005s01320.1		POPLAR287936	0.470853
gw1.589.1.1	POPTR_0010s25040.2	Potri.010G244200.1	POPLAR287958				-0.645765	-0.714601
gw1.598.1.1	POPTR_0006s21520.2	Potri.006G200900.1	POPLAR288004			0.362921
gw1.64.44.1	POPTR_0017s06770.1	Potri.017G040300.1	POPLAR288506			-1.46185
gw1.64.6.1	POPTR_0017s06930.2	Potri.017G041800.1	POPLAR288635			-0.291459
gw1.6549.1.1	POPTR_0001s05050.1	Potri.001G013000.1	POPLAR288742			0.844619
gw1.66.431.1	POPTR_0004s21060.1	Potri.004G200300.1	POPLAR288985	0.408182
gw1.66.550.1			POPLAR289076	-0.381374	-0.418272	-0.5221	-0.557205	-0.548463
gw1.66.585.1	POPTR_0004s21600.1	Potri.004G206000.1	POPLAR289117			-0.561692
gw1.66.715.1	POPTR_0004s21940.1	Potri.004G209700.1	POPLAR289197			0.792578
gw1.660.7.1	POPTR_0017s00470.1	Potri.017G000800.1	POPLAR289262	0.575923
gw1.70.396.1	POPTR_0005s04640.1		POPLAR289710			-0.819072
gw1.744.1.1	POPTR_0017s04980.2	Potri.T078200.1	POPLAR290176			-0.32522
gw1.7553.2.1	POPTR_0017s06560.1	Potri.017G038000.1	POPLAR290250					-0.687089
gw1.7596.1.1	POPTR_0004s18300.1	Potri.004G176900.1	POPLAR290256		0.350877
gw1.7597.1.1	POPTR_0001s27710.1	Potri.001G270400.1	POPLAR290265	-0.893575
gw1.77.185.1	POPTR_0008s22480.1	Potri.008G219700.1	POPLAR290344			-0.216089
gw1.8029.1.1	POPTR_0007s05920.1	Potri.007G088200.1	POPLAR290531				-1.23368
gw1.8096.4.1	POPTR_0003s19460.1	Potri.003G195200.1	POPLAR290554				-0.389392
gw1.82.68.1	POPTR_0015s06740.1	Potri.015G056700.1	POPLAR290684			-0.399738
gw1.86.365.1	POPTR_0004s24240.1	Potri.004G234300.1	POPLAR291107					0.488284
gw1.86.383.1	POPTR_0004s24350.1	Potri.004G235300.1	POPLAR291125					0.344317
gw1.86.88.1	POPTR_0004s23460.2	Potri.004G225900.1	POPLAR291181			0.559383	0.505652	0.401195
gw1.867.6.1	POPTR_0290s00210.1		POPLAR291218			-0.713046
gw1.88.58.1	POPTR_0017s08590.1	Potri.017G059200.1	POPLAR291460			-0.206817
gw1.886.4.1	POPTR_0004s23270.1	Potri.004G224000.1	POPLAR291485	0.504988		0.981554	0.826539	0.791993
gw1.935.3.1	POPTR_0003s15010.1	Potri.003G150400.1	POPLAR291624			-0.513818
estExt_Genewise1_v1.C_LG_VIII2444	POPTR_0008s16230.2	Potri.008G162400.1	POPLAR292351		0.569649	0.522871	0.549	0.487482
estExt_Genewise1_v1.C_LG_X3270	POPTR_0010s25300.1	Potri.010G246800.1	POPLAR292380			-0.448391
estExt_fgenesh4_pg.C_1700023			POPLAR292584		0.931256	0.998692	0.912098
estExt_fgenesh4_pg.C_8990003	POPTR_0256s00200.1	Potri.013G137200.1	POPLAR292781		-2.30155	-2.63824	-2.02563
estExt_fgenesh4_pg.C_LG_II0121	POPTR_0002s01480.2	Potri.002G013400.1	POPLAR292872			-0.515479	-0.42415	-0.377306
estExt_fgenesh4_pg.C_LG_IV1532	POPTR_0004s18880.1	Potri.004G182100.1	POPLAR292981		-0.737279
estExt_fgenesh4_pg.C_LG_VI1616	POPTR_0006s25230.1	Potri.006G236000.1	POPLAR293056		0.773216	0.687096	1.04145	1.40964
estExt_fgenesh4_pm.C_LG_I0036	POPTR_0001s04850.1	Potri.001G011300.1	POPLAR293367			1.06454
estExt_fgenesh4_pm.C_LG_II0101			POPLAR293394			-0.671994		-0.794748
estExt_fgenesh4_pm.C_LG_VIII0291	POPTR_0008s07370.1	Potri.008G073700.1	POPLAR293511				-0.440333
eugene3.00011827	POPTR_0001s28140.1	Potri.001G274600.1	POPLAR293878	-0.741669
eugene3.00031718	POPTR_0003s19270.1	Potri.003G193300.1	POPLAR294388			0.806394	0.770204	0.796571
eugene3.00031873			POPLAR294408					-0.703108
eugene3.00051221	POPTR_0005s23660.1	Potri.005G215100.1	POPLAR294730			-0.500207
eugene3.00060224	POPTR_0006s02450.1	Potri.006G023700.1	POPLAR294782			-0.293262
eugene3.00070023	POPTR_0007s00390.1	Potri.007G145300.1	POPLAR294906			-0.409029
eugene3.00080197	POPTR_0008s02400.1		POPLAR295097	0.476128		0.244641	0.37059	0.325599
eugene3.00110966			POPLAR295757		-0.483376		-0.500064	-0.451681
eugene3.00150846	POPTR_0015s11670.1	Potri.015G105400.1	POPLAR296559			-0.304178
eugene3.00150879	POPTR_0015s12000.1	Potri.015G108600.1	POPLAR296582			0.622853
eugene3.01870002			POPLAR298757			-0.27364
eugene3.07310002	POPTR_0088s00200.1	Potri.T157600.1	POPLAR299888	-0.259935
eugene3.107870001	POPTR_0001s28320.1	Potri.001G276500.1	POPLAR300173			-0.284998
eugene3.13810002			POPLAR300327				-0.829759
fgenesh4_pg.C_LG_I001216	POPTR_0001s22090.2	Potri.001G213200.1	POPLAR301774	-0.649657
fgenesh4_pg.C_LG_II000237	POPTR_0002s02770.1	Potri.002G025400.1	POPLAR302668					1.58983
fgenesh4_pg.C_LG_II002165	POPTR_0115s00250.1	Potri.T116100.1	POPLAR303023	0.591962		0.682783		0.715437
fgenesh4_pg.C_LG_III001777			POPLAR303551				-0.671721	-0.682614
fgenesh4_pg.C_LG_VI000176	POPTR_0006s01980.3	Potri.006G018900.1	POPLAR304828				-1.01992	-1.01267
fgenesh4_pg.C_LG_VI001031	POPTR_0006s16060.2	Potri.006G157200.1	POPLAR304888	-0.709623
fgenesh4_pg.C_LG_VII000031	POPTR_0007s00520.1	Potri.007G144100.1	POPLAR304988			-0.65391
fgenesh4_pg.C_LG_XI000339			POPLAR306152			1.20832	1.85801	2.38603
fgenesh4_pg.C_LG_XI000385	POPTR_0011s03690.1	Potri.011G036500.1	POPLAR306201			-0.773056	-0.751761	-0.672914
fgenesh4_pg.C_LG_XIX000054			POPLAR307495	0.955469	1.93685	1.89384	1.78231	1.82731
fgenesh4_pg.C_LG_XIX000056	POPTR_0019s00390.1	Potri.T045200.1	POPLAR307501				-0.39963	-0.341235
fgenesh4_pg.C_LG_XV000179	POPTR_0015s02030.1	Potri.015G018500.1	POPLAR308074		-0.451015	-0.648702	-0.370202
fgenesh4_pg.C_LG_XVIII000575			POPLAR308999	0.399314
fgenesh4_pg.C_scaffold_1088000001	POPTR_0115s00260.1		POPLAR309545	-0.581017		-0.671527	-0.698427	-0.610867
fgenesh4_pg.C_scaffold_134000006	POPTR_0001s42280.1	Potri.001G411700.1	POPLAR310837	1.00577	1.48758	1.61385	1.85409	1.966
fgenesh4_pg.C_scaffold_147000003	POPTR_0006s28660.2	Potri.006G271800.1	POPLAR311539	0.751147
fgenesh4_pg.C_scaffold_170000059	POPTR_0017s03670.1	Potri.017G005300.1	POPLAR312770			-0.84279
fgenesh4_pg.C_scaffold_246000012	POPTR_1151s00200.1	Potri.012G116200.1	POPLAR315731			-0.880076	-0.965289	-1.20985
fgenesh4_pg.C_scaffold_631000003	POPTR_0019s13690.1		POPLAR319058			-0.553134
fgenesh4_pg.C_scaffold_640000001	POPTR_0031s00350.2	Potri.T014500.1	POPLAR319078		0.476508
fgenesh4_pg.C_scaffold_755000003	POPTR_0162s00230.1		POPLAR319968			-0.550322
fgenesh4_pg.C_scaffold_755000004	POPTR_0162s00200.2	Potri.008G000600.1	POPLAR319971			-0.378589
fgenesh4_pm.C_LG_III000618			POPLAR321452			-0.528043	-0.513288
fgenesh4_pm.C_LG_IV000044			POPLAR321475			0.838765		0.912189
fgenesh4_pm.C_LG_VII000014	POPTR_0007s00510.1	Potri.007G144200.1	POPLAR321618			-1.49472
fgenesh4_pm.C_scaffold_41000004	POPTR_0013s12390.1	Potri.013G119600.1	POPLAR322023	0.441391
grail3.0011011101	POPTR_0007s05050.2	Potri.007G096700.1	POPLAR322281			0.686265
grail3.0017021801			POPLAR322364				-1.36557
grail3.0057015701			POPLAR322810			-0.464043	-0.441727	-0.356483
grail3.0074005101	POPTR_0003s20080.1	Potri.003G201800.1	POPLAR322938			-0.342339
grail3.0120002101			POPLAR323150		-0.524628	-0.640185	-0.416635	-0.434596
gw1.120.161.1	POPTR_0019s13060.1	Potri.019G099200.1	POPLAR324881		0.332219
gw1.1233.3.1	POPTR_0017s09270.1		POPLAR325171					1.5607
gw1.124.40.1	POPTR_0011s04930.1	Potri.011G049600.1	POPLAR325237			0.253535		0.282951
gw1.1266.2.1	POPTR_0008s02300.1	Potri.008G022300.1	POPLAR325377			-0.453903
gw1.129.1.1	POPTR_0015s07630.1	Potri.015G065100.1	POPLAR325506			0.501713
gw1.131.131.1	POPTR_0005s00610.1		POPLAR325624			0.396949	0.340829
gw1.131.134.1	POPTR_0005s00620.1	Potri.005G004200.1	POPLAR325628			0.291882
gw1.140.268.1	POPTR_0011s16570.1	Potri.011G162900.1	POPLAR326345				-0.59465	-0.479746
gw1.140.324.1	POPTR_0011s16410.1	Potri.011G161500.1	POPLAR326361	-0.417508
gw1.1594.4.1	POPTR_0002s02690.1		POPLAR327439					1.18737
gw1.16137.5.1			POPLAR327492		0.35346
gw1.170.223.1	POPTR_0017s03940.1	Potri.017G006500.1	POPLAR327977			-0.841585
gw1.187.64.1	POPTR_0011s01890.1		POPLAR328721	0.420343				0.450436
gw1.19919.1.1	POPTR_0011s11450.1		POPLAR329032		-1.01351	-1.4292	-1.26482
gw1.217.20.1	POPTR_0011s06150.1		POPLAR329607	-0.48539
gw1.232.5.1	POPTR_0012s11650.1	Potri.012G116000.1	POPLAR329942			-0.655075	-0.73165	-0.954342
gw1.245.14.1	POPTR_0069s00220.1		POPLAR330186	1.0058		0.775537	0.87263	1.08453
gw1.245.9.1	POPTR_0021s00210.1	Potri.011G008600.1	POPLAR330222	0.71348				0.767226
gw1.246.2.1	POPTR_1151s00200.1	Potri.012G116200.1	POPLAR330232				-0.606899	-0.700585
gw1.246.5.1	POPTR_0012s11720.1	Potri.T122700.1	POPLAR330243				-0.544437	-0.695496
gw1.269.11.1	POPTR_0014s00415.1	Potri.014G002000.1	POPLAR330543			-0.613278
gw1.2940.2.1	POPTR_0012s13380.1	Potri.012G139400.1	POPLAR331018			0.695992
gw1.57.4.1	POPTR_0005s11410.2	Potri.005G112000.1	POPLAR333426	0.334538
gw1.583.1.1	POPTR_0031s00430.1		POPLAR333514				0.483168	0.433652
gw1.6736.2.1	POPTR_0069s00220.1		POPLAR334045	0.711409			0.562499	0.610281
gw1.729.7.1	POPTR_0006s22860.1	Potri.006G212000.1	POPLAR334354				-1.86552
gw1.901.9.1	POPTR_0011s03920.1	Potri.011G039200.1	POPLAR335455			-0.504351
gw1.I.2196.1	POPTR_0001s28680.1	Potri.001G279900.1	POPLAR336167			0.251803
gw1.I.3688.1	POPTR_0001s31580.1	Potri.001G308300.1	POPLAR336455	-1.02558
gw1.I.4703.1	POPTR_0069s00220.1		POPLAR336725	0.849067		0.687821	0.65324	0.799891
gw1.I.4710.1	POPTR_0069s00220.1		POPLAR336730	0.328534			0.348011	0.390343
gw1.I.9760.1	POPTR_0001s22170.1	Potri.001G214600.1	POPLAR337722				-1.4001
gw1.III.401.1	POPTR_0003s16380.1	Potri.003G165400.1	POPLAR338856			-0.297689	-0.403295
gw1.IV.1634.1	POPTR_0004s01420.1	Potri.004G014200.1	POPLAR339043		-0.313362
gw1.IV.1866.1	POPTR_0004s02230.1	Potri.004G023100.1	POPLAR339101					-0.791796
gw1.IV.2559.1	POPTR_0004s06240.1	Potri.004G063600.1	POPLAR339298			0.227857
gw1.IV.4583.1	POPTR_0004s14310.1	Potri.004G135500.1	POPLAR339765		0.877584	1.324	1.42202	1.61916
gw1.IX.556.1	POPTR_0009s15630.1		POPLAR340361		0.556753
gw1.V.577.1	POPTR_0005s22240.1	Potri.005G200600.1	POPLAR341540					0.691326
gw1.VI.1163.1	POPTR_0006s02380.1	Potri.006G023100.1	POPLAR341609			-0.565806
gw1.VI.2813.1	POPTR_0006s22860.1	Potri.006G212000.1	POPLAR341857			-1.82063	-1.9493
gw1.VI.486.1	POPTR_0006s28630.1		POPLAR341923	0.64401
gw1.VII.1597.1	POPTR_0007s04710.1	Potri.007G100100.1	POPLAR342031					-1.61218
gw1.VII.1913.1			POPLAR342073			-0.302574	-0.404509	-0.521413
gw1.X.2813.1	POPTR_0010s23400.1	Potri.010G227300.1	POPLAR343273		0.481973		0.298517
gw1.X.3771.1	POPTR_0010s00930.1	Potri.010G007200.1	POPLAR343355			0.340267
gw1.X.4478.1	POPTR_0465s00200.1		POPLAR343705		0.729369	0.966791	0.881378	1.00591
gw1.X.4762.1	POPTR_0010s07100.1	Potri.010G061200.1	POPLAR343769				-0.2896	-0.338915
gw1.XI.1381.1	POPTR_0069s00220.1		POPLAR344165	0.492584				0.518261
gw1.XI.1393.1	POPTR_0069s00220.1		POPLAR344180	0.832414		0.554752	0.690271	0.840211
gw1.XI.1412.1	POPTR_0011s01400.1		POPLAR344185			-0.342123
gw1.XI.1513.1	POPTR_0011s01650.1	Potri.006G270000.1	POPLAR344216	0.780531			0.496346	0.636349
gw1.XI.1610.1	POPTR_0011s01650.1	Potri.006G270000.1	POPLAR344300	0.321485
gw1.XI.1614.1	POPTR_0011s01840.1	Potri.011G013100.1	POPLAR344309	0.55593			0.473353	0.602213
gw1.XI.1626.1	POPTR_0011s01660.1		POPLAR344320	0.336551
gw1.XI.1914.1	POPTR_0011s03270.1	Potri.011G030000.1	POPLAR344453					1.72515
gw1.XI.1974.1	POPTR_0011s04780.1	Potri.011G048000.1	POPLAR344485				0.36114
gw1.XI.2235.1	POPTR_0011s03900.1	Potri.011G039000.1	POPLAR344558		0.347366	0.31773
gw1.XI.2707.1	POPTR_0011s06120.1	Potri.011G073800.1	POPLAR344787	-0.534189		-0.385372
gw1.XI.3143.1	POPTR_0011s06740.1	Potri.011G072300.1	POPLAR345006					0.410262
gw1.XI.617.1	POPTR_0011s14430.1	Potri.011G141000.1	POPLAR345198		0.768993		0.632072	0.804179
gw1.XII.781.1	POPTR_0012s07240.1	Potri.012G070600.1	POPLAR345581			0.710286
gw1.XIV.2370.1	POPTR_0014s11780.1	Potri.014G122700.1	POPLAR346449					-0.508792
gw1.XIX.95.1	POPTR_0019s00990.1		POPLAR348005			-0.876512	-0.655602
gw1.XVI.1936.1	POPTR_0016s06100.1	Potri.016G061000.1	POPLAR348745			1.06158
gw1.XVI.3350.1			POPLAR349228				-0.886464
gw1.XVIII.2013.1	POPTR_0011s01660.1		POPLAR350130	0.336987
EST derived gene model			POPLAR390552				-0.951945	-1.26892
EST derived gene model			POPLAR390555			-0.980044	-1.10335	-1.05214
EST derived gene model			POPLAR390557					0.354149
EST derived gene model			POPLAR390563			1.62723
EST derived gene model			POPLAR390576	-1.24499	-1.17541	-1.8859	-1.68774	-1.66907
EST derived gene model			POPLAR390583			-0.342952	-0.335577
EST derived gene model			POPLAR390584		-1.78214
EST derived gene model			POPLAR390594			-0.501068	-0.495148
EST derived gene model			POPLAR390598			0.518651
EST derived gene model			POPLAR390616			0.997852
EST derived gene model			POPLAR390627		0.434421
EST derived gene model			POPLAR390647		0.736667
EST derived gene model			POPLAR390654			-0.400882
EST derived gene model			POPLAR390668	-0.375678
EST derived gene model			POPLAR390678		0.613758
EST derived gene model			POPLAR390680		1.3199
EST derived gene model			POPLAR390698	0.648748	0.919897	1.20495	1.06498	1.13465
EST derived gene model			POPLAR390716			0.567402	0.560071
EST derived gene model			POPLAR390717		-0.622595	-0.761355	-0.749734	-0.60355
EST derived gene model			POPLAR390729					0.645791
EST derived gene model			POPLAR390747	0.196028
EST derived gene model			POPLAR390751			-1.99061	-1.40019
EST derived gene model			POPLAR390752			-1.57377	-1.00907
EST derived gene model			POPLAR390793					-0.672461
EST derived gene model			POPLAR390817			-0.841894
EST derived gene model			POPLAR390819					-1.18589
EST derived gene model			POPLAR390820					0.975982
EST derived gene model			POPLAR390821			-0.985451	-0.903638	-0.684403
EST derived gene model			POPLAR390822			1.25431	0.779873
EST derived gene model			POPLAR390823			-0.406986
EST derived gene model			POPLAR390834			-1.8068	-1.40498
EST derived gene model			POPLAR390910			0.608842		0.446012
EST derived gene model			POPLAR390914			-0.294349
EST derived gene model			POPLAR390958					-0.604288
EST derived gene model			POPLAR390966			-1.2998		-0.808108
EST derived gene model			POPLAR390967			-1.20532
EST derived gene model			POPLAR391002	-0.743631
EST derived gene model			POPLAR391014	1.59738
EST derived gene model			POPLAR391024	-0.529389			-0.469405	-0.551733
EST derived gene model			POPLAR391028		-0.381234	-0.484935	-0.392246
EST derived gene model			POPLAR391029			-0.74852
EST derived gene model			POPLAR391064			0.893377
EST derived gene model			POPLAR391067		-0.66701	-0.844784	-1.00075
EST derived gene model			POPLAR391112			-0.506315
EST derived gene model			POPLAR391113					-0.430877
EST derived gene model			POPLAR391117					-1.12381
EST derived gene model			POPLAR391125		0.975115		0.861507
EST derived gene model			POPLAR391132				0.512185
EST derived gene model			POPLAR391148				-0.65855
EST derived gene model			POPLAR391159				-0.985769	-0.918365
EST derived gene model			POPLAR391164			-0.921264	-1.27369	-0.796733
EST derived gene model			POPLAR391168	0.923285
EST derived gene model			POPLAR391175			-0.608604
EST derived gene model			POPLAR391176	-0.929909
EST derived gene model			POPLAR391179			0.344684	0.48794	0.419317
EST derived gene model			POPLAR391205	-0.433809
EST derived gene model			POPLAR391213	0.637877
EST derived gene model			POPLAR391214	-1.38155	-1.42079	-1.85532	-1.78854	-1.7349
EST derived gene model			POPLAR391230	-0.94776
EST derived gene model			POPLAR391232	-0.492695
EST derived gene model			POPLAR391233	-0.453188
EST derived gene model			POPLAR391236			-0.449506
EST derived gene model			POPLAR391237	-0.815858
EST derived gene model			POPLAR391239			-1.36907
EST derived gene model			POPLAR391242	-0.366873
EST derived gene model			POPLAR391252				-0.761812	-0.968257
EST derived gene model			POPLAR391265	-0.573012		-0.735708	-0.852243	-0.654536
EST derived gene model			POPLAR391267	-0.759371
EST derived gene model			POPLAR391270	-0.911374
EST derived gene model			POPLAR391273	-0.843794
EST derived gene model			POPLAR391276		0.529062
EST derived gene model			POPLAR391284			0.886797	0.805091
EST derived gene model			POPLAR391288	-0.93073
EST derived gene model			POPLAR391301			-1.28102
EST derived gene model			POPLAR391307				0.767645
EST derived gene model			POPLAR391308		-0.826837	-0.725996
EST derived gene model			POPLAR391319				1.16604
EST derived gene model			POPLAR391332	0.706025	0.694897
EST derived gene model			POPLAR391337			0.214895
EST derived gene model			POPLAR391352			-0.505446
EST derived gene model			POPLAR391354			-0.788637	-0.597025	-0.566007
EST derived gene model			POPLAR391384			-0.594187
EST derived gene model			POPLAR391402	-0.760089
EST derived gene model			POPLAR391415		0.807177
EST derived gene model			POPLAR391430					-0.411354
EST derived gene model			POPLAR391446	0.662974		0.582862	0.558652	0.763475
EST derived gene model			POPLAR391448			-0.38242
EST derived gene model			POPLAR391467			0.521313	0.590518	0.620672
EST derived gene model			POPLAR391498	0.494246				0.460949
EST derived gene model			POPLAR391504					0.519
EST derived gene model			POPLAR391510	0.729019
EST derived gene model			POPLAR391559			-0.305012
EST derived gene model			POPLAR391565				-0.278352
EST derived gene model			POPLAR391576		2.12806
EST derived gene model			POPLAR391604			-0.31724
EST derived gene model			POPLAR391634		-0.55032
EST derived gene model			POPLAR391662	0.577181
EST derived gene model			POPLAR391664			-1.21145
EST derived gene model			POPLAR391667				-1.11895
EST derived gene model			POPLAR391679				-0.59129	-0.571258
EST derived gene model			POPLAR391699	-1.15721	-1.0642	-1.93785	-2.06886	-1.58534
EST derived gene model			POPLAR391717		-2.28914	-2.62895	-2.01086
EST derived gene model			POPLAR391726				-0.790569	-0.826299
EST derived gene model			POPLAR391770	1.00576		0.939812	0.895505	1.12957
EST derived gene model			POPLAR391788			0.756494
EST derived gene model			POPLAR391792			-0.641388
EST derived gene model			POPLAR391798			-0.791447
EST derived gene model			POPLAR391813					-0.58377
EST derived gene model			POPLAR391830			-0.648547
EST derived gene model			POPLAR391832			0.264806	0.328771	0.290078
EST derived gene model			POPLAR391842	-1.04964
EST derived gene model			POPLAR391859				-0.686601
EST derived gene model			POPLAR391886	0.570326		0.461541	0.550358	0.743278
EST derived gene model			POPLAR391895	0.89928		1.15387
