# Supplementary material for: Integration of genetic, genomic and transcriptomic information identifies putative regulators of adventitious root formation in Populus
Source: BMC Plant Biol. 2016 Mar 16;16:66. doi: 10.1186/s12870-016-0753-0 (PMC4793515; doi:10.1186/s12870-016-0753-0)
Supplement: Additional file 9: — Gene membership of Modulated Modularity Clusters. Genes membership of Modulated Modularity Clusters detected based on genes displaying a similar pattern of expression differences between genotypes from the PtQTL and PdQTL categories, at all time points. (XLSX 262 kb) [file 12870_2016_753_MOESM9_ESM.xlsx]

## Sheet: Untitled 18
Additional file 9. Genes differentially regulated between genotypes in the PtQTL and PdQTL categories, separated in groups according to their respective Modulated Modularity Cluster (MMC).
		Expression differences (PtQTL and PdQTL)
Microarray ProbeID	MMC Module	0 hr	1 hr	2 hrs	4 hrs	8 hrs	Populus gene annotatation (v1)	Arabidopsis homologue	Annotation
POPLARP229138	1	0.259747	0.717294	0.593608	0.606613	0.590415	eugene3.15920003	At1g03280.1	expressed protein / Contains similarity to transcription initiation factor IIE
POPLARP292351	1	0.281365	0.569649	0.522871	0.549	0.487482	estExt_Genewise1_v1.C_LG_VIII2444	At1g04280.1	unknown protein / similar to hypothetical protein GB:S19701
POPLARP001816	1	0.0839338	-0.773493	-0.596192	-0.616418	-0.564129	estExt_Genewise1_v1.C_LG_II2087	At1g20030.1	calreticulin
POPLARP057722	1	0.116234	0.425687	0.328355	0.371292	0.318968	eugene3.00081247	At1g23230.1	conserved hypothetical protein /
POPLARP344320	1	0.336551	0.0582502	0.208573	0.185187	0.291918	gw1.XI.1626.1	At1g27170.1	disease resistance protein (TIR-NBS-LRR class)
POPLARP084722	1	-0.157534	0.788659	0.147232	0.167072	0.0418756	eugene3.00190658	At1g59970.1	metalloproteinase
POPLARP149588	1	0.263649	-0.0605434	-0.0315314	-0.0474992	0.0186317	gw1.I.5134.1	At1g68470.1	Exostosin family / contains Pfam profile: PF03016 Exostosin family
POPLARP336725	1	0.849067	0.286724	0.687821	0.65324	0.799891	gw1.I.4703.1	At1g72890.1	disease resistance protein (TIR-NBS class)
POPLARP253705	1	0.291328	0.0127262	0.150289	0.133917	0.210383	fgenesh4_pg.C_scaffold_242000001	At1g78955.1	beta-Amyrin synthase
POPLARP161699	1	-0.0368027	-0.257116	-0.222327	-0.231052	-0.0907809	gw1.IX.1065.1	At2g16990.1	putative tetracycline transporter protein /
POPLARP033059	1	-0.278473	-0.675429	-0.508783	-0.540909	-0.325684	estExt_fgenesh4_pm.C_LG_XIX0309	At2g30260.1	small nuclear ribonucleoprotein U2B
POPLARP131582	1	0.0726841	0.343434	0.247587	0.249592	0.230111	grail3.0009016101	At2g30630.1	unknown protein /
POPLARP205757	1	0.278674	0.0265805	0.040392	0.0367398	0.173915	eugene3.00280332	At2g39840.1	phosphoprotein phosphatase type 1 catalytic subunit / identical to GB:P48484; contains a Ser/Thr protein phosphatase signature (PDOC00115); contains a metallo-phosphoesterase motif (QDOC50185); supported by cDNA: gi_166800_gb_M93411.1_ATHPPHAC
POPLARP135937	1	0.565965	0.344716	0.528474	0.420421	0.563316	grail3.0021012401	At3g14460.1	disease resistance protein (NBS-LRR class)
POPLARP112621	1	-1.53977	-0.713698	-1.08793	-1.08325	-1.20457	fgenesh4_pg.C_LG_XII001314	At3g14470.1	disease resistance protein (NBS-LRR class)
POPLARP280417	1	0.140628	0.760316	0.509205	0.644717	0.467608	gw1.20226.4.1	At3g15700.1	hypothetical protein / similar to N-term of NBS/LRR disease resistance protein GB:AAC26125 [Arabidopsis thaliana]; contains Pfam profile: PF00931 NB-ARC domain
POPLARP003822	1	0.0502211	-0.462431	-0.373661	-0.412234	-0.331642	estExt_Genewise1_v1.C_LG_IX1919	At3g18860.1	expressed protein / contains similarity to phospholipase a-2-activating protein SP:P27612 from [Mus musculus]; supported by cDNA: gi_15294239_gb_AF410311.1_AF410311
POPLARP187459	1	-1.56518	-1.06349	-1.33636	-1.32956	-1.48282	gw1.XIV.3171.1	At3g25400.1	unknown protein /
POPLARP160410	1	-0.252803	0.0687947	-0.0197599	-0.0114499	-0.0236963	gw1.IV.316.1	At3g30210.1	myb-like transcription factor
POPLARP049529	1	1.67908	0.832752	1.22129	1.13327	1.53651	eugene3.00051398	At3g51030.1	thioredoxin h / ;supported by full-length cDNA: Ceres:9189.
POPLARP149667	1	0.031562	0.72453	0.420953	0.652925	0.234692	gw1.I.5216.1	At4g27190.1	disease resistance protein (NBS-LRR class)
POPLARP173641	1	0.466595	0.162424	0.186384	0.17176	0.278315	gw1.VIII.1517.1	At5g03730.1	SERINE/THREONINE-PROTEIN KINASE CTR1 / ; supported by cDNA: gi_166679
POPLARP119657	1	0.671927	0.0871492	0.138216	0.135681	0.184538	fgenesh4_pm.C_LG_I000848	At5g14700.1	cinnamoyl CoA reductase - like protein / cinnamoyl CoA reductase
POPLARP160588	1	0.400713	1.16555	0.955547	1.03793	0.820816	gw1.IV.3484.1	At5g16715.1	valine--tRNA ligase-like protein / several bacterial valine--tRNA ligases
POPLARP231218	1	1.0218	-0.199735	0.0651405	-0.109844	0.10328	eugene3.18780001	At5g48930.1	anthranilate N-benzoyltransferase / ;supported by full-length cDNA: Ceres:114130.
POPLARP023320	1	0.0132643	-0.472618	-0.150027	-0.232717	-0.041639	estExt_fgenesh4_pg.C_LG_XII0108	At5g53330.1	proline-rich cell wall protein-like / ;supported by full-length cDNA: Ceres:110653.
POPLARP268339	1	0.0393763	0.643886	0.234432	0.292904	0.205469	grail3.0271000601	gi|34452253|gb|AAQ72575.1|	resistance protein RGC2 [Lactuca sativa]
POPLARP269344	1	0.0516966	0.850252	0.217527	0.343754	0.096698	grail3.11198000101	gi|37778025|gb|AAR02572.1|	resistance protein candidate RGC2 [Lactuca sativa]
POPLARP268776	1	0.0269059	1.20508	0.360861	0.42287	0.052014	grail3.0633000103	gi|37782799|gb|AAP42973.1|	RGC2 resistance protein 5A [Lactuca serriola]
POPLARP284599	1	-0.0398213	-0.652715	-0.264616	-0.274535	-0.248533	gw1.371.3.1	gi|57013993|ref|YP_173465.1|	hypothetical protein NitaMp128 [Nicotiana tabacum] >gi|57013905|ref|YP_173378.1| hypothetical protein NitaMp032 [Nicotiana tabacum] >gi|56806629|dbj|BAD83530.1| hypothetical protein [Nicotiana tabacum] >gi|56806541|dbj|BAD83442.1| hypothetical protein [Nicotiana tabacum]
POPLARP219652	1	-0.00197457	0.955396	0.669278	0.757536	0.557883	eugene3.02770004	No Hits
POPLARP248179	1	-0.420279	0.0669247	-0.150344	-0.133306	-0.172529	fgenesh4_pg.C_scaffold_16191000001	No Hits
POPLARP391230	1	-0.94776	0.0852511	-0.234067	-0.209979	-0.396909	Expressed sequence tag	No Hits
POPLARP391270	1	-0.911374	0.298475	-0.00406164	0.010881	-0.0233355	Expressed sequence tag	No Hits
POPLARP391125	1	0.0659619	0.975115	0.783668	0.861507	0.777945	Expressed sequence tag	No Hits
POPLARP391213	1	0.637877	-0.023019	0.0962073	0.00576609	0.0985855	Expressed sequence tag	No Hits
POPLARP205302	2	0.232713	9.6525e-06	0.770031	0.124195	0.217983	eugene3.00280096	At2g26440.1	putative pectinesterase / ; supported by cDNA: gi_18176444
POPLARP231469	2	0.0966197	0.419311	0.0913302	0.32602	0.302316	eugene3.19200002	At3g14470.1	disease resistance protein (NBS-LRR class)
POPLARP282694	2	-0.172874	-0.0250806	-0.212482	-0.073905	-0.0901624	gw1.28.270.1	At3g43220.1	putative protein / KIAA0274 protein
POPLARP053247	2	0.552615	0.384559	0.700298	0.411267	0.525755	eugene3.00061850	At3g49500.1	RNA-dependent RNA polymerase SDE1 / RNA-directed RNA polymerase
POPLARP006623	2	0.478536	0.157659	0.505218	0.373723	0.423891	estExt_Genewise1_v1.C_LG_VIII1651	At3g54840.1	Rab family GTP-binding protein (Ara6) / ; supported by cDNA: gi_13161380_dbj_AB007766.2_AB007766
POPLARP075201	2	-0.262573	-0.103908	-0.371316	-0.228909	-0.239966	eugene3.00141205	At4g12760.1	hypothetical protein /
POPLARP056235	2	-0.195443	-0.034863	-0.353459	-0.0700344	-0.0822643	eugene3.00080303	At5g04270.1	rec - like protein /
POPLARP118365	2	-0.818615	-0.0593338	-1.15741	-0.714727	-0.718447	fgenesh4_pg.C_LG_XVIII000637	At5g05800.1	putative protein / similar to unknown protein (pir||T01270)
POPLARP247018	2	-0.959202	-0.0342841	-1.25044	-0.747986	-0.757282	fgenesh4_pg.C_scaffold_150000063	At5g05800.1	putative protein / similar to unknown protein (pir||T01270)
POPLARP011175	2	-1.35723	-0.386569	-1.73586	-1.30748	-1.3463	estExt_Genewise1_v1.C_LG_XV3334	At5g23760.1	expressed protein / ;supported by full-length cDNA: Ceres:25723.
POPLARP071038	2	0.251818	0.00897837	0.399707	0.15882	0.204488	eugene3.00130542	At5g32450.1	RRM-containing protein / various predicted proteins
POPLARP020590	2	0.373155	-0.0113228	0.628862	0.0332109	0.0715759	estExt_fgenesh4_pg.C_LG_VIII0032	At5g55630.1	outward rectifying potassium channel KCO / ;supported by full-length cDNA: Ceres:32253.
POPLARP149852	2	0.325918	0.174919	0.674949	0.228523	0.271575	gw1.I.5517.1	At5g56720.1	cytosolic malate dehydrogenase /
POPLARP085700	2	-0.772962	-0.272258	-0.940556	-0.602409	-0.755967	fgenesh4_pg.C_LG_I000069	gi|42570827|ref|NP_973487.1|	expressed protein [Arabidopsis thaliana]
POPLARP075438	2	0.0981919	-0.166273	0.672003	0.0761593	0.0866219	eugene3.00141403	No Hits
POPLARP217301	2	0.0187118	0.38842	-0.015654	0.341021	0.280566	eugene3.01820001	No Hits
POPLARP225290	2	-0.939742	-0.336591	-0.996238	-0.658478	-0.856388	eugene3.11750001	No Hits
POPLARP110528	2	-0.531926	-0.0474185	-0.665575	-0.477917	-0.487523	fgenesh4_pg.C_LG_XI000652	No Hits
POPLARP247356	2	0.297838	-0.278779	0.488391	0.168812	0.185163	fgenesh4_pg.C_scaffold_1539000001	No Hits
POPLARP391895	2	0.89928	0.637745	1.15387	0.672952	0.743282	Expressed sequence tag	No Hits
POPLARP205429	3	-0.37726	-0.0146543	-0.357526	-0.425344	-0.0861691	eugene3.00280153	At3g09740.1	expressed protein / ; supported by cDNA: gi_13811647_gb_AF355757.1_AF355757
POPLARP014710	3	-0.55003	-0.34412	-0.534001	-0.770402	-0.5091	estExt_fgenesh4_pg.C_LG_II0549	At4g18170.1	WRKY family transcription factor / similar to DNA-binding protein 2 GI:4322940 from [Nicotiana tabacum]; contains Pfam profile: PF03106 WRKY DNA -binding domain; supported by cDNA: gi_17064157
POPLARP102576	3	-0.653359	-0.341327	-0.644255	-0.664378	-0.532163	fgenesh4_pg.C_LG_VI001407	At5g05800.1	putative protein / similar to unknown protein (pir||T01270)
POPLARP238632	3	0.591616	0.170791	0.476535	0.612048	0.400154	eugene3.40280001	At5g17310.1	UDP-glucose pyrophosphorylase / ; supported by cDNA: gi_13430663_gb_AF360244.1_AF360244
POPLARP160948	3	0.230203	0.0846742	0.170919	0.239469	0.162974	gw1.IV.4064.1	At5g38660.1	putative protein / similar to unknown protein (pir||S75762)
POPLARP064548	3	0.996215	0.504378	0.959058	1.18687	0.934923	eugene3.00110043	No Hits
POPLARP177073	4	-0.31668	-0.791597	-1.75935	-1.06602	-0.796667	gw1.X.2802.1	At1g01950.1	armadillo-repeat-containing kinesin-related protein / similar to kinesin-like protein GB:CAB41097 GI:5541717 from [Arabidopsis thaliana]
POPLARP015480	4	-0.102159	0.0556339	0.579077	0.289449	0.0661903	estExt_fgenesh4_pg.C_LG_II1667	At1g02280.1	putative GTP-binding protein / Carboxyl-terminal end highly similar to GTP-binding protein gb U43377
POPLARP027432	4	-0.437466	-0.473205	-0.837536	-0.77152	-0.718092	estExt_fgenesh4_pm.C_LG_II0169	At1g03950.1	expressed protein / Similar to human BC-2 protein; Similar to human BC-2 protein
POPLARP287728	4	0.334281	0.448128	0.723033	0.700012	0.692605	gw1.568.5.1	At1g07650.1	leucine-rich repeat transmembrane protein kinase
POPLARP159367	4	0.0608253	0.324999	0.484623	0.43883	0.334821	gw1.IV.1507.1	At1g08290.1	hypothetical protein / contains similarity to zinc finger protein GI:8843731 from [Arabidopsis thaliana]; supported by cDNA: gi_18027013
POPLARP090158	4	-0.139244	-0.277254	-0.662576	-0.332132	-0.279366	fgenesh4_pg.C_LG_II000388	At1g08730.1	putative myosin MYA1
POPLARP289710	4	0.0803144	-0.017145	-0.819072	-0.185041	-0.133052	gw1.70.396.1	At1g08820.1	hypothetical protein / predicted by genscan
POPLARP070145	4	0.0936709	0.102788	0.757316	0.147837	0.132742	eugene3.00130170	At1g09070.1	expressed protein / Similar to Glycine SRC2 (gb|AB000130). ESTs gb|H76869
POPLARP069908	4	-0.0438257	0.00451061	0.381912	0.117416	0.0100113	eugene3.00130064	At1g09270.1	putative importin alpha / similar to GB:AAC27644 and GB:CAA74966; supported by cDNA: gi_20259333
POPLARP016558	4	-0.0808828	0.058385	0.82061	0.422559	0.156344	estExt_fgenesh4_pg.C_LG_III1318	At1g09690.1	putative 60S ribosomal protein L21 / Similar to ribosomal protein L21 (gb|L38826). ESTs gb|AA395597
POPLARP201969	4	0.695889	0.761688	1.31939	0.856192	0.835486	estExt_fgenesh4_pg.C_2230024	At1g10155.1	hypothetical protein / predicted by genemarkHMM
POPLARP204003	4	-0.246726	-0.403556	-0.662233	-0.539476	-0.444482	estExt_fgenesh4_pm.C_1350006	At1g10940.1	Ser/Thr kinase / ;supported by full-length cDNA: Ceres:100245.
POPLARP306201	4	0.026891	0.000974337	-0.773056	-0.751761	-0.672914	fgenesh4_pg.C_LG_XI000385	At1g11340.1	receptor kinase
POPLARP036532	4	0.527728	0.172442	-0.012441	0.00881403	0.115439	eugene3.00010969	At1g12570.1	hypothetical protein / ; supported by cDNA: gi_17978953
POPLARP027992	4	-0.042863	-0.0833653	-0.774046	-0.48062	-0.47678	estExt_fgenesh4_pm.C_LG_II1050	At1g14900.1	linker histone protein
POPLARP268513	4	-0.729231	-0.820224	-1.37478	-1.27768	-1.0445	grail3.0382000101	At1g16470.1	20S proteasome alpha subunit B (PAB1) / identical to proteasome subunit alpha type 2 SP:O23708
POPLARP120041	4	-0.339772	0.333805	0.883702	0.868883	0.664492	fgenesh4_pm.C_LG_II000154	At1g27620.1	putative hypersensitivity-related protein / similar to GB:CAA64636
POPLARP154214	4	0.0367515	-0.122673	-0.453966	-0.190509	-0.145644	gw1.II.2212.1	At1g29400.1	Meiosis protein mei2-related / similar to GI:6650523 from [Arabidopsis thaliana]
POPLARP285935	4	-0.111278	-0.112071	-0.322505	-0.224903	-0.168834	gw1.41.308.1	At1g36020.1	hypothetical protein / predicted by genefinder
POPLARP285943	4	-0.176125	-0.203333	-0.398302	-0.362988	-0.315457	gw1.41.309.1	At1g36020.1	hypothetical protein / predicted by genefinder
POPLARP029766	4	0.390456	0.457841	0.88356	0.700194	0.526163	estExt_fgenesh4_pm.C_LG_V0707	At1g42970.1	glyceraldehyde-3-phosphate dehydrogenase / identical to glyceraldehyde-3-phosphate dehydrogenase GI:166708 [Arabidopsis thaliana] (Gene 104
POPLARP156974	4	0.0411654	0.329246	0.381798	0.35961	0.329961	gw1.III.1351.1	At1g44960.1	unknown protein / ; supported by cDNA: gi_18176197
POPLARP149539	4	-0.0810591	-0.0339325	0.308923	0.155292	0.105434	gw1.I.5086.1	At1g53530.1	hypothetical protein / contains similarity to mitochondrial inner membrane protease subunit 1 GB:P28627 from (Saccharomyces cerevisiae)
POPLARP151819	4	0.1034	-0.0565997	-0.594357	-0.363991	-0.180163	gw1.I.8326.1	At1g56145.1	receptor protein kinase
POPLARP210648	4	-0.0817361	-0.089086	-0.386806	-0.298615	-0.261572	eugene3.00860028	At1g58025.1	hypothetical protein / contains similarity to cell proliferation related protein GI:9931486 from [Mus musculus]
POPLARP031964	4	0.112439	0.360104	0.73623	0.613161	0.489466	estExt_fgenesh4_pm.C_LG_XI0107	At1g61720.1	dihydroflavonol 4-reductase
POPLARP044251	4	-0.426628	-0.429514	-1.01122	-0.918603	-0.683778	eugene3.00031418	At1g67330.1	unknown protein / similar to hypothetical protein GI:9665091 from [Arabidopsis thaliana]
POPLARP030064	4	-0.171891	-0.211585	-0.539051	-0.433789	-0.301777	estExt_fgenesh4_pm.C_LG_VI0411	At1g72710.1	putative casein kinase I / similar to casein kinase I GB:CAA55395 [Arabidopsis thaliana]; supported by cDNA: gi_16648960_gb_AY059850.1_
POPLARP212738	4	0.00495115	0.0264439	0.431852	0.126644	0.0627909	eugene3.01230094	At1g73830.1	putative helix-loop-helix DNA-binding protein / contains Pfam profile: PF00010 Helix-loop-helix DNA-binding domain
POPLARP089954	4	-0.0982169	0.0425209	0.48292	0.459369	0.363379	fgenesh4_pg.C_LG_II000213	At1g75730.1	hypothetical protein / predicted by genemark.hmm
POPLARP119115	4	0.0950103	0.0285657	-0.598759	-0.229442	-0.0972089	fgenesh4_pm.C_LG_I000104	At1g76390.1	hypothetical protein / predicted by genscan+
POPLARP216370	4	0.131151	0.172508	0.562474	0.286022	0.223305	eugene3.01650024	At1g77840.1	eukaryotic initiation factor 5 (eIF-5)
POPLARP272038	4	0.0696978	0.157998	0.365545	0.352901	0.212108	grail3.9904000101	At1g79160.1	hypothetical protein / predicted by genemark.hmm
POPLARP210769	4	0.35234	0.574919	1.32278	1.20339	1.05772	eugene3.00860113	At1g79620.1	leucine-rich repeat transmembrane protein kinase
POPLARP261303	4	0.416389	0.447071	0.692357	0.670417	0.642332	fgenesh4_pg.C_scaffold_7193000001	At2g03820.1	putative nonsense-mediated mRNA decay protein / ; supported by cDNA: gi_15810402_gb_AY056240.1_
POPLARP132933	4	0.0171256	0.69636	1.25121	0.739546	0.734712	grail3.0012031401	At2g05100.1	light-harvesting chlorophyll a/b binding protein /
POPLARP212321	4	-0.122284	-0.196755	-0.411991	-0.356207	-0.257224	eugene3.01210042	At2g18900.1	unknown protein /
POPLARP235109	4	-0.00581551	0.245255	0.456359	0.299565	0.282632	eugene3.28200001	At2g20890.1	expressed protein / ;supported by full-length cDNA: Ceres:34875.
POPLARP171335	4	-0.142827	0.238959	0.735885	0.672637	0.559435	gw1.VII.1867.1	At2g22170.1	expressed protein / ;supported by full-length cDNA: Ceres:15081.
POPLARP012033	4	-0.100354	-0.134772	-0.317093	-0.270924	-0.144089	estExt_Genewise1_v1.C_LG_XVIII1088	At2g26210.1	unknown protein / ; supported by cDNA: gi_17644148
POPLARP173511	4	0.292636	0.380301	0.712838	0.424626	0.39425	gw1.VIII.1431.1	At2g27490.1	unknown protein /
POPLARP154130	4	-0.270269	-1.05594	-1.69628	-1.44723	-1.22626	gw1.II.2127.1	At2g33590.1	putative cinnamoyl-CoA reductase / highly similar to F4P9.37;supported by full-length cDNA: Ceres:11254.
POPLARP016948	4	0.0207903	0.041903	0.700147	0.29259	0.0544525	estExt_fgenesh4_pg.C_LG_IV0340	At2g34480.1	60S ribosomal protein L18A / ; supported by cDNA: gi_14596030_gb_AY042803.1_
POPLARP028628	4	0.132685	0.149357	0.441663	0.41679	0.336853	estExt_fgenesh4_pm.C_LG_IV0113	At2g34480.1	60S ribosomal protein L18A / ; supported by cDNA: gi_14596030_gb_AY042803.1_
POPLARP038196	4	-0.110553	-0.293836	-0.800732	-0.438518	-0.364207	eugene3.00012559	At2g34680.1	unknown protein /
POPLARP221352	4	0.106187	0.0319143	-1.22688	-0.236932	-0.0512848	eugene3.05070002	At2g35040.1	putative phosphoribosylaminoimidazolecarboxamide formyltransferase / ; supported by cDNA: gi_20268736
POPLARP014752	4	-0.669413	-0.817578	-1.21533	-1.19789	-1.18133	estExt_fgenesh4_pg.C_LG_II0581	At2g35635.1	ubiquitin-like UBQ7/AtRUB2
POPLARP170201	4	0.0405643	0.134077	0.509116	0.402748	0.377887	gw1.VI.698.1	At2g36145.1	Expressed protein / ; supported by full-length cDNA: Ceres: 10500.
POPLARP205343	4	0.0643102	0.353569	0.593839	0.438009	0.416333	eugene3.00280112	At2g37240.1	expressed protein / ;supported by full-length cDNA: Ceres:98881.
POPLARP058337	4	-0.0365062	-0.0285552	0.527783	0.131489	0.0320275	eugene3.00081642	At2g37410.1	putative protein translocase / ; supported by cDNA: gi_13430691_gb_AF360258.1_AF360258
POPLARP215263	4	0.162081	0.196148	0.531282	0.474037	0.257393	eugene3.01480039	At2g44430.1	unknown protein /
POPLARP140190	4	-0.0283147	-0.22404	-0.65924	-0.523399	-0.394112	grail3.0039026401	At2g46900.1	expressed protein / ; supported by cDNA: gi_14532607_gb_AY039928.1_
POPLARP105399	4	0.245988	0.496947	0.859457	0.793558	0.670004	fgenesh4_pg.C_LG_VIII000501	At3g03740.1	expressed protein / similar to hypothetical protein GB:AAB87125 [Arabidopsis thaliana];supported by full-length cDNA: Ceres:101153.
POPLARP156838	4	-0.088738	-0.0482472	0.580129	0.0391655	0.0371928	gw1.III.1235.1	At3g04400.1	ribosomal protein L17
POPLARP169677	4	0.0402571	0.22497	0.479098	0.453384	0.410992	gw1.VI.2757.1	At3g05950.1	germin-like protein / similar to germin precursor GB:P26759 [Triticum aestivum]; contains Pfam profile: PF01072 germin family
POPLARP290344	4	0.0216501	0.00271846	-0.216089	-0.0671697	-0.0439565	gw1.77.185.1	At3g06850.2	branched chain alpha-keto acid dehydrogenase E2 subunit / identical to GB:AAF35280 from [Arabidopsis thaliana] (J. Biol. Chem. 275 (2000) (8)
POPLARP143406	4	-0.243412	-0.451673	-1.09321	-0.821191	-0.573131	grail3.0072001201	At3g07330.1	unknown protein / similar to putative glucosyltransferase GB:AAD23884 [Arabidopsis thaliana]; supported by cDNA: gi_17979429
POPLARP075215	4	-0.158585	-0.315338	-0.583005	-0.460442	-0.340687	eugene3.00141213	At3g07550.1	F-box protein family
POPLARP183201	4	0.0521185	0.0391051	-0.291774	-0.14854	0.00740944	gw1.XII.372.1	At3g08730.1	putative ribosomal-protein S6 kinase (ATPK6) / identical to putative ribosomal-protein S6 kinase (ATPK6) GB:D42056 [Arabidopsis thaliana] (FEBS Lett. 358 (2)
POPLARP193612	4	-0.00324617	0.29443	0.582716	0.372714	0.331757	gw1.XVI.3177.1	At3g09310.1	putative alpha-hemolysin / similar to alpha-hemolysin GB:AAB81225 [Aeromonas hydrophila]
POPLARP064071	4	-0.463515	-0.689604	-1.36751	-1.30096	-1.1413	eugene3.00102265	At3g10525.1	Expressed protein / ; supported by full-length cDNA: Ceres: 2153.
POPLARP052120	4	0.0325287	0.0933867	0.523495	0.347543	0.222521	eugene3.00061162	At3g11940.1	40S ribosomal protein S5
POPLARP272025	4	-0.32865	-0.563185	-0.908858	-0.770289	-0.675708	grail3.9653000101	At3g12490.1	cysteine proteinase inhibitor
POPLARP235662	4	-0.170362	-0.228881	-0.785569	-0.760761	-0.636242	eugene3.29450001	At3g14460.1	disease resistance protein (NBS-LRR class)
POPLARP139661	4	0.128491	0.454704	0.938671	0.606988	0.476913	grail3.0037015101	At3g16240.1	delta tonoplast integral protein (delta-TIP) / identical to delta tonoplast integral protein (delta-TIP) GB:U39485 [Arabidopsis thaliana] (Plant Cell 8 (4)
POPLARP140280	4	0.129434	-0.308225	-0.877406	-0.676816	-0.640447	grail3.0042001401	At3g17950.1	hypothetical protein / predicted by genemark.hmm
POPLARP230180	4	0.0631152	0.521775	0.925575	0.709389	0.534109	eugene3.17310001	At3g22060.1	receptor kinase common family
POPLARP288506	4	0.0228178	-0.0363681	-1.46185	-0.609432	-0.279834	gw1.64.44.1	At3g22060.1	receptor kinase common family
POPLARP064235	4	-0.103625	-0.458484	-0.816704	-0.524278	-0.465449	eugene3.00102381	At3g25140.1	glycosyl transferase
POPLARP188041	4	0.235147	0.519276	0.9042	0.633404	0.556085	gw1.XIV.4085.1	At3g25430.1	hypothetical protein / predicted by genemark.hmm; supported by cDNA: gi_17065175
POPLARP247950	4	0.0622109	0.0873465	0.53704	0.242621	0.0969585	fgenesh4_pg.C_scaffold_15954000001	At3g26370.1	expressed protein / similar to auxin-independent growth promoter GB: A44226 [Nicotiana tabacum];supported by full-length cDNA: Ceres:36984.
POPLARP322810	4	-0.0518834	-0.166419	-0.464043	-0.441727	-0.356483	grail3.0057015701	At3g50860.1	putative clathrin coat assembly protein / clathrin coat assembly protein-like - Homo sapiens
POPLARP007614	4	-0.10207	-0.227823	-0.554852	-0.52028	-0.355931	estExt_Genewise1_v1.C_LG_X3387	At3g54300.1	synaptobrevin -like protein / vesicle-associated membrane protein 7B (At VAMP7B)
POPLARP007422	4	-0.105914	0.257827	0.999826	0.528961	0.400707	estExt_Genewise1_v1.C_LG_X2607	At3g54890.1	light-harvesting chlorophyll a/b binding protein / ; supported by cDNA: gi_13265500_gb_AF324692.2_AF324692
POPLARP141294	4	0.0331619	0.273633	0.560069	0.37544	0.330684	grail3.0049021701	At3g55460.1	arginine/serine-rich protein SCL30 / Serine/arginine-rich protein/putative splicing factor
POPLARP154375	4	-0.0746571	-0.284869	-1.04011	-0.905993	-0.554615	gw1.II.2517.1	At3g60530.1	GATA zinc finger protein / ; supported by cDNA: gi_14517394_gb_AY039532.1_ ; supported by cDNA: gi_14190406
POPLARP164638	4	0.213755	0.277267	0.736656	0.552953	0.320619	gw1.V.1034.1	At3g63430.1	putative protein / similarity to predicted protein
POPLARP139910	4	-0.0294436	-0.131982	-0.4039	-0.166821	-0.161818	grail3.0039001401	At4g00720.1	Shaggy related protein kinase tetha / ; supported by cDNA: gi_17063157_gb_AY062099.1_
POPLARP294730	4	0.0703133	-0.0488325	-0.500207	-0.142193	-0.0824353	eugene3.00051221	At4g02670.1	putative zinc finger protein / similar to potato PCP1 zinc finger protein
POPLARP039552	4	-0.122727	0.0622115	0.688706	0.301012	0.176098	eugene3.00020474	At4g09800.1	S18.A ribosomal protein / ;supported by full-length cDNA: Ceres:24071.
POPLARP036040	4	-0.00382735	-0.153181	-0.932488	-0.703325	-0.701313	eugene3.00010568	At4g13420.1	potassium transporter - like protein / potassium transporter AtKT1p
POPLARP000007	4	0.089095	0.252305	0.656966	0.423223	0.351993	estExt_Genewise1_v1.C_LG_I0004	At4g14110.1	COP9 protein / CSN8
POPLARP057971	4	0.232186	0.26822	0.538267	0.536296	0.431557	eugene3.00081440	At4g14890.1	ferredoxin / ;supported by full-length cDNA: Ceres:22861.
POPLARP137016	4	0.0508705	0.293668	1.10524	0.859441	0.628873	grail3.0024011301	At4g16410.1	expressed protein / ;supported by full-length cDNA: Ceres:2505.
POPLARP069233	4	0.62585	0.102551	-0.0593288	-0.0523185	0.00611295	eugene3.00121084	At4g23430.1	putative protein / rape mRNA
POPLARP281180	4	-0.139024	-0.260402	-0.388784	-0.353738	-0.339928	gw1.216.5.1	At4g27190.1	disease resistance protein (NBS-LRR class)
POPLARP185830	4	0.116106	0.257644	0.7401	0.586605	0.586417	gw1.XIII.834.1	At4g27190.1	disease resistance protein (NBS-LRR class)
POPLARP012300	4	-0.0846439	0.0769153	0.441056	0.264255	0.237987	estExt_Genewise1_v1.C_LG_XVIII2933	At4g30330.1	small nuclear ribonucleoprotein homolog / small nuclear ribonucleoprotein E - Homo sapiens
POPLARP122903	4	-0.246458	-0.278972	-0.366169	-0.351539	-0.293957	fgenesh4_pm.C_LG_VI000667	At4g33060.1	putative protein / peptidyl-prolyl cis-trans isomerase
POPLARP205307	4	-0.257572	0.0666154	0.706097	0.260941	0.113976	eugene3.00280097	At4g33220.1	pectinesterase family / contains Pfam profile: PF01095 pectinesterase; supported by cDNA: gi_14190428_gb_AF378892.1_AF378892
POPLARP032600	4	0.0693054	0.311645	0.62639	0.467658	0.461783	estExt_fgenesh4_pm.C_LG_XIV0012	At4g33700.1	putative protein / hemolysin
POPLARP161665	4	-0.720644	1.05448	1.3415	1.16334	1.10864	gw1.IX.1038.1	At4g35160.1	O-methyltransferase
POPLARP006101	4	0.0178246	-0.0432486	-0.502853	-0.17757	-0.0479854	estExt_Genewise1_v1.C_LG_VII2985	At4g36980.1	putative protein /
POPLARP104178	4	0.0512905	0.0548243	0.396299	0.284939	0.102123	fgenesh4_pg.C_LG_VII000889	At4g37000.1	putative protein / ;supported by full-length cDNA: Ceres:18266.
POPLARP322023	4	0.441391	0.00854893	-0.101243	-0.0937934	-0.0587614	fgenesh4_pm.C_scaffold_41000004	At5g04530.1	fatty acid elongase - like protein / KCS1 fatty acid elongase 3-ketoacyl-CoA synthase 1
POPLARP088233	4	-0.0190336	0.352953	0.861078	0.547257	0.437499	fgenesh4_pg.C_LG_I002232	At5g14370.1	putative protein / predicted proteins
POPLARP222790	4	0.059721	0.0566637	-0.435276	-0.0382178	0.0555148	eugene3.07950001	At5g15540.1	putative protein / IDN3-B - Homo sapiens
POPLARP104866	4	0.215788	-0.225491	-0.585833	-0.536843	-0.498923	fgenesh4_pg.C_LG_VIII000109	At5g16010.1	steroid 5alpha-reductase-like protein / steroid 5alpha-reductase - Rattus norvegicus
POPLARP188661	4	0.0819738	-0.058977	-0.596503	-0.116824	-0.0638194	gw1.XIX.1529.1	At5g17440.1	putative protein / cisplatin resistance-associated overexpressed protein - Homo sapiens
POPLARP277604	4	-0.826972	-0.926362	-1.48424	-1.34417	-1.1643	gw1.157.44.1	At5g19460.1	putative protein / thiamin pyrophosphokinase
POPLARP277676	4	-0.37034	-0.427648	-0.660313	-0.641362	-0.518854	gw1.1575.2.1	At5g19460.1	putative protein / thiamin pyrophosphokinase
POPLARP164383	4	-0.0707117	-0.126137	-0.481708	-0.23546	-0.173387	gw1.IX.666.1	At5g35210.1	putative protein / predicted protein from Synechocystis sp.
POPLARP232102	4	-0.698278	-0.0409701	0.0267881	0.0197951	0.00343208	eugene3.20150002	At5g39080.1	acyltransferase -like protein / Anthocyanin 5-aromatic acyltransferase
POPLARP131569	4	0.204706	0.286453	0.550676	0.432096	0.378519	grail3.0009014701	At5g43720.1	expressed protein / ;supported by full-length cDNA: Ceres:115009.
POPLARP140681	4	-0.01384	0.0752157	0.339495	0.166996	0.077083	grail3.0046015202	At5g46110.1	phosphate/triose-phosphate translocator precursor (gb|AAC83815.1) / ;supported by full-length cDNA: Ceres:36058.
POPLARP010346	4	0.131321	0.200303	0.525495	0.45512	0.298654	estExt_Genewise1_v1.C_LG_XIV4063	At5g48440.1	putative protein / similar to unknown protein (sp|P33642)
POPLARP009601	4	-0.0631238	-0.231739	-0.590583	-0.314688	-0.278809	estExt_Genewise1_v1.C_LG_XIV0147	At5g48630.1	cyclin C-like protein / ;supported by full-length cDNA: Ceres:2036.
POPLARP104442	4	-0.137565	-0.311289	-0.826119	-0.409213	-0.367778	fgenesh4_pg.C_LG_VII001057	At5g49610.1	putative protein / similar to unknown protein (gb|AAF30317.1);supported by full-length cDNA: Ceres:101665.
POPLARP261489	4	0.188765	0.335173	1.03042	0.80922	0.785886	fgenesh4_pg.C_scaffold_7582000001	At5g49760.1	receptor protein kinase-like /
POPLARP262342	4	0.191008	0.304297	0.773706	0.667707	0.52624	fgenesh4_pg.C_scaffold_86000111	At5g49760.1	receptor protein kinase-like /
POPLARP037974	4	0.370557	0.418905	0.651078	0.595897	0.566026	eugene3.00012359	At5g53390.1	putative protein / strong similarity to unknown protein (emb|CAB66399.1)
POPLARP141219	4	0.0977104	0.293687	0.765357	0.595581	0.466883	grail3.0049017902	At5g59850.1	cytoplasmic ribosomal protein S15a - like / cytoplasmic ribosomal protein S15a
POPLARP146004	4	-0.239329	-0.244624	-0.812345	-0.280799	-0.273826	grail3.0116009601	At5g60550.1	serine/threonine-protein kinase - like protein / serine/threonine-protein kinase ssp1
POPLARP269728	4	-0.786288	-1.38429	-1.97513	-1.95476	-1.64707	grail3.1393000101	At5g63140.1	putative protein / strong similarity to unknown protein (emb|CAB76911.1)
POPLARP020619	4	-0.158971	-0.0523634	0.594356	0.136386	0.0232128	estExt_fgenesh4_pg.C_LG_VIII0110	At5g64140.1	40S ribosomal protein S28 (sp|P34789) / ;supported by full-length cDNA: Ceres:36501.
POPLARP270086	4	-0.028982	0.055302	0.347349	0.126313	0.0574677	grail3.1690000101	gi|28628203|gb|AAO27366.1|	rapid alkalinization factor 1 precursor [Populus balsamifera subsp. trichocarpa x Populus deltoides]
POPLARP229153	4	-0.139071	-0.375294	-0.80745	-0.475071	-0.454307	eugene3.159350001	gi|34485384|gb|AAQ73140.1|	resistance protein RGC2 [Lactuca saligna]
POPLARP146513	4	-0.185141	-0.242631	-0.550592	-0.355047	-0.339105	grail3.0183002901	gi|4106970|gb|AAD03156.1|	resistance protein candidate RGC2B [Lactuca sativa] >gi|7489350|pir||T30562 resistance protein RGC2B - garden lettuce
POPLARP064910	4	-0.00272591	-0.456299	-1.22846	-0.772456	-0.731634	eugene3.00110272	gi|51872305|gb|AAU12257.1|	polyphenol oxidase [Populus balsamifera subsp. trichocarpa x Populus deltoides]
POPLARP039638	4	-0.164966	-0.21129	-0.441839	-0.381165	-0.264097	eugene3.00020523	No Hits
POPLARP054180	4	-0.0492849	-0.418261	-0.874336	-0.650398	-0.579305	eugene3.00070308	No Hits
POPLARP055493	4	-0.0154289	-0.0290486	-0.559809	-0.455578	-0.0768982	eugene3.00071282	No Hits
POPLARP085123	4	-0.0356421	-0.0097726	0.33996	0.148609	0.0737753	eugene3.00190875	No Hits
POPLARP212194	4	-0.615478	-0.938582	-1.34124	-1.28395	-1.25377	eugene3.01200077	No Hits
POPLARP212944	4	0.271245	0.303298	0.725072	0.574753	0.388452	eugene3.01240075	No Hits
POPLARP216128	4	0.700783	0.896113	1.8914	1.83067	1.79275	eugene3.01630051	No Hits
POPLARP240908	4	1.0131	1.20508	1.78931	1.77291	1.63738	eugene3.71620001	No Hits
POPLARP089974	4	0.311099	0.441242	0.900914	0.702337	0.59436	fgenesh4_pg.C_LG_II000225	No Hits
POPLARP093289	4	-0.00217585	0.120224	0.347335	0.252511	0.169522	fgenesh4_pg.C_LG_III000275	No Hits
POPLARP112599	4	-0.0293107	-0.439257	-1.44087	-0.576093	-0.567167	fgenesh4_pg.C_LG_XII001296	No Hits
POPLARP245680	4	-0.424895	-0.58683	-0.854869	-0.720418	-0.70072	fgenesh4_pg.C_scaffold_1336000001	No Hits
POPLARP261788	4	-0.252945	-0.431901	-0.69707	-0.503211	-0.473172	fgenesh4_pg.C_scaffold_7945000001	No Hits
POPLARP142299	4	-0.0321994	0.0893705	0.509375	0.274979	0.221444	grail3.0058003601	No Hits
POPLARP266814	4	0.201159	0.489004	1.25129	1.12501	0.887731	grail3.0130000201	No Hits
POPLARP391214	4	-1.38155	-1.42079	-1.85532	-1.78854	-1.7349	Expressed sequence tag	No Hits
POPLARP390821	4	-0.220954	-0.573468	-0.985451	-0.903638	-0.684403	Expressed sequence tag	No Hits
POPLARP390594	4	-0.202383	-0.254661	-0.501068	-0.495148	-0.371943	Expressed sequence tag	No Hits
POPLARP390817	4	-0.181385	-0.183406	-0.841894	-0.544275	-0.355649	Expressed sequence tag	No Hits
POPLARP391354	4	-0.172749	-0.211938	-0.788637	-0.597025	-0.566007	Expressed sequence tag	No Hits
POPLARP390583	4	-0.161585	-0.23846	-0.342952	-0.335577	-0.240277	Expressed sequence tag	No Hits
POPLARP391239	4	-0.0430613	-0.214926	-1.36907	-0.882382	-0.842604	Expressed sequence tag	No Hits
POPLARP391792	4	-0.0397313	-0.141146	-0.641388	-0.253968	-0.215284	Expressed sequence tag	No Hits
POPLARP391284	4	0.011219	0.407998	0.886797	0.805091	0.486984	Expressed sequence tag	No Hits
POPLARP391604	4	0.0173234	-0.013077	-0.31724	-0.0543711	-0.0488202	Expressed sequence tag	No Hits
POPLARP390751	4	0.0226609	-0.31132	-1.99061	-1.40019	-0.554492	Expressed sequence tag	No Hits
POPLARP390752	4	0.0253797	-0.0980101	-1.57377	-1.00907	-0.341981	Expressed sequence tag	No Hits
POPLARP391788	4	0.0973468	0.274355	0.756494	0.652871	0.629477	Expressed sequence tag	No Hits
POPLARP391332	4	0.706025	0.694897	0.134179	0.189071	0.235637	Expressed sequence tag	No Hits
POPLARP041643	5	-0.107576	-0.355925	-0.453743	-0.425502	-0.161679	eugene3.00021687	At1g01040.1	DEAD/DEAH box helicase carpel factory (CAF) / identical to RNA helicase/RNAseIII CAF protein GB:AAF03534 GI:6102610 from [Arabidopsis thaliana]; supported by cDNA: gi_11559644_gb_AF292940.1_AF292940
POPLARP262674	5	0.370348	0.0247962	-0.154234	-0.0114494	0.0826672	fgenesh4_pg.C_scaffold_88000067	At1g01630.1	SEC14 cytosolic factor
POPLARP187093	5	-0.0407362	-0.207458	-0.332129	-0.230016	-0.125048	gw1.XIV.2655.1	At1g03000.1	putative peroxisome assembly factor-2 / Belongs to PF|00004 ATPases associated with various cellular activities; supported by cDNA: gi_19310448
POPLARP072347	5	0.0287762	0.265779	0.562603	0.36331	0.251439	eugene3.00131118	At1g03630.1	putative protochlorophyllide reductase / similar to protochlorophyllide reductase precusor; similar to ESTs gb|R30630
POPLARP032899	5	-0.365041	-1.11372	-1.5231	-1.24223	-1.06787	estExt_fgenesh4_pm.C_LG_XIV0527	At1g05160.1	putative cytochrome P450 / Similar to GB:AAC69934; supported by cDNA: gi_13021852_gb_AF318500.1_AF318500
POPLARP018629	5	0.106618	0.323543	0.884747	0.351062	0.274104	estExt_fgenesh4_pg.C_LG_V1224	At1g06680.1	photosystem II oxygen-evolving complex 23 (OEC23) / JBC 14:211-238 (2002);identical to 23 kDa polypeptide of oxygen-evolving comlex (OEC) GB:CAA66785 GI:1769905 [Arabidopsis thaliana];supported by full-length cDNA: Ceres:33922.
POPLARP106916	5	-0.0231028	-0.145536	-0.337505	-0.268087	-0.0258103	fgenesh4_pg.C_LG_VIII001652	At1g13030.1	hypothetical protein / predicted by genscan; supported by cDNA: gi_20260257
POPLARP001340	5	-0.0403931	0.13802	0.652417	0.284606	0.0798658	estExt_Genewise1_v1.C_LG_I9864	At1g15820.1	chlorophyll binding protein
POPLARP035513	5	-0.00849585	-0.297747	-0.421836	-0.352354	-0.284174	eugene3.00010157	At1g16130.1	WAK-like kinase (WLK) / similar to putative serine/threonine-specific protein kinase GI:7270012 from [Arabidopsis thaliana]
POPLARP279529	5	-0.0378155	-1.62179	-1.81202	-1.65768	-0.42296	gw1.1844.2.1	At1g17180.1	glutathione transferase
POPLARP128402	5	-0.174801	-0.320255	-0.621166	-0.326753	-0.232747	grail3.0003017001	At1g19990.1	hypothetical protein / predicted by genemark.hmm
POPLARP236216	5	0.0274237	-0.198009	-0.546512	-0.265662	-0.0802811	eugene3.30690001	At1g22360.1	UDP-glucose glucosyltransferase / identical to UDP-glucose glucosyltransferase GI:3928543 from [Arabidopsis thaliana]; supported by cDNA: gi_12083243_gb_AF332418.1_AF332418
POPLARP341609	5	-0.107399	-0.139848	-0.565806	-0.530998	-0.108582	gw1.VI.1163.1	At1g22360.1	UDP-glucose glucosyltransferase / identical to UDP-glucose glucosyltransferase GI:3928543 from [Arabidopsis thaliana]; supported by cDNA: gi_12083243_gb_AF332418.1_AF332418
POPLARP096655	5	0.151011	0.640029	0.915398	0.859715	0.568086	fgenesh4_pg.C_LG_IV001075	At1g33420.1	expressed protein / ; supported by cDNA: gi_14334761_gb_AY035054.1_
POPLARP155397	5	0.350827	0.504537	0.871698	0.584923	0.495509	gw1.II.3569.1	At1g42970.1	glyceraldehyde-3-phosphate dehydrogenase / identical to glyceraldehyde-3-phosphate dehydrogenase GI:166708 [Arabidopsis thaliana] (Gene 104
POPLARP166737	5	-0.189721	-0.573413	-0.767586	-0.653207	-0.313229	gw1.V.3862.1	At1g49520.1	hypothetical protein / predicted by genscan+
POPLARP127249	5	0.0639797	0.457626	1.25459	0.589242	0.303387	grail3.0001100501	At1g51400.1	photosystem II 5 KD protein / 100% identical to GI:4836947 (F5D21.10); supported by full-length cDNA: Ceres: 12055.
POPLARP141802	5	0.132493	0.475514	1.18218	0.630443	0.292967	grail3.0053001101	At1g51400.1	photosystem II 5 KD protein / 100% identical to GI:4836947 (F5D21.10); supported by full-length cDNA: Ceres: 12055.
POPLARP085502	5	0.322585	0.095988	-0.0910626	0.0550132	0.112269	fgenesh4_kg.C_LG_I000098	At1g53580.1	glyoxalase II
POPLARP216108	5	-0.00592783	-0.0984824	-0.293637	-0.215236	-0.055527	eugene3.01630045	At1g58110.1	bZIP family transcription factor / similar to bZIP transcriptional activator RSG GI:8777512 from [Nicotiana tabacum]; contains PFAM profile: bZIP transcription factor PF00170
POPLARP348745	5	-0.0513825	0.219393	1.06158	0.344753	0.161572	gw1.XVI.1936.1	At1g58170.1	disease resistance response protein-related/ dirigent protein-related / similar to dirigent protein [Thuja plicata] gi|6694699|gb|AAF25360; similar to pathogenesis-related protein [Pisum sativum] gi|4585273|gb|AAD25355
POPLARP057857	5	0.365489	0.00365937	-0.169373	-0.019089	0.00610467	eugene3.00081370	At1g60010.1	expressed protein / ;supported by full-length cDNA: Ceres:14471.
POPLARP200427	5	0.000466822	0.224696	1.13778	0.306853	0.0588348	estExt_fgenesh4_kg.C_1630003	At1g60950.1	ferrodoxin precursor / identical to FERREDOXIN PRECURSOR GB:P16972 from [Arabidopsis thaliana]; supported by cDNA: gi_13265544_gb_AF324706.2_AF324706
POPLARP015355	5	-0.401411	-1.05388	-1.14928	-1.09181	-1.04295	estExt_fgenesh4_pg.C_LG_II1459	At1g63690.1	expressed protein / similar to unknown protein GB:AAC64296 [Arabidopsis thaliana];supported by full-length cDNA: Ceres:2571.
POPLARP152164	5	0.182325	0.210583	0.511724	0.219643	0.198253	gw1.I.8813.1	At1g63970.1	expressed protein / similar to hypothetical protein GB:BAA17466 [Synechocystis sp.]
POPLARP026390	5	-0.67588	-0.95433	-1.27914	-1.16988	-0.91537	estExt_fgenesh4_pg.C_LG_XVIII0691	At1g65980.1	type 2 peroxiredoxin
POPLARP239237	5	0.907273	-0.00859345	-0.538907	-0.159789	0.230211	eugene3.47800001	At1g76520.1	expressed protein / ;supported by full-length cDNA: Ceres:142725.
POPLARP329032	5	-0.047851	-1.01351	-1.4292	-1.26482	-0.338772	gw1.19919.1.1	At1g78380.1	glutathione transferase
POPLARP070871	5	0.133072	0.00158451	-0.430467	-0.213513	0.0465218	eugene3.00130480	At2g02540.1	hypothetical protein / predicted by genscan and genefinder; supported by cDNA: gi_20148767
POPLARP155996	5	0.00893597	-0.0172796	-0.191453	-0.0639592	0.0066383	gw1.II.480.1	At2g04880.1	WRKY family transcription factor (ZAP1) / identical to ZAP1 GI:1064883 from [Arabidopsis thaliana]; contains Pfam profile: PF03106 WRKY DNA -binding domain; supported by cDNA: gi_17064149
POPLARP246716	5	0.109031	0.00255867	-0.457091	-0.00218612	0.0322259	fgenesh4_pg.C_scaffold_147000010	At2g15480.1	putative glucosyltransferase /
POPLARP018773	5	-0.226541	-0.525385	-0.786215	-0.525886	-0.26553	estExt_fgenesh4_pg.C_LG_V1437	At2g16370.1	dihydrofolate reductase-thymidylate synthase / identical to GP:289193:L08593
POPLARP209585	5	0.329539	0.39474	0.553763	0.449276	0.349779	eugene3.00660241	At2g17390.1	putative glucanase /
POPLARP076592	5	-0.0168894	0.0503517	0.547496	0.0773726	-0.0116272	eugene3.00150490	At2g21390.1	coatomer alpha subunit /
POPLARP085893	5	-0.0306197	-0.253199	-0.326444	-0.274169	-0.182299	fgenesh4_pg.C_LG_I000238	At2g22590.1	putative anthocyanidin-3-glucoside rhamnosyltransferase / ; supported by cDNA: gi_15450576_gb_AY052656.1_
POPLARP018340	5	-0.0723335	-0.121483	-0.44452	-0.312915	-0.111335	estExt_fgenesh4_pg.C_LG_V0531	At2g23420.1	unknown protein /
POPLARP196101	5	-0.0739223	-0.0120172	0.54361	0.0353115	-0.0553156	gw1.XVIII.2163.1	At2g24590.1	putative RSZp22 splicing factor /
POPLARP224311	5	0.0935217	-0.0559883	-0.347007	-0.115064	0.0497287	eugene3.10640001	At2g24610.1	cyclic nucleotide-regulated ion channel
POPLARP203242	5	0.802663	0.0953101	-0.00820419	-0.00736541	0.113109	estExt_fgenesh4_pg.C_660171	At2g27550.1	similar to terminal flower / ; supported by cDNA: gi_4521162_dbj_AB024715.1_AB024715
POPLARP204179	5	0.0337964	0.0845415	0.432867	0.230418	0.0407376	estExt_fgenesh4_pm.C_1630014	At2g27960.1	CDK-subunit 1 / ;supported by full-length cDNA: Ceres:5750.
POPLARP008546	5	0.00559838	-0.0269556	-0.231359	-0.0981642	0.000132628	estExt_Genewise1_v1.C_LG_XI3306	At2g34150.1	hypothetical protein / predicted by genefinder
POPLARP208010	5	-0.0651036	-0.24277	-0.427542	-0.39406	-0.208055	eugene3.00440127	At2g34400.1	hypothetical protein / predicted by genscan
POPLARP144521	5	0.355581	-0.536855	-1.27332	-0.640996	-0.0755139	grail3.0090014601	At2g36290.1	expressed protein / ;supported by full-length cDNA: Ceres:5167.
POPLARP266650	5	0.132608	0.245964	0.49685	0.309065	0.207344	grail3.0124002901	At2g36850.1	callose synthase (1
POPLARP288742	5	-0.0207382	0.250707	0.844619	0.383929	0.13014	gw1.6549.1.1	At2g38380.1	peroxidase / identical to peroxidase {Arabidopsis thaliana} GP|166807|gb|AAA32842; supported by cDNA: gi_14334719_gb_AY035033.1_
POPLARP020818	5	0.215792	0.599852	0.748277	0.605982	0.576584	estExt_fgenesh4_pg.C_LG_VIII0460	At2g39650.1	unknown protein / ; supported by cDNA: gi_13272428
POPLARP186188	5	0.0485791	-0.0702578	-0.422834	-0.0901242	-0.025102	gw1.XIV.1327.1	At2g46010.1	hypothetical protein / predicted by genscan and genefinder
POPLARP002063	5	-0.445259	-1.01705	-1.33116	-1.24744	-0.954548	estExt_Genewise1_v1.C_LG_II3307	At2g46225.1	expressed protein / supported by cDNA: Ceres:13319; supported by cDNA: 13319.
POPLARP142703	5	-0.0382999	-0.0656291	-0.389671	-0.128019	-0.0418379	grail3.0061013201	At2g47410.1	hypothetical protein /
POPLARP028783	5	1.18066	2.08938	2.60913	2.30693	1.90912	estExt_fgenesh4_pm.C_LG_IV0339	At3g02380.1	Zinc finger protein CONSTANS-LIKE 2 (COL2) / identical to putative flowering-time gene CONSTANS (COL2) GB:AAB67879 GI:1507699 SP:Q96502 (Arabidopsis thaliana);supported by full-length cDNA: Ceres:949.
POPLARP096523	5	-0.245757	-0.287074	-0.560497	-0.426419	-0.282065	fgenesh4_pg.C_LG_IV000927	At3g02490.1	unknown protein /
POPLARP039063	5	-1.66052	-0.345017	-0.274597	-0.32472	-0.696582	eugene3.00020134	At3g03190.1	glutathione transferase
POPLARP275351	5	0.148887	0.247443	0.512944	0.309872	0.151487	gw1.133.34.1	At3g05410.1	unknown protein /
POPLARP178123	5	0.0810277	-0.0319786	-0.351706	-0.0717852	-0.00683034	gw1.X.4445.1	At3g06350.1	dehydroquinate dehydratase/shikimate dehydrogenase
POPLARP157970	5	0.0358046	-0.0622275	-0.352589	-0.0773352	-0.0156519	gw1.III.2308.1	At3g13670.1	casein kinase
POPLARP146038	5	-0.208442	-0.379633	-0.535563	-0.3905	-0.313844	grail3.0126001501	At3g14470.1	disease resistance protein (NBS-LRR class)
POPLARP272318	5	0.0357599	0.190522	0.265714	0.243249	0.0891545	gw1.107.137.1	At3g15360.1	thioredoxin m4 / identical to GB:AAF15951 from [Arabidopsis thaliana]; supported by full-length cDNA: Ceres: 42151.
POPLARP008667	5	-0.0656028	-0.231251	-0.350869	-0.250046	-0.099576	estExt_Genewise1_v1.C_LG_XII0067	At3g17920.1	unknown protein / contains Pfam profile:PF00560 Leucine Rich Repeat
POPLARP064696	5	0.266815	0.00247731	-0.0556265	-0.0226032	0.0842116	eugene3.00110147	At3g18670.1	hypothetical protein / predicted by genscan+
POPLARP108169	5	-0.0772138	-0.234466	-0.401812	-0.343782	-0.117887	fgenesh4_pg.C_LG_X000800	At3g22490.1	LEA protein
POPLARP070608	5	-0.0540943	-0.700892	-1.0832	-0.870168	-0.591038	eugene3.00130373	At3g22780.1	putative DNA binding protein / identical to putative DNA binding protein GB:AAF27433 from [Arabidopsis thaliana]; supported by cDNA: gi_15028138_gb_AY046019.1_
POPLARP119684	5	0.0407936	-0.116205	-1.01817	-0.235553	-0.0789599	fgenesh4_pm.C_LG_I000859	At3g27770.1	expressed protein / ; supported by cDNA: gi_16974601_gb_AY060578.1_
POPLARP227494	5	0.197207	-0.201016	-0.591797	-0.375806	-0.174061	eugene3.141590001	At3g44540.1	acyl CoA reductase - protein / acyl CoA reductase
POPLARP014641	5	-0.124144	-0.102291	0.394211	0.100408	-0.111436	estExt_fgenesh4_pg.C_LG_II0401	At3g49100.1	signal recognition particle subunit 9 - like / signal recognition particle subunit 9
POPLARP293367	5	-0.112247	0.303441	1.06454	0.466145	-0.0485319	estExt_fgenesh4_pm.C_LG_I0036	At3g49120.1	peroxidase
POPLARP053661	5	-0.207001	-0.407344	-0.579891	-0.426109	-0.327182	eugene3.00070028	At3g49410.1	putative protein / transcription factor IIIC63 - Homo sapiens
POPLARP138278	5	-0.0107358	-0.0788039	-0.464192	-0.0822524	-0.0591318	grail3.0031025801	At3g49490.1	expressed protein / ; supported by cDNA: gi_13507562_gb_AF360347.1_AF360347
POPLARP259282	5	0.0436847	-0.259976	-0.433105	-0.294413	-0.192368	fgenesh4_pg.C_scaffold_57000219	At3g50770.1	calmodulin-like protein / flagellar calmodulin - Naegleria gruberi
POPLARP157406	5	-0.0390956	0.12676	0.36781	0.196778	0.0659918	gw1.III.1853.1	At3g55850.1	putative protein / EXOENZYMES REGULATORY PROTEIN AEPA PRECURSOR
POPLARP084612	5	-0.0273343	0.0562686	0.814185	0.158171	-0.0171029	eugene3.00190574	At3g56340.1	40S ribosomal protein S26 homolog / several 40S ribosomal protein S26; supported by cDNA: gi_14532523_gb_AY039886.1_
POPLARP188759	5	-0.941626	-0.335653	0.337269	-0.262876	-0.399964	gw1.XIX.1633.1	At3g56360.1	putative protein / unknown protein 110K5.12 - Sorghum bicolor
POPLARP128770	5	-0.0819021	0.0471399	0.527565	0.179655	0.0242886	grail3.0003052802	At4g02450.1	putative protein / similar to several proteins containing a tandem repeat region such as Plasmodium falciparum GGM tandem repeat protein (GB:U27807)
POPLARP001867	5	-0.311036	-0.430869	-0.592896	-0.550905	-0.341692	estExt_Genewise1_v1.C_LG_II2213	At4g02680.1	hypothetical protein / similar to A. thaliana hypothetical protein from chromosome III
POPLARP187179	5	-0.981977	-0.287516	-0.060991	-0.282269	-0.290702	gw1.XIV.2758.1	At4g03140.1	putative alcohol dehydrogenase / similar to plant short chain alcohol dehydrogenase
POPLARP281935	5	0.0559263	0.000512855	-0.279289	-0.0225152	0.0351762	gw1.252.36.1	At4g04470.1	PEROXISOMAL MEMBRANE PROTEIN PMP22 /
POPLARP110154	5	0.0631515	-0.453808	-0.821978	-0.639711	-0.182767	fgenesh4_pg.C_LG_XI000250	At4g05200.1	receptor protein kinase - like protein / receptor-like protein kinase homolog RK20-1
POPLARP116629	5	-0.0248158	-0.161843	-0.497086	-0.174085	-0.128938	fgenesh4_pg.C_LG_XVI000467	At4g12570.1	polyubiquitin-like protein / polyubiquitin 6 - red alga (Gracilaria verrucosa)
POPLARP198863	5	-0.347618	-0.858309	-1.44165	-1.05776	-0.645478	estExt_Genewise1_v1.C_2080116	At4g13420.1	potassium transporter - like protein / potassium transporter AtKT1p
POPLARP255075	5	0.0577668	-0.0603363	-0.387348	-0.145997	0.0111235	fgenesh4_pg.C_scaffold_29000137	At4g17120.1	hypothetical protein /
POPLARP045420	5	-0.16346	0.0678354	0.483387	0.0830432	-0.0483938	eugene3.00040150	At4g21350.1	putative protein / arm repeat containing protein (ARC1)
POPLARP243653	5	-0.0450934	-0.350687	-0.741255	-0.445001	-0.270909	fgenesh4_pg.C_scaffold_11778000001	At4g23250.1	protein kinase - like protein / receptor kinase 1
POPLARP077175	5	0.154908	0.790934	1.06721	0.873987	0.687173	eugene3.00150835	At4g25050.1	acyl carrier - like protein / acyl carrier protein
POPLARP208280	5	-0.124582	-0.368163	-0.577869	-0.376631	-0.277405	eugene3.00440243	At4g25720.1	glutamine cyclotransferase precursor - like protein / glutamine cyclotransferase precursor
POPLARP241988	5	-0.159773	-0.341455	-0.459484	-0.366442	-0.308625	eugene3.90230001	At4g27680.1	putative protein / MSP1 protein
POPLARP127166	5	-0.0677485	-0.0791499	-0.341545	-0.190602	-0.0733538	grail3.0001082602	At4g29430.1	ribosomal protein S15a homolog / ribosomal protein S15a - Brassica napus
POPLARP145029	5	-0.00171706	-0.122293	-0.432355	-0.144706	-0.116425	grail3.0096003401	At4g33240.1	putative protein / FAB1 protein
POPLARP073083	5	-0.110458	-0.0290278	0.457679	0.240662	-0.0378625	eugene3.00140097	At4g33865.1	Expressed protein / ; supported by full-length cDNA: Ceres: 24629.
POPLARP198117	5	1.47558	0.206638	-0.15404	0.182857	0.270153	estExt_Genewise1_v1.C_13540001	At5g01600.1	ferritin 1 precursor / ;supported by full-length cDNA: Ceres:1100.
POPLARP281543	5	0.016967	0.178211	0.640228	0.325131	0.13112	gw1.226.19.1	At5g02530.1	RNA and export factor binding protein
POPLARP054576	5	0.402043	0.0505257	0.0143774	0.0255683	0.0941338	eugene3.00070572	At5g10180.1	sulfate transporter / ; supported by cDNA: gi_2114105_dbj_AB003591.1_AB003591
POPLARP292380	5	-0.000170928	-0.244173	-0.448391	-0.306704	-0.154586	estExt_Genewise1_v1.C_LG_X3270	At5g17770.1	NADH-cytochrome b5 reductase / ;supported by full-length cDNA: Ceres:17432.
POPLARP267799	5	-0.200339	-0.494191	-0.5403	-0.496888	-0.432439	grail3.0177000301	At5g19590.1	putative protein / predicted proteins - Arabidopsis thaliana
POPLARP155923	5	-0.141209	-0.291963	-0.719538	-0.381238	-0.266822	gw1.II.4188.1	At5g25070.1	putative protein / ; supported by cDNA: gi_20466599
POPLARP052805	5	0.0391114	-0.0393597	-0.251207	-0.0794345	0.0152429	eugene3.00061578	At5g26160.1	putative protein /
POPLARP348005	5	0.0248884	-0.529726	-0.876512	-0.655602	-0.387165	gw1.XIX.95.1	At5g36930.1	disease resistance protein (TIR-NBS-LRR class)
POPLARP160663	5	-0.0600293	0.0270088	0.34099	0.121799	-0.0493715	gw1.IV.3602.1	At5g37720.1	RNA and export factor binding protein
POPLARP148095	5	-0.0236379	0.0270154	0.407762	0.215223	0.0132308	gw1.I.3103.1	At5g40950.1	50S ribosomal protein L27 / ;supported by full-length cDNA: Ceres:152076.
POPLARP091520	5	-0.0910136	-0.367197	-0.8605	-0.482749	-0.235133	fgenesh4_pg.C_LG_II001470	At5g41315.1	Expressed protein / ; supported by cDNA: gi_17224394
POPLARP138598	5	0.111431	-0.0870201	-0.3894	-0.0979052	0.097075	grail3.0033007001	At5g43130.1	putative protein / strong similarity to unknown protein (gb|AAF24960.1)
POPLARP138771	5	0.0383824	-0.00245647	-0.297329	-0.0110895	0.0345951	grail3.0033024901	At5g45290.1	unknown protein / ; supported by cDNA: gi_17978923
POPLARP197781	5	0.00581204	0.118256	0.648595	0.231061	0.0378579	estExt_Genewise1_v1.C_1240222	At5g46110.1	phosphate/triose-phosphate translocator precursor (gb|AAC83815.1) / ;supported by full-length cDNA: Ceres:36058.
POPLARP187894	5	0.136258	0.43733	0.956759	0.61654	0.190834	gw1.XIV.3818.1	At5g47650.1	MutT domain protein-like / ; supported by cDNA: gi_14596036_gb_AY042806.1_
POPLARP182735	5	-0.0436416	-0.252397	-0.461936	-0.265588	-0.149656	gw1.XII.172.1	At5g53350.1	ATP-dependent Clp protease ATP-binding subunit ClpX1 / identical to CLP protease regulatory subunit CLPX GI:2674203 from [Arabidopsis thaliana]
POPLARP227314	5	-0.0352134	-0.704517	-1.16921	-0.958398	-0.644471	eugene3.13920001	At5g53970.1	tyrosine aminotransferase /
POPLARP289197	5	0.392576	0.579492	0.792578	0.649049	0.491414	gw1.66.715.1	At5g58140.1	non phototropic hypocotyl 1-like / ; supported by cDNA: gi_5391441_gb_AF053941.2_AF053941
POPLARP007575	5	-0.0702485	0.0810494	0.675273	0.172109	0.0428214	estExt_Genewise1_v1.C_LG_X3287	At5g64140.1	40S ribosomal protein S28 (sp|P34789) / ;supported by full-length cDNA: Ceres:36501.
POPLARP047483	5	-0.0107188	-0.0635395	-0.351211	-0.0772198	-0.0565021	eugene3.00050111	At5g65290.1	unknown protein /
POPLARP074627	5	-0.151369	-0.296417	-0.493738	-0.333304	-0.204215	eugene3.00140904	At5g66150.1	glycosyl hydrolase family 38 (alpha-mannosidase) / similar to lysosomal alpha-mannosidase SP:O09159 from [Mus musculus]
POPLARP048095	5	-0.00505651	-0.391586	-0.721976	-0.479543	-0.310329	eugene3.00050503	At5g67190.1	TINY-like protein /
POPLARP143983	5	-0.0885397	-0.305268	-0.573847	-0.3984	-0.279829	grail3.0079015101	gi|34907260|ref|NP_914977.1|	P0504E02.26 [Oryza sativa (japonica cultivar-group)] >gi|20161323|dbj|BAB90247.1| unknown protein [Oryza sativa (japonica cultivar-group)] >gi|20160783|dbj|BAB89724.1| unknown protein [Oryza sativa (japonica cultivar-group)]
POPLARP121462	5	0.590443	0.0260397	-0.0889202	-0.0218604	0.0523228	fgenesh4_pm.C_LG_IV000465	gi|37359226|gb|AAO16864.1|	polyphenol oxidase [Ananas comosus] >gi|13559508|gb|AAK29782.1| polyphenol oxidase [Ananas comosus]
POPLARP284485	5	-0.0647297	0.109226	0.565127	0.195895	0.0325804	gw1.3532.1.1	gi|50905977|ref|XP_464477.1|	unknown protein [Oryza sativa (japonica cultivar-group)] >gi|49388155|dbj|BAD25283.1| unknown protein [Oryza sativa (japonica cultivar-group)] >gi|49388340|dbj|BAD25450.1| unknown protein [Oryza sativa (japonica cultivar-group)]
POPLARP071469	5	-0.051099	-0.121009	-0.677888	-0.213542	-0.104035	eugene3.00130725	No Hits
POPLARP205445	5	-0.720207	-0.247089	0.211987	-0.0380321	-0.507836	eugene3.00280166	No Hits
POPLARP221148	5	-0.151043	-0.52861	-0.848064	-0.607054	-0.329759	eugene3.04660001	No Hits
POPLARP221615	5	-0.0679843	-0.0787164	-0.239824	-0.0893402	-0.0743159	eugene3.05980005	No Hits
POPLARP223682	5	-0.47191	-1.3099	-1.35196	-1.34227	-1.27149	eugene3.09920003	No Hits
POPLARP086110	5	-0.203978	-0.319112	-0.530156	-0.367109	-0.229828	fgenesh4_pg.C_LG_I000370	No Hits
POPLARP096773	5	-0.260964	-0.407027	-0.69991	-0.517382	-0.361257	fgenesh4_pg.C_LG_IV001190	No Hits
POPLARP102567	5	-0.00928741	-0.0368774	-0.245473	-0.143699	-0.0165612	fgenesh4_pg.C_LG_VI001391	No Hits
POPLARP391842	5	-1.04964	0.000748605	0.0466771	0.023811	-0.0578792	Expressed sequence tag	No Hits
POPLARP391028	5	-0.262511	-0.381234	-0.484935	-0.392246	-0.288412	Expressed sequence tag	No Hits
POPLARP390717	5	-0.171626	-0.622595	-0.761355	-0.749734	-0.60355	Expressed sequence tag	No Hits
POPLARP390823	5	0.00156468	-0.0816876	-0.406986	-0.119115	-0.014579	Expressed sequence tag	No Hits
POPLARP128707	6	-0.238536	-0.229758	-0.493437	-0.428829	-0.365812	grail3.0003043701	At1g03150.1	expressed protein / Belongs to PF|00583 Acetyltransfersase (GNAT) family; supported by full-length cDNA: Ceres: 10117.
POPLARP200435	6	0.2772	0.13025	0.468164	0.362257	0.350728	estExt_fgenesh4_kg.C_1630004	At1g03330.1	expressed protein / Similar to gb|U85207 snRNP core Sm protein homolog Sm-X5 from Mus musculus. EST gb|AA612141 comes from this gene;supported by full-length cDNA: Ceres:18060.
POPLARP138986	6	-0.0168472	0.0765802	-0.341339	-0.0768577	-0.0591557	grail3.0034008101	At1g04960.1	expressed protein / ;supported by full-length cDNA: Ceres:39874.
POPLARP189829	6	-0.0716671	0.0374236	-0.375647	-0.181505	-0.0848214	gw1.XIX.538.1	At1g08620.1	hypothetical protein / similar to hypothetical protein GB:CAB45806
POPLARP291181	6	0.321787	0.0495693	0.559383	0.505652	0.401195	gw1.86.88.1	At1g09660.1	KH domain quaking protein
POPLARP269513	6	-0.0770267	0.00214242	-0.254579	-0.189851	-0.101659	grail3.12647000101	At1g15370.1	unknown protein / ESTs gb|T22508
POPLARP159659	6	-0.0143623	-0.0727173	0.498134	0.0966907	0.019879	gw1.IV.2083.1	At1g26880.1	60s ribosomal protein L34 / identical to GB:Q42351
POPLARP325624	6	0.0360251	-0.0663674	0.396949	0.340829	0.166037	gw1.131.131.1	At1g27170.1	disease resistance protein (TIR-NBS-LRR class)
POPLARP325628	6	-0.00219173	-0.068205	0.291882	0.181007	0.0753001	gw1.131.134.1	At1g27170.1	disease resistance protein (TIR-NBS-LRR class)
POPLARP210835	6	-0.154006	-0.101313	-0.657512	-0.281987	-0.273614	eugene3.00860149	At1g31730.1	epsilon-adaptin
POPLARP048492	6	-0.302949	-0.28603	-0.630706	-0.384616	-0.338487	eugene3.00050783	At1g36390.1	putative heat shock protein / similar to GrpE protein from [Arabidopsis thaliana];supported by full-length cDNA: Ceres:40701.
POPLARP220121	6	-0.109196	0.136433	-0.789559	-0.383415	-0.313155	eugene3.03120007	At1g50380.1	expressed protein / identical to hypothetical protein GB:AAD50051 GI:5734786 from [Arabidopsis thaliana]; supported by cDNA: gi_15081691_gb_AY048238.1_
POPLARP209962	6	-0.00225657	0.020331	-0.331467	-0.0410842	-0.0182151	eugene3.00700106	At1g54490.1	exonuclease
POPLARP090170	6	-0.0491931	0.0851298	-0.560637	-0.103212	-0.052365	fgenesh4_pg.C_LG_II000390	At1g54560.1	myosin
POPLARP023792	6	0.58177	0.17764	0.986014	0.936628	0.701563	estExt_fgenesh4_pg.C_LG_XIII0070	At1g56220.1	expressed protein / ; supported by full-length cDNA: Ceres: 22928.
POPLARP053094	6	0.217479	0.136551	0.328945	0.249411	0.229379	eugene3.00061745	At1g56450.1	20S proteasome beta subunit G1 (PBG1) / identical to 20S proteasome beta subunit (PBG1) GI:3421123 [Arabidopsis thaliana]; supported by cDNA: gi_14190404_gb_AF378880.1_AF378880
POPLARP007460	6	-0.176305	-0.153254	-0.525424	-0.493849	-0.398207	estExt_Genewise1_v1.C_LG_X2845	At1g60650.3	glycine-rich RNA-binding protein / similar to RNA binding protein(RZ-1) GI:1435061 from [Nicotiana sylvestris]
POPLARP101934	6	-0.41664	-0.0316307	-0.60848	-0.495984	-0.433838	fgenesh4_pg.C_LG_VI000895	At1g61670.1	hypothetical protein / similar to membrane protein PTM1 precursor isolog GI:1931644 from [Arabidopsis thaliana]
POPLARP229831	6	-2.88668	-1.52148	-3.60883	-3.57551	-3.22185	eugene3.16910001	At1g64940.1	cytochrome p450
POPLARP249896	6	-2.62894	-1.43071	-3.43678	-3.25062	-2.97372	fgenesh4_pg.C_scaffold_18069000001	At1g64950.1	cytochrome p450
POPLARP121392	6	0.256767	0.189079	0.55088	0.371485	0.366814	fgenesh4_pm.C_LG_IV000361	At1g65650.1	expressed protein / similar to ubiquitin C-terminal hydrolase-like protein GI:9759113 from (Arabidopsis thaliana); supported by cDNA: gi_15724237_gb_AF412059.1_AF412059
POPLARP009181	6	0.172164	0.0833851	0.465221	0.409192	0.355925	estExt_Genewise1_v1.C_LG_XIII0995	At1g67500.1	hypothetical protein / contains similarity to DNA polymerase zeta GI:2665742 from (Homo sapiens)
POPLARP064224	6	0.102111	0.0988803	0.422706	0.338457	0.290261	eugene3.00102370	At1g73090.1	expressed protein / ;supported by full-length cDNA: Ceres:1321.
POPLARP217403	6	-0.0161854	0.0500161	-0.214092	-0.0929147	-0.0591899	eugene3.01840040	At1g73200.1	hypothetical protein / predicted by genscan
POPLARP020842	6	0.143559	-0.116159	0.522317	0.266576	0.182024	estExt_fgenesh4_pg.C_LG_VIII0532	At1g74270.1	putative ribosomal protein / similar to ribosomal protein L33B GB:NP_014877 from [Saccharomyces cerevisiae]; supported by full-length cDNA: Ceres: 20141.
POPLARP098087	6	-0.0824178	-0.0195959	-0.39267	-0.145408	-0.118432	fgenesh4_pg.C_LG_IX000832	At1g74520.1	AtHVA22a / identical to AtHVA22a GB:AF141659; homolog of HVA22 GB:A48892 (Hordeum vulgare)- (induced by abscisic acid (ABA)
POPLARP040014	6	-0.112226	0.0208032	-0.648305	-0.164533	-0.125173	eugene3.00020732	At1g77300.1	hypothetical protein / predicted by genemark.hmm
POPLARP232599	6	-0.131887	-0.0837489	-0.356525	-0.195841	-0.175982	eugene3.20870001	At1g78910.1	hypothetical protein / predicted by genemark.hmm
POPLARP082580	6	0.0316952	0.094106	-0.438906	-0.0844638	-0.0151476	eugene3.00180621	At2g03500.1	expressed protein / related to putative two-component response regulator protein ARR1 (GB: 4210449); supported by cDNA: gi_16974543_gb_AY060559.1_
POPLARP161417	6	-0.168538	-0.113203	-0.411638	-0.267593	-0.247197	gw1.IV.704.1	At2g16405.1	unknown protein / predicted by genemarkHMM
POPLARP130918	6	-0.408556	-0.348066	-0.806143	-0.733359	-0.442974	grail3.0007038001	At2g24820.1	putative Rieske iron-sulfur protein / ;supported by full-length cDNA: Ceres:29774.
POPLARP204832	6	0.056789	0.002064	0.543224	0.375569	0.177768	estExt_fgenesh4_pm.C_660004	At2g27710.1	60S acidic ribosomal protein P2 / ;supported by full-length cDNA: Ceres:36076.
POPLARP277880	6	0.0104228	-0.125766	0.480815	0.277398	0.087693	gw1.1593.1.1	At2g33430.1	plastid protein / identical to GB:Z86094; supported by full-length cDNA: Ceres: 8717.
POPLARP003511	6	0.311983	0.205397	0.626745	0.395641	0.380047	estExt_Genewise1_v1.C_LG_IV4361	At2g34590.1	putative pyruvate dehydrogenase E1 beta subunit / ;supported by full-length cDNA: Ceres:38439.
POPLARP200439	6	0.00124686	-0.0385572	0.481426	0.290093	0.0521026	estExt_fgenesh4_kg.C_280011	At2g36930.1	expressed protein / ; supported by cDNA: gi_15027948_gb_AY045831.1_
POPLARP014418	6	-0.354464	-0.292249	-0.596167	-0.562263	-0.473819	estExt_fgenesh4_pg.C_LG_II0002	At2g39970.1	36kDa-peroxisomal membrane protein (PMP36) / identical to 36kDa-peroxisomal membrane protein (PMP36) GI:15146342 from [Arabidopsis thaliana] ;supported by full-length cDNA: Ceres:5504.
POPLARP327977	6	0.0172623	0.0710964	-0.841585	-0.070517	-0.0162721	gw1.170.223.1	At2g43890.1	polygalacturonase
POPLARP284991	6	-0.0220728	-0.0297146	0.309265	0.163772	0.0966272	gw1.40.182.1	At2g44660.1	putative glucosyltransferase /
POPLARP035715	6	0.0138398	0.00857033	0.406492	0.215768	0.142463	eugene3.00010275	At2g47110.1	ubiquitin extension protein (UBQ6) / identical to GI:166936;supported by full-length cDNA: Ceres:6247.
POPLARP120543	6	0.0520468	0.0066297	0.391914	0.139782	0.102906	fgenesh4_pm.C_LG_II000909	At2g47380.1	putative cytochrome c oxidase Vc subunit / ; supported by cDNA: gi_17979510
POPLARP142697	6	0.109317	-0.0341275	0.636513	0.192229	0.178728	grail3.0061012401	At2g47380.1	putative cytochrome c oxidase Vc subunit / ; supported by cDNA: gi_17979510
POPLARP074197	6	0.233152	0.0484131	0.39917	0.306139	0.272971	eugene3.00140704	At2g47490.1	mitochondrial carrier protein family / contains Pfam profile: PF00153 mitochondrial carrier protein ;supported by full-length cDNA: Ceres:120306.
POPLARP160054	6	0.276843	0.188448	0.579835	0.448531	0.428235	gw1.IV.258.1	At3g02220.1	unknown protein /
POPLARP271370	6	-0.0627374	-0.0769566	0.67229	0.196997	0.141404	grail3.3669000101	At3g04400.1	ribosomal protein L17
POPLARP112963	6	-0.0620741	-0.0283807	-0.418266	-0.231333	-0.171563	fgenesh4_pg.C_LG_XIV000035	At3g14460.1	disease resistance protein (NBS-LRR class)
POPLARP241238	6	0.487024	0.344049	0.723933	0.70006	0.563211	eugene3.76780001	At3g14600.1	putative 60S ribosomal protein L18A / similar to GB:CAA08791 from [Podocoryne carnea];supported by full-length cDNA: Ceres:5961.
POPLARP271504	6	0.25481	0.18788	0.544599	0.526478	0.435397	grail3.4341000101	At3g15351.1	Expressed protein / ; supported by full-length cDNA: Ceres: 35376.
POPLARP274789	6	1.14639	1.04407	1.69421	1.53451	1.30824	gw1.130.59.1	At3g19000.1	expressed protein / contains similarity to flavanone-3-hydroxylase GB:Q05965 from [Matthiola incana]
POPLARP082615	6	-0.119934	-0.105733	-0.565362	-0.23216	-0.169893	eugene3.00180638	At3g24350.1	syntaxin SYP32 / similar to syntaxin 5A GB:NP_003155 from [Homo sapiens] (J. Mol. Neurosci. (1997) 8 (2)
POPLARP247710	6	-0.246498	-0.181118	-0.505079	-0.357209	-0.312487	fgenesh4_pg.C_scaffold_157000008	At3g24350.1	syntaxin SYP32 / similar to syntaxin 5A GB:NP_003155 from [Homo sapiens] (J. Mol. Neurosci. (1997) 8 (2)
POPLARP054666	6	-0.0295564	0.019434	-0.583082	-0.320465	-0.174939	eugene3.00070607	At3g26300.1	cytochrome p450 family / contains Pfam profile: PF00067 cytochrome P450
POPLARP032660	6	0.196834	0.117847	0.396937	0.298046	0.239812	estExt_fgenesh4_pm.C_LG_XIV0119	At3g49050.1	calmodulin-binding heat-shock protein / calmodulin-binding heat-shock protein
POPLARP284127	6	-0.546099	-0.518567	-0.856526	-0.662246	-0.631223	gw1.3350.5.1	At3g50950.1	disease resistance protein (CC-NBS-LRR class)
POPLARP060896	6	0.0672162	-0.0851952	0.705163	0.382466	0.122169	eugene3.00091453	At3g52580.1	putative ribosomal protein S14 / ribosomal protein S14 -Zea mays
POPLARP146116	6	0.0575353	-0.0620235	0.559072	0.358553	0.291488	grail3.0128002402	At3g52580.1	putative ribosomal protein S14 / ribosomal protein S14 -Zea mays
POPLARP331018	6	-0.0445133	-0.0489696	0.695992	0.267279	0.0564542	gw1.2940.2.1	At3g53020.1	60S ribosomal protein - like / 60S ribosomal protein L24
POPLARP027816	6	-0.254547	-0.221752	-0.475382	-0.462651	-0.326556	estExt_fgenesh4_pm.C_LG_II0733	At3g61480.1	putative protein / putative protein BcDNA.GH03694 - Drosophila melanogaster
POPLARP091670	6	0.345406	0.187802	0.531327	0.397028	0.385431	fgenesh4_pg.C_LG_II001577	At3g61770.1	putative protein / several hypothetical proteins;supported by full-length cDNA: Ceres:29280.
POPLARP085543	6	-0.105117	-0.224777	0.835491	0.398873	0.0350977	fgenesh4_kg.C_LG_V000020	At4g14320.1	ribosomal protein / ; supported by full-length cDNA: Ceres: 18153.
POPLARP321452	6	-0.139346	0.0243206	-0.528043	-0.513288	-0.271551	fgenesh4_pm.C_LG_III000618	At4g15233.1	similar to ABC transporter family protein / temporary automated functional assignment
POPLARP076672	6	0.212989	0.187224	0.687744	0.459815	0.410606	eugene3.00150565	At4g22220.1	nifU-like protein / nifU protein homolog YPL135w
POPLARP135135	6	-0.722184	-0.223994	-1.0681	-0.970093	-0.838894	grail3.0018042501	At4g23920.1	UDPglucose 4-epimerase - like protein / UDPglucose 4-epimerase
POPLARP265603	6	0.0194475	0.0281138	-1.07018	-0.742541	-0.336927	grail3.0057011701	At4g36220.1	ferulate-5-hydroxylase (FAH1) / ; supported by cDNA: gi_1488254_gb_U38416.1_ATU38416
POPLARP129376	6	-0.189226	-0.176432	-0.610261	-0.229451	-0.191106	grail3.0004034803	At4g37970.1	cinnamyl alcohol dehydrogenase -like protein
POPLARP004715	6	0.238526	0.210686	0.538072	0.404499	0.320583	estExt_Genewise1_v1.C_LG_V1620	At4g38920.1	H+-transporting ATPase 16K chain P2
POPLARP103817	6	-0.72991	-0.292837	-1.05751	-0.824579	-0.754007	fgenesh4_pg.C_LG_VII000502	At4g39720.1	putative protein / predicted protein
POPLARP205451	6	0.0145852	-0.0207173	0.450224	0.148124	0.108646	eugene3.00280188	At5g03290.1	putative protein / ; supported by cDNA: gi_15724319_gb_AF412100.1_AF412100
POPLARP044097	6	-1.13685	-0.619717	-1.52217	-1.3463	-1.21212	eugene3.00031355	At5g13190.1	putative protein / ;supported by full-length cDNA: Ceres:5392.
POPLARP153672	6	0.254228	0.215364	0.600281	0.487055	0.484241	gw1.II.1642.1	At5g14050.1	putative protein / similar to unknown protein (ref|NP_057085.1);supported by full-length cDNA: Ceres:38057.
POPLARP012846	6	-0.082343	-0.110203	0.453383	0.123979	0.0427238	estExt_fgenesh4_kg.C_LG_XIII0028	At5g18110.1	eukaryotic cap-binding protein (gb|AAC17220.1) / ; supported by cDNA: gi_3108208_gb_AF028809.1_AF028809
POPLARP013080	6	-0.717512	-0.518761	-1.02166	-0.975683	-0.805406	estExt_fgenesh4_pg.C_LG_I0045	At5g19830.1	putative protein / nuclear gene for chloroplast product CRS2 - Zea mays
POPLARP046805	6	-0.0438952	-0.0251137	-0.225153	-0.132404	-0.109627	eugene3.00041120	At5g39250.1	F-box protein family /
POPLARP292872	6	-0.0217622	0.0539059	-0.515479	-0.42415	-0.377306	estExt_fgenesh4_pg.C_LG_II0121	At5g42250.1	alcohol dehydrogenase / ; supported by cDNA: gi_19698970
POPLARP001996	6	-0.150691	-0.122513	-0.523268	-0.241442	-0.196055	estExt_Genewise1_v1.C_LG_II2822	At5g45110.1	regulatory protein NPR1-like; transcription factor inhibitor I kappa B-like /
POPLARP298757	6	-0.0797419	-0.077322	-0.27364	-0.195127	-0.188191	eugene3.01870002	At5g46070.1	putative protein / contains similarity to guanylate binding protein
POPLARP291485	6	0.504988	0.48162	0.981554	0.826539	0.791993	gw1.886.4.1	At5g51280.1	DEAD-box protein abstrakt
POPLARP069562	6	-0.0711531	0.0467618	-0.777044	-0.167253	-0.0742481	eugene3.00121242	At5g51520.1	ripening-related protein-like /
POPLARP186641	6	-1.00768	-0.963648	-1.25075	-1.19765	-1.05131	gw1.XIV.1942.1	At5g54160.1	O-methyltransferase 1 / identical to O-methyltransferase 1 [Arabidopsis thaliana][GI:2781394]; supported by full-length cDNA: Ceres:33790.
POPLARP030035	6	0.00461835	-0.073264	0.408377	0.228826	0.210174	estExt_fgenesh4_pm.C_LG_VI0361	At5g58420.1	ribosomal protein S4 - like / ribosomal protein S4
POPLARP059341	6	0.0705658	-0.0384668	0.472516	0.278345	0.251598	eugene3.00090367	At5g60230.1	tRNA intron endonuclease - like protein / tRNA intron endonuclease
POPLARP216306	6	0.209814	0.00941243	0.852708	0.269359	0.238664	eugene3.01640075	At5g60670.1	60S ribosomal protein L12 - like / 60S RIBOSOMAL PROTEIN L12 (like)
POPLARP268588	6	-0.84192	-0.702941	-1.66641	-1.46539	-1.42425	grail3.0439000201	At5g63910.1	unknown protein / ; supported by cDNA: gi_19698816
POPLARP123265	6	-0.192777	-0.0838683	-0.349251	-0.236624	-0.228602	fgenesh4_pm.C_LG_VII000485	At5g65500.1	putative protein / contains similarity to receptor-like kinase
POPLARP048170	6	0.0254211	-0.121419	0.600664	0.399934	0.0304993	eugene3.00050545	At5g67390.1	putative protein / similar to unknown protein (gb|AAF67766.1);supported by full-length cDNA: Ceres:512.
POPLARP319971	6	-0.114497	-0.0705042	-0.378589	-0.137174	-0.136232	fgenesh4_pg.C_scaffold_755000004	gi|34898790|ref|NP_910741.1|	unknown protein [Oryza sativa (japonica cultivar-group)] >gi|51963462|ref|XP_506389.1| PREDICTED OJ1131_E05.126 gene product [Oryza sativa (japonica cultivar-group)] >gi|50508290|dbj|BAD32139.1| unknown protein [Oryza sativa (japonica cultivar-group)] >gi|22831059|dbj|BAC15922.1| unknown protein [Oryza sativa (japonica cultivar-group)]
POPLARP218828	6	-0.41688	-0.170129	-0.776392	-0.492521	-0.469265	eugene3.02230013	gi|39636723|gb|AAR29070.1|	blight resistance protein RGA1 [Solanum bulbocastanum]
POPLARP145879	6	-0.246084	-0.0714204	-0.542327	-0.453407	-0.293986	grail3.0116000101	gi|42570997|ref|NP_973572.1|	expressed protein [Arabidopsis thaliana]
POPLARP144548	6	-0.0620041	0.00587664	-0.376516	-0.151583	-0.0830919	grail3.0090017101	gi|45935149|gb|AAS79607.1|	hypothetical protein [Ipomoea trifida]
POPLARP142861	6	-0.0983264	-0.0878699	-0.377597	-0.223344	-0.121664	grail3.0062002801	gi|9294568|dbj|BAB02831.1|	unnamed protein product [Arabidopsis thaliana]
POPLARP201318	6	-0.190294	-0.109948	-0.477752	-0.362448	-0.327234	estExt_fgenesh4_pg.C_1470029	No Hits
POPLARP056189	6	-0.133568	-0.0404686	-0.671569	-0.336705	-0.266065	eugene3.00080285	No Hits
POPLARP060436	6	0.0607855	-0.0615419	0.457025	0.308844	0.199439	eugene3.00091076	No Hits
POPLARP061650	6	-0.0251325	-0.059435	0.401543	0.123435	0.025516	eugene3.00100406	No Hits
POPLARP085353	6	0.158572	0.112605	0.820302	0.807445	0.495252	eugene3.00190974	No Hits
POPLARP210815	6	0.615638	0.311402	0.992174	0.875254	0.807669	eugene3.00860137	No Hits
POPLARP217473	6	0.451779	0.257818	0.795167	0.693561	0.591832	eugene3.01850031	No Hits
POPLARP233550	6	-0.691366	-0.500379	-1.08509	-0.988764	-0.988139	eugene3.22860001	No Hits
POPLARP092266	6	-0.0205722	0.205543	-0.604636	-0.217172	-0.0996208	fgenesh4_pg.C_LG_II002086	No Hits
POPLARP116220	6	0.28233	-0.123214	0.816854	0.607581	0.38661	fgenesh4_pg.C_LG_XVI000050	No Hits
POPLARP254485	6	2.04469e-05	0.167993	-0.382961	-0.0593447	-0.0415327	fgenesh4_pg.C_scaffold_280000010	No Hits
POPLARP390576	6	-1.24499	-1.17541	-1.8859	-1.68774	-1.66907	Expressed sequence tag	No Hits
POPLARP391301	6	-0.528706	-0.443744	-1.28102	-0.708538	-0.698518	Expressed sequence tag	No Hits
POPLARP391798	6	-0.419365	-0.329991	-0.791447	-0.461989	-0.450345	Expressed sequence tag	No Hits
POPLARP391029	6	-0.276756	-0.0686015	-0.74852	-0.488208	-0.372853	Expressed sequence tag	No Hits
POPLARP390716	6	0.2548	0.249605	0.567402	0.560071	0.441461	Expressed sequence tag	No Hits
POPLARP239295	7	-0.164049	-0.300511	-0.436264	-0.215384	-0.203068	eugene3.48300001	At1g03940.1	hypothetical protein / Nearly identical to Arabidopis protein F21B7.22
POPLARP061642	7	-0.496056	-0.0663715	0.0307352	-0.0935474	-0.252614	eugene3.00100396	At1g04560.1	expressed protein / similar to GB:AAC37469; supported by cDNA: gi_15293292_gb_AY051080.1_
POPLARP074985	7	-0.212544	-0.401963	-0.494035	-0.345652	-0.241428	eugene3.00141082	At1g04960.1	expressed protein / ;supported by full-length cDNA: Ceres:39874.
POPLARP010569	7	-0.00462718	0.456422	0.668536	0.178718	0.0344086	estExt_Genewise1_v1.C_LG_XIX1420	At1g11170.1	hypothetical protein / similar to hypothetical protein GB:AAD49998 GI:5734733 from [Arabidopsis thaliana]; supported by cDNA: gi_18700104
POPLARP335455	7	0.0591412	-0.304572	-0.504351	-0.282109	-0.0131553	gw1.901.9.1	At1g11300.1	serine/threonine kinase
POPLARP094279	7	-0.0462618	-0.292371	-0.390068	-0.103404	-0.100906	fgenesh4_pg.C_LG_III001019	At1g12800.1	heat shock factor protein hsf8
POPLARP292781	7	-0.836305	-2.30155	-2.63824	-2.02563	-1.37999	estExt_fgenesh4_pg.C_8990003	At1g17180.1	glutathione transferase
POPLARP149702	7	-0.102935	-0.438716	-0.445242	-0.231456	-0.129124	gw1.I.5256.1	At1g17200.1	expressed protein / Location of est 136A23T7 (gb|T45563); supported by full-length cDNA: Ceres: 28177.
POPLARP334045	7	0.711409	0.381144	0.376099	0.562499	0.610281	gw1.6736.2.1	At1g17615.1	disease resistance protein (TIR class)
POPLARP032173	7	0.0204151	0.668787	0.742644	0.546291	0.351548	estExt_fgenesh4_pm.C_LG_XII0164	At1g18080.1	G-protein beta family / identical to WD-40 repeat protein GI:2289095 from (Arabidopsis thaliana);supported by full-length cDNA: Ceres:7026.
POPLARP057640	7	-0.0920451	-0.289439	-0.487535	-0.234542	-0.0977446	eugene3.00081203	At1g23060.1	expressed protein / Location of EST gb|T22158 and gb|AA395675; supported by cDNA: gi_15982900_gb_AY057558.1_
POPLARP077566	7	0.0376873	0.37577	0.394128	0.284208	0.270536	eugene3.00151000	At1g31190.1	expressed protein / contains similarity to gi|1653332 extragenic suppressor (SuhB) from Synechocystis sp. gb|D90912 and is a member of the Inositol monophophatase family PF|00459. EST gb|AA597395 comes from this gene;supported by full-length cDNA: Ceres:1237.
POPLARP204499	7	-0.0322665	0.0552548	0.351303	0.0309704	0.0154132	estExt_fgenesh4_pm.C_290112	At1g32210.1	defender against cell death protein
POPLARP104660	7	0.0335179	-0.0502626	-0.267771	-0.0224642	-0.00389276	fgenesh4_pg.C_LG_VII001302	At1g55960.1	membrane related protein CP5
POPLARP132974	7	-0.118715	0.379839	1.08619	0.332778	0.108422	grail3.0012036701	At1g61520.1	light-harvesting chlorophyll a/b binding protein / similar to PSI type III chlorophyll a/b-binding protein GI:430947 from [Arabidopsis thaliana];supported by full-length cDNA: Ceres:25124.
POPLARP010385	7	-1.84873	-2.90194	-3.03009	-2.89849	-2.55406	estExt_Genewise1_v1.C_LG_XIX0269	At2g02130.1	plant defensin protein
POPLARP001621	7	0.0666349	-0.856226	-1.04913	-0.829754	-0.459847	estExt_Genewise1_v1.C_LG_II1087	At2g20180.1	unknown protein /
POPLARP269721	7	-0.0801221	-0.474626	-0.565882	-0.420769	-0.369521	grail3.1392000301	At2g20610.1	putative tyrosine aminotransferase / ; supported by cDNA: gi_15293106_gb_AY050987.1_
POPLARP017577	7	0.0897761	-0.382107	-0.430332	-0.231081	-0.129293	estExt_fgenesh4_pg.C_LG_IX0426	At2g21340.1	expressed protein / ;supported by full-length cDNA: Ceres:20834.
POPLARP029439	7	-0.0374084	-0.214099	-0.473894	-0.192758	-0.116843	estExt_fgenesh4_pm.C_LG_V0194	At2g23460.1	putative GTP-binding protein (extra large) / ; supported by cDNA: gi_15451169_gb_AY054665.1_
POPLARP037052	7	-0.0712269	0.0454611	0.442673	0.0185747	-0.0592015	eugene3.00011519	At2g29700.1	expressed protein / ;supported by full-length cDNA: Ceres:12086.
POPLARP128605	7	-0.0899314	-0.194405	-0.268137	-0.156696	-0.14796	grail3.0003036201	At2g30590.1	WRKY family transcription factor / ; supported by cDNA: gi_13507098_gb_AF272747.1_AF272747
POPLARP027363	7	-0.348613	-0.615176	-1.09295	-0.600667	-0.385392	estExt_fgenesh4_pm.C_LG_II0046	At2g30600.1	unknown protein /
POPLARP052094	7	0.0402516	0.629977	0.699892	0.456176	0.260802	eugene3.00061137	At2g35840.1	expressed protein / ; supported by cDNA: gi_15450787_gb_AY054474.1_
POPLARP264711	7	-0.0623776	0.143924	0.653807	0.0742092	0.0106999	grail3.0028013801	At2g37110.1	expressed protein / ;supported by full-length cDNA: Ceres:123128.
POPLARP090373	7	0.229549	0.0308875	-0.048484	0.0671611	0.192688	fgenesh4_pg.C_LG_II000545	At2g38020.1	putative vacuolar protein sorting-associated protein / ; supported by cDNA: gi_15081710_gb_AY048248.1_
POPLARP007284	7	0.0237157	-0.396502	-0.561452	-0.304767	-0.296648	estExt_Genewise1_v1.C_LG_X1989	At2g39840.1	phosphoprotein phosphatase type 1 catalytic subunit / identical to GB:P48484; contains a Ser/Thr protein phosphatase signature (PDOC00115); contains a metallo-phosphoesterase motif (QDOC50185); supported by cDNA: gi_166800_gb_M93411.1_ATHPPHAC
POPLARP141500	7	-0.0811423	-0.328079	-0.503518	-0.325214	-0.20785	grail3.0050011401	At2g47710.1	expressed protein / ;supported by full-length cDNA: Ceres:2847.
POPLARP010086	7	-2.37207	0.0968918	0.102169	0.0714844	0.00263596	estExt_Genewise1_v1.C_LG_XIV2810	At2g48020.1	putative sugar transporter / ;supported by full-length cDNA: Ceres:114959.
POPLARP024719	7	0.0334391	0.325374	0.587792	0.117588	0.0417999	estExt_fgenesh4_pg.C_LG_XIX0571	At3g02730.1	thioredoxin f1 / identical to thioredoxin f1 GB:AF144385 [Arabidopsis thaliana];supported by full-length cDNA: Ceres:11767.
POPLARP292584	7	-0.044668	0.931256	0.998692	0.912098	0.567482	estExt_fgenesh4_pg.C_1700023	At3g03080.1	putative NADP-dependent oxidoreductase /
POPLARP202039	7	-0.122887	0.314898	0.5814	0.262598	0.240769	estExt_fgenesh4_pg.C_2580005	At3g03100.1	expressed protein / ; supported by full-length cDNA: Ceres: 37796.
POPLARP262625	7	0.461156	-0.0199332	-0.0885201	-0.0192851	0.0780655	fgenesh4_pg.C_scaffold_88000019	At3g06240.1	F-box protein family / ;supported by full-length cDNA: Ceres:108003.
POPLARP024324	7	-1.11074	-0.0844764	-0.0483248	-0.173462	-0.832814	estExt_fgenesh4_pg.C_LG_XIV0743	At3g06350.1	dehydroquinate dehydratase/shikimate dehydrogenase
POPLARP099260	7	0.945962	-0.111797	-0.14351	-0.0666107	0.0548901	fgenesh4_pg.C_LG_V000373	At3g12890.1	expressed protein / ;supported by full-length cDNA: Ceres:158736.
POPLARP028214	7	-0.392029	-0.59629	-0.623471	-0.503836	-0.423816	estExt_fgenesh4_pm.C_LG_III0134	At3g14130.1	glycolate oxidase
POPLARP220622	7	-0.179667	-0.591807	-0.730751	-0.569131	-0.472203	eugene3.03820007	At3g14470.1	disease resistance protein (NBS-LRR class)
POPLARP311539	7	0.751147	-0.0118048	-0.148973	-0.00421699	0.0969258	fgenesh4_pg.C_scaffold_147000003	At3g14470.1	disease resistance protein (NBS-LRR class)
POPLARP065981	7	-0.385672	-0.846749	-1.03821	-0.776252	-0.734124	eugene3.00110903	At3g15300.1	unknown protein /
POPLARP076323	7	-0.0784968	-0.474435	-0.62914	-0.433184	-0.332575	eugene3.00150300	At3g18360.1	hypothetical protein / predicted by genemark.hmm
POPLARP228385	7	0.925978	0.00147233	-0.127208	0.100248	0.171714	eugene3.151410001	At3g22840.1	early light-induced protein / identical to early light-induced protein GB:AAB88391 from [Arabidopsis thaliana];supported by full-length cDNA: Ceres:14490.
POPLARP014659	7	0.281938	-0.0551048	-0.0573812	0.010332	0.0124712	estExt_fgenesh4_pg.C_LG_II0429	At3g22970.1	unknown protein /
POPLARP061967	7	0.434708	-0.815106	-0.892229	-0.744521	-0.656114	eugene3.00100718	At3g23000.1	SNF1 related protein kinase (ATSRPK1) / identical to SNF1 related protein kinase (ATSRPK1) GB:AB027153 [Arabidopsis thaliana]; supported by cDNA: gi_15451211_gb_AY054686.1_
POPLARP073098	7	0.169361	0.572338	0.813638	0.558704	0.417593	eugene3.00140106	At3g25430.1	hypothetical protein / predicted by genemark.hmm; supported by cDNA: gi_17065175
POPLARP146936	7	0.0109307	0.282708	0.604216	0.279856	0.262938	gw1.I.1356.1	At3g46450.1	SEC14 cytosolic factor
POPLARP177632	7	-0.587277	-1.15713	-1.54606	-1.11692	-0.953637	gw1.X.3520.1	At3g53480.1	ABC transporter family protein / PDR5-like ABC transporter
POPLARP056632	7	0.250246	0.625543	0.637811	0.546055	0.359575	eugene3.00080515	At3g55520.1	FKBP-type peptidyl-prolyl cis-trans isomerase
POPLARP041379	7	0.0752629	-0.584772	-2.04201	-0.536084	-0.138325	eugene3.00021499	At3g61440.1	cysteine synthase AtcysC1 / ;supported by full-length cDNA: Ceres:32851.
POPLARP016584	7	-0.050733	0.243196	0.661072	0.242252	0.0926925	estExt_fgenesh4_pg.C_LG_III1424	At3g61470.1	light-harvesting chlorophyll a/b binding protein / ;supported by full-length cDNA: Ceres:123159.
POPLARP189528	7	0.0464036	-0.0377133	-0.483009	-0.0233305	0.0331447	gw1.XIX.2677.1	At3g61690.1	putative protein / putative protein F26O13.260 - Arabidopsis thaliana
POPLARP185602	7	0.0213139	-0.0281026	-0.184213	-0.0239759	-0.00338493	gw1.XIII.462.1	At3g62200.1	putative protein / hypothetical protein At2g15560 - Arabidopsis thaliana
POPLARP187165	7	-0.942013	-0.245794	-0.00036762	-0.270333	-0.278156	gw1.XIV.2752.1	At4g03140.1	putative alcohol dehydrogenase / similar to plant short chain alcohol dehydrogenase
POPLARP054258	7	-0.0192725	-0.217855	-0.289462	-0.207434	-0.141919	eugene3.00070383	At4g09595.1	similar to copia-like retrotransposable element / temporary automated functional assignment
POPLARP001855	7	-0.20791	-0.435415	-0.566234	-0.311127	-0.285452	estExt_Genewise1_v1.C_LG_II2140	At4g14385.1	Expressed protein / ; supported by cDNA: gi_13877886_gb_AF370206.1_AF370206
POPLARP065529	7	-0.00827229	-0.137598	-0.314822	-0.122212	-0.118356	eugene3.00110681	At4g18820.1	putative protein / DNA polymerase III holoenzyme tau subunit
POPLARP055403	7	-0.480786	-0.719555	-0.805982	-0.605203	-0.523614	eugene3.00071146	At4g18905.1	Expressed protein / ; supported by cDNA: gi_15292898_gb_AY050883.1_
POPLARP028396	7	0.0367862	-0.189138	-0.362779	-0.144395	-0.142325	estExt_fgenesh4_pm.C_LG_III0527	At4g20300.1	putative protein / hypothetical protein Arabidopsis thaliana;supported by full-length cDNA: Ceres:18947.
POPLARP078344	7	0.957724	0.190412	0.115259	0.204159	0.208519	eugene3.00160140	At4g20460.1	UDP-glucose 4-epimerase - like protein / UDP-galactose 4-epimerase
POPLARP095982	7	-0.245443	0.472889	0.827217	0.186455	0.0668547	fgenesh4_pg.C_LG_IV000518	At4g20970.1	bHLH protein /
POPLARP135067	7	-0.140439	0.468985	0.57182	0.398478	0.271452	grail3.0018037001	At4g24220.1	putative protein / protein induced upon wounding - Arabidopsis thaliana
POPLARP221812	7	-0.118983	-0.27456	-0.346586	-0.206905	-0.166205	eugene3.06420007	At4g27680.1	putative protein / MSP1 protein
POPLARP138262	7	-0.373053	-0.594903	-0.756794	-0.516852	-0.454507	grail3.0031025201	At4g27680.1	putative protein / MSP1 protein
POPLARP019705	7	0.125716	-0.844696	-0.968279	-0.654734	-0.439181	estExt_fgenesh4_pg.C_LG_VI1185	At4g30993.1	Expressed protein / ; supported by full-length cDNA: Ceres: 37878.
POPLARP026113	7	-0.105945	-0.316371	-0.454352	-0.281408	-0.250175	estExt_fgenesh4_pg.C_LG_XVIII0095	At4g33110.1	putative protein / cyclopropane-fatty-acyl-phospholipid synthase
POPLARP288635	7	0.0538177	-0.0801449	-0.291459	-0.0574685	0.0106134	gw1.64.6.1	At4g33650.1	dynamin-like protein ADL2 / supported by cDNA gi:19032336
POPLARP128371	7	-0.162488	-0.333379	-0.371203	-0.240101	-0.232069	grail3.0003013801	At4g35900.1	bZIP protein / Dc3 promoter-binding factor-2
POPLARP199969	7	-0.114347	-0.340953	-0.512277	-0.260246	-0.114625	estExt_Genewise1_v1.C_660593	At4g38260.1	putative protein / gene T10 protein - mouse
POPLARP020891	7	-0.199635	0.680786	0.774569	0.61374	0.535198	estExt_fgenesh4_pg.C_LG_VIII0590	At5g05580.1	omega-3 fatty acid desaturase
POPLARP183803	7	0.309383	-0.014439	-0.114093	-0.0038443	0.0448831	gw1.XIII.1122.1	At5g06900.1	cytochrome p450 family /
POPLARP019250	7	0.143271	0.818214	1.1019	0.356338	0.164027	estExt_fgenesh4_pg.C_LG_VI0422	At5g13630.1	cobalamin biosynthesis protein / ; supported by cDNA: gi_17978957
POPLARP164317	7	-0.234825	-0.33143	-0.402553	-0.295438	-0.241141	gw1.IX.548.1	At5g20950.1	glycosyl hydrolase family 3 / beta-D-glucan exohydrolase
POPLARP169830	7	-0.0471501	-0.187444	-0.459663	-0.176375	-0.167718	gw1.VI.355.1	At5g26180.1	putative protein / predicted proteins
POPLARP308074	7	0.0125663	-0.451015	-0.648702	-0.370202	-0.250971	fgenesh4_pg.C_LG_XV000179	At5g38260.1	receptor serine/threonine protein kinase - like / receptor serine/threonine kinase PR5K
POPLARP046032	7	0.0944206	0.599451	0.685703	0.550689	0.522769	eugene3.00040559	At5g38460.1	glucosyltransferase-like protein / ; supported by cDNA: gi_14334785_gb_AY035066.1_
POPLARP017042	7	0.642555	0.0396331	-0.0525724	0.20583	0.330266	estExt_fgenesh4_pg.C_LG_IV0624	At5g39080.1	acyltransferase -like protein / Anthocyanin 5-aromatic acyltransferase
POPLARP154365	7	-0.0101369	-0.119376	-0.583214	-0.0484222	-0.0191253	gw1.II.2495.1	At5g48820.1	Kip-related protein 3 / similar to unknown protein (pir||T00797)
POPLARP012799	7	-0.01057	0.55369	1.40153	0.410851	0.310815	estExt_fgenesh4_kg.C_LG_XI0033	At5g54270.1	light-harvesting chlorophyll a/b binding protein
POPLARP189535	7	0.335094	-0.264293	-0.721	-0.16471	0.0280029	gw1.XIX.2679.1	At5g58350.1	MAP kinase / ; supported by cDNA: gi_14532571_gb_AY039910.1_
POPLARP140186	7	-0.00976456	-0.325506	-0.606941	-0.267892	-0.182124	grail3.0039026201	At5g63140.1	putative protein / strong similarity to unknown protein (emb|CAB76911.1)
POPLARP202985	7	0.0634483	0.683184	0.935977	0.414322	0.182774	estExt_fgenesh4_pg.C_570077	At5g66190.1	ferredoxin-NADP+ reductase / ; supported by cDNA: gi_18175824
POPLARP130376	7	0.105983	-0.00838092	-0.318077	0.00013329	0.030886	grail3.0006045001	gi|22136808|gb|AAM91748.1|	unknown protein [Arabidopsis thaliana] >gi|20259443|gb|AAM13842.1| unknown protein [Arabidopsis thaliana] >gi|30697793|ref|NP_849864.1| expressed protein [Arabidopsis thaliana]
POPLARP205483	7	0.363851	-0.0242657	-0.0664185	-0.0227731	0.035509	eugene3.00280198	gi|42822065|tpg|DAA02287.1|	TPA: DVL16 [Arabidopsis thaliana] >gi|32400647|dbj|BAC78810.1| hypothetical protein [Arabidopsis thaliana] >gi|42571085|ref|NP_973616.1| expressed protein [Arabidopsis thaliana]
POPLARP220615	7	-0.20917	-0.505756	-0.513349	-0.462275	-0.376988	eugene3.03820003	gi|50923705|ref|XP_472213.1|	OSJNBa0083D01.14 [Oryza sativa (japonica cultivar-group)] >gi|39546281|emb|CAE05698.3| OSJNBa0083D01.14 [Oryza sativa (japonica cultivar-group)]
POPLARP281463	7	-0.132446	-0.284198	-0.533247	-0.238829	-0.178414	gw1.223.28.1	gi|53680920|gb|AAU89647.1|	resistance protein-like protein [Poncirus trifoliata]
POPLARP039829	7	-0.606893	0.0636106	0.429476	-0.0171246	-0.231625	eugene3.00020632	No Hits
POPLARP064372	7	-0.124497	-0.392153	-0.514505	-0.384841	-0.158198	eugene3.00102453	No Hits
POPLARP082846	7	-0.0998197	-0.366089	-0.4996	-0.320633	-0.204966	eugene3.00180778	No Hits
POPLARP217156	7	-0.0421585	-0.253956	-0.411015	-0.208119	-0.065485	eugene3.01800019	No Hits
POPLARP102456	7	-0.0416069	-0.240289	-0.289759	-0.177864	-0.0465362	fgenesh4_pg.C_LG_VI001309	No Hits
POPLARP256147	7	-0.388544	-0.600064	-0.93454	-0.592104	-0.542235	fgenesh4_pg.C_scaffold_335000001	No Hits
POPLARP258428	7	-0.0735681	-0.268199	-0.675116	-0.259634	-0.161086	fgenesh4_pg.C_scaffold_467000003	No Hits
POPLARP142965	7	0.4833	0.0614404	-0.00278507	0.0655541	0.25373	grail3.0065000801	No Hits
POPLARP391717	7	-0.861443	-2.28914	-2.62895	-2.01086	-1.46962	Expressed sequence tag	No Hits
POPLARP390563	7	0.126771	0.739145	1.62723	0.676153	0.26185	Expressed sequence tag	No Hits
POPLARP391510	7	0.729019	0.0417971	-0.00190435	0.106635	0.176699	Expressed sequence tag	No Hits
POPLARP113963	8	0.0434709	-0.220712	-0.599635	-0.75122	-0.751597	fgenesh4_pg.C_LG_XIV001202	At1g04120.1	ABC transporter family protein / Strong similarity to MRP-like ABC transporter gb|U92650 from A. thaliana and canalicular multi-drug resistance protein gb|L49379 from Rattus norvegicus; supported by cDNA: gi_10197657_gb_AF225908.1_AF225908
POPLARP007481	8	-0.515035	-0.736321	-0.845545	-1.20348	-1.31404	estExt_Genewise1_v1.C_LG_X2904	At1g07790.1	histone H2B / identical to GB:CAA73156 from [Arabidopsis thaliana] (Plant Physiol. 115 (4)
POPLARP306152	8	-0.20283	0.588646	1.20832	1.85801	2.38603	fgenesh4_pg.C_LG_XI000339	At1g11260.1	glucose transporter / almost identical to glucose transporter GB:P23586 from [Arabidopsis thaliana]; supported by full-length cDNA: Ceres: 33727.
POPLARP100281	8	0.288464	0.0911358	0.0526869	0.0363169	0.012653	fgenesh4_pg.C_LG_V001299	At1g19670.1	expressed protein / contains similarity to chlorophyllase GI:7415999 from [Chenopodium album]; supported by full-length cDNA: Ceres: 31589.
POPLARP232919	8	0.0604445	0.0824361	0.163978	0.300004	0.320368	eugene3.213770001	At1g20560.1	expressed protein / ; supported by cDNA: gi_13937176_gb_AF372942.1_AF372942
POPLARP120149	8	0.0717837	0.248362	0.309226	0.408653	0.462546	fgenesh4_pm.C_LG_II000297	At1g22750.1	expressed protein / strong similarity to hypothetical protein gb|Y09823 from A. thaliana. ESTs gb|T76118
POPLARP031388	8	0.0132297	-0.0426998	-0.272515	-0.388244	-0.512418	estExt_fgenesh4_pm.C_LG_X0247	At1g23750.1	expressed protein / ;supported by full-length cDNA: Ceres:15450.
POPLARP056096	8	0.399421	0.0705703	-0.16064	-0.433581	-0.745376	eugene3.00080245	At1g24140.1	putative metalloproteinase / similar to GB:AAB61099
POPLARP055387	8	0.0431237	-0.0281378	-0.0985811	-0.230803	-0.413541	eugene3.00071141	At1g27660.1	hypothetical protein / similar to hypothetical protein GB:AAF24944 GI:6693018 from [Arabidopsis thaliana]
POPLARP065713	8	-0.0499373	-0.106153	-0.151936	-0.678548	-0.824503	eugene3.00110748	At1g29050.1	expressed protein / similar to hypothetical protein GB:AAB67625 GI:2342727 from [Arabidopsis thaliana]; supported by full-length cDNA: Ceres: 30068.
POPLARP166767	8	-0.202689	-0.349939	-0.701018	-0.949304	-1.27916	gw1.V.3892.1	At1g49570.1	peroxidase
POPLARP218438	8	-0.0702548	-0.0935731	-0.467527	-0.540784	-0.5905	eugene3.02100037	At1g50650.1	stig1-like protein / similar to Stig1 GB:AAD45584 GI:5596437 from (Petunia x hybrida)
POPLARP339765	8	-0.170817	0.877584	1.324	1.42202	1.61916	gw1.IV.4583.1	At1g53440.1	receptor-like serine/threonine kinase
POPLARP102696	8	-0.0546358	-0.068466	-0.210887	-0.227046	-0.416294	fgenesh4_pg.C_LG_VI001509	At1g54200.1	hypothetical protein / predicted by genemark.hmm
POPLARP174823	8	0.413702	-0.705198	-0.806769	-1.18815	-1.43527	gw1.VIII.2878.1	At1g59970.1	metalloproteinase
POPLARP066687	8	-0.102153	-0.205194	-0.27002	-0.375267	-0.627241	eugene3.00111255	At1g63310.1	unknown protein / similar to unknown protein GB:AAC69930 from [Arabidopsis thaliana]
POPLARP170106	8	-0.107505	-0.250743	-0.494112	-0.626179	-0.648416	gw1.VI.626.1	At1g65870.1	disease resistance response protein-related/ dirigent protein-related / similar to dirigent protein [Forsythia x intermedia] gi|6694693|gb|AAF25357; similar to disease resistance response protein 206-d [Pisum sativum] gi|508844|gb|AAB18669
POPLARP178436	8	0.0793997	-0.0679355	-0.176872	-0.393616	-0.508868	gw1.X.4899.1	At1g67590.1	expressed protein / similar to putative DNA binding protein GB:AAC97217 [Arabidopsis thaliana]; supported by full-length cDNA: Ceres: 10212.
POPLARP246387	8	0.0039812	0.370913	0.406371	0.767738	0.966228	fgenesh4_pg.C_scaffold_14253000001	At1g67980.1	caffeoyl-CoA 3-O-methyltransferase
POPLARP124142	8	0.00161832	0.188135	0.205642	0.475276	0.641011	fgenesh4_pm.C_LG_X000399	At1g67990.1	caffeoyl-CoA 3-O-methyltransferase
POPLARP167416	8	0.091956	0.12991	0.174652	0.391196	0.625547	gw1.V.5160.1	At1g75710.1	unknown protein /
POPLARP278527	8	0.347847	0.061135	0.0252497	-0.0575077	-0.0891104	gw1.168.142.1	At1g78520.1	glycosyl hydrolase family 17 / similar to glucan endo-1
POPLARP156056	8	0.154561	0.212712	0.38327	0.414269	0.513809	gw1.II.508.1	At2g03820.1	putative nonsense-mediated mRNA decay protein / ; supported by cDNA: gi_15810402_gb_AY056240.1_
POPLARP222179	8	-0.036785	0.0049167	0.193763	0.214131	0.350382	eugene3.06800003	At2g15490.1	putative glucosyltransferase /
POPLARP208500	8	0.155145	0.354597	0.552077	0.597367	0.636644	eugene3.00570099	At2g17972.1	Expressed protein / ; supported by full-length cDNA: Ceres: 18284.
POPLARP067674	8	0.379366	0.18506	-0.140745	-0.466543	-0.842339	eugene3.00120310	At2g25440.1	putative disease resistance protein /
POPLARP160341	8	0.0823669	0.197516	0.226191	0.373991	0.546765	gw1.IV.3048.1	At2g33800.1	30S ribosomal protein S5 / ; supported by full-length cDNA: Ceres: 38063.
POPLARP085766	8	0.00393776	-0.056442	-0.708671	-1.06787	-1.36153	fgenesh4_pg.C_LG_I000118	At2g38380.1	peroxidase / identical to peroxidase {Arabidopsis thaliana} GP|166807|gb|AAA32842; supported by cDNA: gi_14334719_gb_AY035033.1_
POPLARP277497	8	-0.00869694	-0.117054	-0.234621	-0.250561	-0.365918	gw1.155.39.1	At3g02210.1	unknown protein / similar to putative phytochelatin synthetase GB:CAA07251 [Arabidopsis thaliana]
POPLARP005549	8	-0.134129	-0.262082	-0.338918	-0.41527	-0.431705	estExt_Genewise1_v1.C_LG_VI2231	At3g11530.1	expressed protein / ; supported by full-length cDNA: Ceres: 29837.
POPLARP329942	8	-0.0270371	-0.505452	-0.655075	-0.73165	-0.954342	gw1.232.5.1	At3g13870.1	root hair defective 3 (RHD3) / identical to GB:AAB58375 from [Arabidopsis thaliana] (Genes Dev (1997) 11(6)
POPLARP042713	8	-0.0221894	-0.0894671	-0.10246	-0.189836	-0.553642	eugene3.00030456	At3g14280.1	unknown protein /
POPLARP115868	8	0.0775102	0.0196975	-0.144404	-0.222686	-0.320299	fgenesh4_pg.C_LG_XV000879	At3g14470.1	disease resistance protein (NBS-LRR class)
POPLARP095704	8	0.0430167	0.148864	0.376353	0.595063	0.675587	fgenesh4_pg.C_LG_IV000291	At3g17650.1	expressed protein / similar to GB:AAD49762 from [Arabidopsis thaliana]; supported by cDNA: gi_15982792_gb_AY057503.1_
POPLARP277356	8	0.262758	0.326335	0.336196	0.35234	0.366459	gw1.15270.1.1	At3g17730.1	hypothetical protein / similar to GRAB1 protein GB:CAA09371 [Triticum sp.]
POPLARP187656	8	0.0710667	0.354274	0.695796	1.00617	1.14346	gw1.XIV.3471.1	At3g21670.1	nitrate transporter / identical to nitrate transporter GB:CAB38706 [Arabidopsis thaliana];supported by full-length cDNA: Ceres:111089.
POPLARP106540	8	1.12698	0.740802	0.405585	0.340707	0.300851	fgenesh4_pg.C_LG_VIII001390	At3g22740.1	putative selenocysteine methyltransferase / similar to selenocysteine methyltransferase GB:P56707 from [Astragalus bisulcatus];supported by full-length cDNA: Ceres:36591.
POPLARP232706	8	0.414995	0.587227	0.619638	0.658478	0.714448	eugene3.21010002	At3g22780.1	putative DNA binding protein / identical to putative DNA binding protein GB:AAF27433 from [Arabidopsis thaliana]; supported by cDNA: gi_15028138_gb_AY046019.1_
POPLARP058066	8	0.192224	-0.0981265	-0.107357	-0.365185	-0.970925	eugene3.00081476	At3g22840.1	early light-induced protein / identical to early light-induced protein GB:AAB88391 from [Arabidopsis thaliana];supported by full-length cDNA: Ceres:14490.
POPLARP242041	8	0.0685189	1.32572	1.3792	1.7409	2.19874	eugene3.90920001	At3g25810.1	myrcene/ocimene synthase
POPLARP278060	8	0.295926	0.379352	0.928169	0.947912	0.972842	gw1.163.75.1	At3g44880.1	lethal leaf-spot 1 homolog Lls1 / ; supported by cDNA: gi_20260385
POPLARP176874	8	-0.0567092	-0.307427	-0.33677	-0.396047	-0.398656	gw1.X.2533.1	At3g52290.1	unknown protein /
POPLARP136506	8	-0.239799	-0.322513	-0.359327	-0.491771	-0.545263	grail3.0022036601	At3g52300.1	putative protein / similar to ATP synthase D chain (mitochondrial) SP:O75947 [Homo sapiens (Human)]; supported by full-length cDNA: Ceres: 27681.
POPLARP170365	8	-0.000427016	-0.0583551	-0.0873709	-0.243422	-0.317039	gw1.VI.815.1	At3g52500.1	expressed protein / supported by cDNA: gi:15450891
POPLARP177100	8	-0.583064	-1.00569	-1.18097	-1.39389	-1.53026	gw1.X.2843.1	At3g54940.1	cysteine proteinase / non-consensus AG donor site at exon 2; contains similarity to cysteine proteinase GI:479060 from [Glycine max]
POPLARP200869	8	0.227136	0.433455	0.634715	0.66944	0.673848	estExt_fgenesh4_pg.C_1240037	At3g58610.1	ketol-acid reductoisomerase / ; supported by cDNA: gi_13265432_gb_AF324671.2_AF324671
POPLARP015487	8	0.23179	0.335718	0.539943	0.56266	0.809191	estExt_fgenesh4_pg.C_LG_II1684	At3g62030.1	peptidylprolyl isomerase ROC4 / ;supported by full-length cDNA: Ceres:29220.
POPLARP009813	8	0.0450722	0.362121	0.593511	0.598566	0.699127	estExt_Genewise1_v1.C_LG_XIV1543	At4g01150.1	expressed protein / ; supported by cDNA: gi_14488087_gb_AF389292.1_AF389292
POPLARP024280	8	0.140105	-0.00805901	-0.552545	-0.589682	-0.912262	estExt_fgenesh4_pg.C_LG_XIV0665	At4g02290.1	glycosyl hydrolase family 9 / similar to endo-1
POPLARP234121	8	0.211738	0.396878	0.437527	0.547359	0.6802	eugene3.25010001	At4g02510.1	putative chloroplast outer envelope 86-like protein / similar to P. sativum outer envelope 86 protein OEP86
POPLARP187144	8	0.138777	0.227154	0.274	0.494467	0.607387	gw1.XIV.2732.1	At4g03150.1	Expressed protein / ; supported by cDNA: gi_16226696_gb_AF428466.1_AF428466
POPLARP090438	8	0.712306	0.0559819	-0.608056	-0.697261	-0.907684	fgenesh4_pg.C_LG_II000596	At4g09760.2	choline kinase GmCK2p -like protein / choline kinase GmCK2p -Glycine max
POPLARP039779	8	-0.16322	-0.272046	-0.514565	-0.647153	-0.71721	eugene3.00020604	At4g09800.1	S18.A ribosomal protein / ;supported by full-length cDNA: Ceres:24071.
POPLARP153269	8	-0.0777281	-0.211177	-0.242746	-0.406444	-0.417703	gw1.II.1252.1	At4g10810.1	putative protein / ;supported by full-length cDNA: Ceres:7769.
POPLARP041152	8	-0.000696712	-0.0493456	-0.141486	-0.156275	-0.351387	eugene3.00021378	At4g12050.1	putative DNA-binding protein / DNA-binding protein PD1 - Pisum sativum
POPLARP259118	8	-0.0162614	0.0192873	0.225295	0.305267	0.434471	fgenesh4_pg.C_scaffold_5686000001	At4g13010.1	putative protein / putative oxidoreductase - Streptomyces lividans
POPLARP033179	8	0.149484	0.306765	0.46246	0.499147	0.798794	estExt_fgenesh4_pm.C_LG_XV0240	At4g24770.1	31 kDa ribonucleoprotein
POPLARP030361	8	-0.0509586	-0.0602683	-0.256425	-0.284944	-0.427895	estExt_fgenesh4_pm.C_LG_VII0088	At4g27130.1	translation initiation factor / ; supported by full-length cDNA: Ceres: 5206.
POPLARP310837	8	1.00577	1.48758	1.61385	1.85409	1.966	fgenesh4_pg.C_scaffold_134000006	At4g27290.1	putative receptor like kinase / receptor-like kinase SFR2
POPLARP044579	8	0.0116115	-0.051323	-0.103497	-0.220316	-0.385416	eugene3.00031587	At4g31980.1	putative protein / EREBP-4 homolog
POPLARP053269	8	0.0934627	0.169911	0.270051	0.412684	0.910077	eugene3.00061857	At4g32340.1	putative protein / predicted proteins
POPLARP284329	8	-0.662251	-0.190686	0.0841445	0.123276	0.166529	gw1.342.15.1	At4g36140.1	disease resistance protein (TIR-NBS-LRR class)
POPLARP039105	8	-0.436989	-0.461089	-0.839093	-1.02933	-1.39334	eugene3.00020162	At4g39330.1	cinnamyl-alcohol dehydrogenase CAD1 / ;supported by full-length cDNA: Ceres:34593.
POPLARP146986	8	-0.0664167	-0.400609	-0.414424	-0.426727	-0.597267	gw1.I.1434.1	At5g02600.1	putative protein / predicted proteins
POPLARP095247	8	-0.123158	-0.20945	-0.236091	-0.421948	-0.506994	fgenesh4_pg.C_LG_III001771	At5g04940.1	SET-domain protein-like / ; supported by cDNA: gi_13517742_gb_AF344444.1_AF344444
POPLARP342031	8	0.307428	0.176607	-0.028641	-0.973266	-1.61218	gw1.VII.1597.1	At5g09220.1	amino acid transport protein AAP2 / ;supported by full-length cDNA: Ceres:114602.
POPLARP341540	8	0.0278665	0.120625	0.147222	0.458169	0.691326	gw1.V.577.1	At5g09360.1	laccase (diphenol oxidase) family / similar to laccase [Pinus taeda][GI:13661201]
POPLARP184585	8	0.0593845	-0.0117958	-0.114584	-0.254552	-0.347349	gw1.XIII.2195.1	At5g17860.1	potassium-dependent sodium-calcium exchanger - like protein / potassium-dependent sodium-calcium exchanger (NCKX2)
POPLARP084262	8	-0.889965	-0.102245	-0.0710389	0.00211728	0.0289243	eugene3.00190357	At5g18280.1	apyrase / identical to apyrase GI:6006801 from [Arabidopsis thaliana] ; supported by cDNA: gi_6006800_gb_AF156783.1_AF156783
POPLARP238618	8	0.17022	0.225441	0.385621	0.393967	0.477836	eugene3.39940001	At5g20500.1	glutaredoxin / ;supported by full-length cDNA: Ceres:115597.
POPLARP303551	8	-0.0113797	-0.210568	-0.553094	-0.671721	-0.682614	fgenesh4_pg.C_LG_III001777	At5g23570.1	putative protein / similar to unknown protein (emb|CAB62356.1)
POPLARP275336	8	-0.0355938	-0.0608105	-0.166408	-0.216358	-1.0986	gw1.133.251.1	At5g24530.1	flavanone 3-hydroxylase-like protein / ; supported by full-length cDNA: Ceres: 149654.
POPLARP315731	8	-0.430839	-0.475994	-0.880076	-0.965289	-1.20985	fgenesh4_pg.C_scaffold_246000012	At5g45160.1	GTP-binding protein-like; root hair defective 3 protein-like /
POPLARP277833	8	-1.18513	-0.0994689	-0.0545856	-0.0469913	-0.0200368	gw1.1587.4.1	At5g45670.1	GDSL-motif lipase/hydrolase-like protein / ;supported by full-length cDNA: Ceres:18389.
POPLARP188033	8	0.386982	0.394415	0.431914	0.505324	0.605543	gw1.XIV.4081.1	At5g48440.1	putative protein / similar to unknown protein (sp|P33642)
POPLARP222891	8	-0.196574	-0.382449	-0.434353	-0.442535	-0.4627	eugene3.08090003	At5g53540.1	26S proteasome regulatory particle chain RPT6-like protein / ;supported by full-length cDNA: Ceres:38213.
POPLARP246894	8	0.659604	0.229938	0.126107	0.0340264	-0.0349005	fgenesh4_pg.C_scaffold_148000070	At5g59990.1	putative protein / various predicted proteins
POPLARP006550	8	-0.142047	-0.174578	-0.412659	-0.761219	-0.967564	estExt_Genewise1_v1.C_LG_VIII1205	At5g60390.1	elongation factor 1-alpha (EF-1-alpha) / ; supported by cDNA: gi_13430509_gb_AF360167.1_AF360167
POPLARP136481	8	0.0991676	-0.328552	-0.42133	-0.56778	-0.651567	grail3.0022033601	At5g62200.1	putative protein / embryo-specific protein 3
POPLARP201551	8	1.42076	1.68213	2.32915	2.77396	2.88167	estExt_fgenesh4_pg.C_1630059	No Hits
POPLARP034405	8	0.111187	-0.216282	-0.464551	-0.720711	-0.799324	eugene3.00002211	No Hits
POPLARP039437	8	0.466667	0.0327815	-0.0147935	-0.126314	-0.160971	eugene3.00020393	No Hits
POPLARP063967	8	0.242934	0.366139	0.438428	0.486673	0.567657	eugene3.00102181	No Hits
POPLARP073810	8	0.0289012	0.230249	0.277313	0.482236	0.849445	eugene3.00140495	No Hits
POPLARP208619	8	-0.284646	-0.340843	-0.624836	-0.703569	-0.807161	eugene3.00570185	No Hits
POPLARP215004	8	0.532467	0.285144	0.255557	0.248856	0.21324	eugene3.01470004	No Hits
POPLARP216115	8	0.698035	1.12684	1.721	1.81244	1.82788	eugene3.01630048	No Hits
POPLARP239606	8	-0.153567	-0.365186	-0.378441	-0.583455	-0.60776	eugene3.52780001	No Hits
POPLARP103000	8	0.400816	0.205752	0.180592	0.150495	0.0521155	fgenesh4_pg.C_LG_VI001775	No Hits
POPLARP110851	8	0.482114	1.5294	1.6432	1.87669	1.94352	fgenesh4_pg.C_LG_XI001122	No Hits
POPLARP111231	8	-0.0039361	-0.240636	-0.280641	-0.328432	-1.05487	fgenesh4_pg.C_LG_XII000174	No Hits
POPLARP138127	8	-0.0335871	-0.128098	-0.190265	-0.216464	-0.939535	grail3.0031015101	No Hits
POPLARP268700	8	0.00821356	-0.110602	-0.250036	-0.254957	-0.908443	grail3.0594000101	No Hits
POPLARP268705	8	-0.0830695	-0.237757	-0.291818	-0.30027	-1.11009	grail3.0594000201	No Hits
POPLARP391726	8	-0.316772	-0.384484	-0.672455	-0.790569	-0.826299	Expressed sequence tag	No Hits
POPLARP390958	8	-0.108837	-0.124923	-0.383231	-0.443046	-0.604288	Expressed sequence tag	No Hits
POPLARP390557	8	-0.0466245	0.106183	0.124552	0.14241	0.354149	Expressed sequence tag	No Hits
POPLARP391467	8	0.0539387	0.425405	0.521313	0.590518	0.620672	Expressed sequence tag	No Hits
POPLARP390820	8	0.400652	0.713763	0.791731	0.829208	0.975982	Expressed sequence tag	No Hits
POPLARP199931	9	-0.203874	0.187033	1.29921	0.422383	0.509212	estExt_Genewise1_v1.C_660408	At1g08380.1	expressed protein / ;supported by full-length cDNA: Ceres:34623.
POPLARP274870	9	-0.0362291	-0.0268832	0.354033	-0.0170407	-0.00581723	gw1.131.103.1	At1g09460.1	unknown protein / similar to glucan endo-1
POPLARP272081	9	0.0632948	0.225467	0.954788	0.365855	0.397044	gw1.10119.2.1	At1g10960.1	ferredoxin precusor isolog / ;supported by full-length cDNA: Ceres:20637.
POPLARP120981	9	0.0134882	-0.0357514	-0.483609	-0.270077	-0.314207	fgenesh4_pm.C_LG_III000386	At1g12740.1	cytochrome P450
POPLARP189199	9	0.0966937	0.138656	0.394061	0.145295	0.210269	gw1.XIX.2140.1	At1g22700.1	expressed protein / contains similarity to ycf37 gene product gb|1001425 from Synechocystis sp. genome gb|D63999. ESTs gb|T43026
POPLARP031050	9	0.231191	0.449809	0.897472	0.517984	0.536839	estExt_fgenesh4_pm.C_LG_VIII0571	At1g23190.1	putative phosphoglucomutase / similar to GB:AAD13031 and GB:AAC50049
POPLARP052162	9	-0.0133435	-0.0780267	-0.264895	-0.1251	-0.15208	eugene3.00061201	At1g30090.1	expressed protein / ; supported by cDNA: gi_16209716_gb_AY057619.1_
POPLARP001087	9	-0.0631991	0.0797383	0.700527	0.309089	0.309538	estExt_Genewise1_v1.C_LG_I8285	At1g31330.1	photosystem I subunit III precursor
POPLARP018589	9	0.290814	0.38278	0.727596	0.478869	0.506475	estExt_fgenesh4_pg.C_LG_V1127	At1g34000.1	expressed protein / contains similarity to photosystem II 22 kDa protein GI:6006279 from [Arabidopsis thaliana];supported by full-length cDNA: Ceres:11084.
POPLARP142724	9	0.0153461	0.243434	0.77165	0.517828	0.542662	grail3.0061013701	At1g47820.1	expressed protein / identical to hypothetical protein GB:AAF19740 GI:6634732 from [Arabidopsis thaliana];supported by full-length cDNA: Ceres:28474.
POPLARP154224	9	-0.0394377	-0.0897719	-0.458124	-0.242008	-0.263576	gw1.II.2223.1	At1g50700.1	calcium-dependent protein kinase / similar to calcium-dependent protein kinase [Nicotiana tabacum] GI:3283996
POPLARP000864	9	0.205515	0.038796	-0.107694	0.02202	0.00716586	estExt_Genewise1_v1.C_LG_I6490	At1g55320.1	acetyl-CoA synthetase
POPLARP178379	9	-0.0232782	-0.00485513	0.486751	0.0406857	0.142296	gw1.X.4789.1	At1g67430.1	ribosomal protein
POPLARP012500	9	0.123285	0.14684	0.622375	0.413099	0.535972	estExt_fgenesh4_kg.C_LG_III0027	At1g68310.1	unknown protein /
POPLARP114648	9	0.624508	0.0736361	-0.119499	0.0274983	-0.000885803	fgenesh4_pg.C_LG_XIX000638	At1g68470.1	Exostosin family / contains Pfam profile: PF03016 Exostosin family
POPLARP325506	9	0.014855	0.155821	0.501713	0.202063	0.278313	gw1.129.1.1	At1g74730.1	expressed protein / ;supported by full-length cDNA: Ceres:12408.
POPLARP264631	9	-0.094599	-0.167954	-0.404337	-0.231455	-0.240599	grail3.0028000301	At2g06510.1	putative replication protein A1 /
POPLARP143603	9	-0.0283835	0.0223051	0.224577	0.115977	0.188826	grail3.0074007501	At2g11890.1	expressed protein / ;supported by full-length cDNA: Ceres:7520.
POPLARP019731	9	-0.0950888	-2.67314	-3.68095	-2.88321	-2.98162	estExt_fgenesh4_pg.C_LG_VI1270	At2g18660.1	hypothetical protein / predicted by genscan; supported by cDNA: gi_17529069
POPLARP005508	9	-0.178792	-0.365827	-0.844354	-0.635738	-0.644047	estExt_Genewise1_v1.C_LG_VI2057	At2g19460.1	expressed protein / ; supported by cDNA: gi_14334633_gb_AY034990.1_
POPLARP202303	9	0.0651812	0.0391338	-0.610911	-0.209328	-0.22929	estExt_fgenesh4_pg.C_290084	At2g25410.1	similar to RING zinc finger protein
POPLARP004616	9	0.13789	0.461332	1.05185	0.509118	0.607419	estExt_Genewise1_v1.C_LG_V1095	At2g30570.1	photosystem II reaction center 6.1KD protein / ;supported by full-length cDNA: Ceres:34999.
POPLARP176787	9	0.0762569	0.193433	0.788705	0.594913	0.622755	gw1.X.2456.1	At2g39290.1	putative CDP-diacylglycerol--glycerol-3-phosphate 3-phosphatidyltransferase / ; supported by cDNA: gi_13365518_dbj_AB048535.1_AB048535
POPLARP197835	9	-0.0438542	0.0914562	0.239555	0.123937	0.125466	estExt_Genewise1_v1.C_1250210	At2g40800.1	unknown protein / ; supported by cDNA: gi_17473708
POPLARP278752	9	0.148465	0.161978	0.424123	0.223608	0.288429	gw1.170.19.1	At2g44140.1	unknown protein / ; supported by cDNA: gi_19912142
POPLARP269986	9	-0.0973402	-0.259373	-0.420991	-0.29403	-0.409376	grail3.16226000201	At2g44200.1	expressed protein / ; supported by cDNA: gi_15010703_gb_AY045653.1_
POPLARP265916	9	-0.257699	-0.493219	-0.986886	-0.738622	-0.741278	grail3.0066014401	At2g45250.1	unknown protein /
POPLARP022682	9	0.0771533	0.0839129	0.501891	0.132178	0.199189	estExt_fgenesh4_pg.C_LG_X2003	At3g01390.1	vacuolar membrane ATPase subunit G (AVMA10) / identical to vacuolar membrane ATPase subunit G (AVMA10) GB:AF181688 [Arabidopsis thaliana]; supported by cDNA: gi_5853314_gb_AF181688.1_AF181688
POPLARP028798	9	0.542362	0.580343	0.93506	0.74043	0.907799	estExt_fgenesh4_pm.C_LG_IV0341	At3g02360.1	6-phosphogluconate dehydrogenase
POPLARP343355	9	-0.0527222	0.0120472	0.340267	0.164191	0.272854	gw1.X.3771.1	At3g06790.1	DAG protein
POPLARP056572	9	0.581296	0.81298	1.24083	0.950127	1.17993	eugene3.00080475	At3g09460.1	unknown protein /
POPLARP112632	9	-0.403652	-0.56288	-0.755294	-0.656978	-0.671459	fgenesh4_pg.C_LG_XII001317	At3g14470.1	disease resistance protein (NBS-LRR class)
POPLARP054143	9	-0.0537885	-0.0962965	-0.287074	-0.163415	-0.283426	eugene3.00070299	At3g21175.1	GATA zinc finger protein / similar to zing finger protein ZIM gi:8918533 from [Arabidopsis thaliana]; supported by cDNA: 12996.
POPLARP336455	9	-1.02558	-0.0609119	0.111408	-0.0172377	0.0623832	gw1.I.3688.1	At3g25810.1	myrcene/ocimene synthase
POPLARP286472	9	-0.0585551	0.104853	0.459177	0.11336	0.186895	gw1.4352.1.1	At3g49880.1	glycosyl hydrolase family 43 / contains similarity to xylanase GI:2645416 from [Caldicellulosiruptor saccharolyticus]; supported by cDNA: gi_17381059
POPLARP004948	9	0.0484679	0.35487	0.795637	0.425952	0.459678	estExt_Genewise1_v1.C_LG_V3745	At3g50820.1	photosystem II oxygen-evolving complex 33 (OEC33) / identical to OEC33
POPLARP141260	9	0.179827	0.243251	0.532888	0.33738	0.446569	grail3.0049019201	At3g55380.1	E2
POPLARP319968	9	-0.203837	-0.221319	-0.550322	-0.23989	-0.30963	fgenesh4_pg.C_scaffold_755000003	At3g59410.1	protein kinase like / GCN2 - Saccharomyces cerevisiae
POPLARP139311	9	0.0467532	-0.0150318	-0.449165	-0.117269	-0.134269	grail3.0035031801	At3g61850.1	Dof zinc finger transcription factor
POPLARP030124	9	-0.00744696	-0.0504993	-0.305903	-0.210168	-0.215624	estExt_fgenesh4_pm.C_LG_VI0510	At4g02050.1	putative hexose transporter / similar to plant and fission yeast hexose (glucose) transporter proteins
POPLARP176781	9	-0.0741341	-0.250239	-0.314826	-0.279746	-0.311307	gw1.X.2450.1	At4g08790.1	nitrilase 1 like protein / nitrilase 1 - Mus musculus
POPLARP125465	9	0.13891	0.155942	0.357216	0.23423	0.285047	fgenesh4_pm.C_LG_XIV000530	At4g12850.1	putative protein / stong similarity only to other predicted proteins from Arabidopsis and tomato
POPLARP007682	9	-0.0866341	-0.369956	-0.577689	-0.518227	-0.524457	estExt_Genewise1_v1.C_LG_X3716	At4g16070.1	hypothetical protein / ; supported by cDNA: gi_17064827
POPLARP128497	9	0.00902996	0.00458791	-0.405838	-0.052504	-0.0788801	grail3.0003022201	At4g16310.1	hypothetical protein /
POPLARP064818	9	0.409423	0.668403	0.761662	0.707924	0.751644	eugene3.00110206	At4g26340.1	F-box protein / various predicted proteins
POPLARP184969	9	0.0536988	-0.0181332	-0.336799	-0.0658219	-0.117965	gw1.XIII.2717.1	At4g27240.1	expressed protein / ;supported by full-length cDNA: Ceres:2944.
POPLARP221959	9	0.00297802	-0.103141	-0.512521	-0.319438	-0.340592	eugene3.06630009	At4g31980.1	putative protein / EREBP-4 homolog
POPLARP168711	9	0.0964842	-0.0780471	-0.449534	-0.178065	-0.280483	gw1.VI.1753.1	At4g33090.1	aminopeptidase- like protein / aminopeptidase
POPLARP149115	9	0.0108039	-0.222034	-0.548509	-0.236213	-0.30474	gw1.I.4344.1	At4g37940.1	MADS-box protein / MADS-box protein AGL17 - Arabidopsis thaliana
POPLARP333426	9	0.334538	0.074691	-0.041335	0.0208137	-7.80396e-05	gw1.57.4.1	At4g38620.1	putative transcription factor (MYB4) / ; supported by cDNA: gi_3941411_gb_AF062860.1_AF062860
POPLARP139389	9	-0.113974	-0.00442247	0.477071	0.078937	0.14586	grail3.0036010901	At4g40042.1	similar to Probable microsomal signal peptidase 12 kDa subunit (EC / temporary automated functional assignment
POPLARP177587	9	0.53004	1.3149	1.65373	1.51471	1.6131	gw1.X.3488.1	At5g03610.1	putative protein / proline-rich protein APG
POPLARP056125	9	0.204631	0.343366	0.780532	0.644977	0.770055	eugene3.00080257	At5g04430.1	KH domain protein Nova
POPLARP056762	9	-0.207278	-0.605732	-0.945775	-0.681033	-0.687072	eugene3.00080598	At5g05700.1	arginine-tRNA-protein transferase 1 homolog / ; supported by cDNA: gi_3806097_gb_AF079100.1_AF079100
POPLARP294388	9	-0.10396	0.383389	0.806394	0.770204	0.796571	eugene3.00031718	At5g07010.1	steroid sulfotransferase-like protein / ;supported by full-length cDNA: Ceres:124067.
POPLARP276713	9	0.0425405	0.011635	-0.342896	-0.0362459	-0.133451	gw1.147.115.1	At5g10630.1	putative protein / KIAA1038 protein
POPLARP127173	9	-0.0485773	-0.00954008	0.352824	0.0909357	0.117147	grail3.0001084801	At5g12240.1	unknown protein /
POPLARP173855	9	0.441367	0.0674274	-0.0931951	0.0315838	-0.00676864	gw1.VIII.1841.1	At5g35840.1	phytochrome C (sp|P14714) /
POPLARP028305	9	0.105278	0.195244	0.297268	0.241013	0.27913	estExt_fgenesh4_pm.C_LG_III0270	At5g45590.1	expressed protein / ; supported by full-length cDNA: Ceres: 39782.
POPLARP257656	9	0.147822	0.61015	1.25918	0.891883	1.04482	fgenesh4_pg.C_scaffold_41000125	At5g48670.1	MADS-box protein / contains similarity to MADS-box DNA-binding protein
POPLARP046780	9	0.559437	0.660463	0.959142	0.793053	0.835764	eugene3.00041113	At5g61170.1	40S ribsomal protein S19 - like / 40S ribsomal protein S19
POPLARP032385	9	0.0480318	0.129955	0.868457	0.303789	0.314194	estExt_fgenesh4_pm.C_LG_XII0488	At5g62300.1	ribosomal protein S20 - like / ribosomal protein S20
POPLARP006013	9	0.0496609	0.167874	0.471857	0.251527	0.426652	estExt_Genewise1_v1.C_LG_VII2185	At5g64830.1	putative protein / contains similarity to unknown protein (gb|AAF47170.1);supported by full-length cDNA: Ceres:13188.
POPLARP225062	9	0.0333553	0.0918731	0.254247	0.145934	0.231724	eugene3.114450001	gi|54031230|ref|ZP_00363365.1|	COG4232: Thiol:disulfide interchange protein [Polaromonas sp. JS666]
POPLARP045299	9	-0.120118	0.115705	0.578911	0.355553	0.394309	eugene3.00040049	No Hits
POPLARP085488	9	0.0373771	0.0187633	-0.405644	-0.0108298	-0.0583834	eugene3.00191075	No Hits
POPLARP214404	9	-0.0148498	-0.144276	-0.417092	-0.192936	-0.199401	eugene3.01370040	No Hits
POPLARP089324	9	-0.29762	-0.341428	-0.664572	-0.611411	-0.644219	fgenesh4_pg.C_LG_I003052	No Hits
POPLARP091725	9	-0.030384	-0.27366	-0.350152	-0.288429	-0.347	fgenesh4_pg.C_LG_II001623	No Hits
POPLARP243905	9	-0.471467	-0.901726	-1.15875	-0.968872	-1.13202	fgenesh4_pg.C_scaffold_11922000001	No Hits
POPLARP134080	9	0.113079	0.12293	0.517258	0.286357	0.295205	grail3.0015031101	No Hits
POPLARP265632	9	-0.41654	-0.52682	-0.946001	-0.757479	-0.769928	grail3.0057016202	No Hits
POPLARP270653	9	-0.429254	-0.43178	-0.927866	-0.583516	-0.680947	grail3.2386000201	No Hits
POPLARP390966	9	-0.189202	-0.664877	-1.2998	-0.671819	-0.808108	Expressed sequence tag	No Hits
POPLARP390910	9	0.166787	0.286018	0.608842	0.406721	0.446012	Expressed sequence tag	No Hits
POPLARP390698	9	0.648748	0.919897	1.20495	1.06498	1.13465	Expressed sequence tag	No Hits
POPLARP074146	10	-0.106245	-0.150037	-0.325805	-0.141037	-0.0769958	eugene3.00140678	At1g02680.1	transcription factor TFIID
POPLARP198900	10	0.0215992	0.176067	0.415991	0.134736	-0.00985385	estExt_Genewise1_v1.C_2340001	At1g03250.1	expressed protein / EST gb|N96383 comes from this gene;supported by full-length cDNA: Ceres:40461.
POPLARP021213	10	-0.0036993	0.0739621	0.671789	0.0732951	-0.114228	estExt_fgenesh4_pg.C_LG_VIII1061	At1g13360.1	unknown protein / predicted by genemarkHMM
POPLARP038428	10	-0.0144476	0.345608	0.501665	0.174263	-0.137529	eugene3.00012765	At1g17100.1	SOUL-like protein / Similar to SOUL Protein [Mus musculus] (gi|4886906) and [Homo sapiens] (gi|4886910). Location of ests PAP043 5' (gb|Z27017)
POPLARP043191	10	0.0162509	-0.0815909	-0.367857	-0.0739877	0.0373789	eugene3.00030785	At1g17760.1	hypothetical protein / contains similarity to suppressor of forked protein; supported by cDNA: gi_17528975
POPLARP038879	10	0.0229018	-0.232766	-0.433847	-0.0830969	0.0235685	eugene3.00020021	At1g21010.1	expressed protein / ;supported by full-length cDNA: Ceres:17521.
POPLARP030960	10	0.0663665	0.484273	0.544666	0.200141	0.0600884	estExt_fgenesh4_pm.C_LG_VIII0487	At1g68830.1	putative protein kinase / Pfam HMM hit: Eukaryotic protein kinase domain
POPLARP328721	10	0.420343	0.149492	0.102668	0.31702	0.450436	gw1.187.64.1	At1g72890.1	disease resistance protein (TIR-NBS class)
POPLARP344309	10	0.55593	0.370903	0.346404	0.473353	0.602213	gw1.XI.1614.1	At1g72890.1	disease resistance protein (TIR-NBS class)
POPLARP261245	10	0.442677	0.777291	1.54509	0.549076	0.310557	fgenesh4_pg.C_scaffold_709000001	At1g78780.1	expressed protein / contains similarity to pathogen-related protein GI:499073 from [Hordeum vulgare];supported by full-length cDNA: Ceres:772.
POPLARP024512	10	-0.157417	-0.321611	-0.442271	-0.242084	-0.103293	estExt_fgenesh4_pg.C_LG_XIV1348	At2g20210.1	hypothetical protein / predicted by genscan
POPLARP031315	10	-0.0180511	-0.0696208	-0.296614	-0.0232925	-0.0133795	estExt_fgenesh4_pm.C_LG_X0111	At2g39090.1	unknown protein / ; supported by cDNA: gi_18252240
POPLARP011577	10	-0.0792635	-0.254689	-0.387561	-0.216167	-0.0541324	estExt_Genewise1_v1.C_LG_XVI2794	At2g42790.1	putative citrate synthase / ;supported by full-length cDNA: Ceres:17416.
POPLARP071459	10	-0.0655935	-0.158973	-0.419672	-0.138285	-0.0640543	eugene3.00130724	At3g03560.1	hypothetical protein / predicted by genscan
POPLARP069026	10	-0.139656	-0.284793	-0.424557	-0.154017	-0.0673337	eugene3.00120988	At3g48860.1	putative protein / putative protein - Arabidopsis thaliana
POPLARP116899	10	0.029993	0.239477	0.760514	0.177183	-0.0965075	fgenesh4_pg.C_LG_XVI000768	At3g53400.1	putative protein / predicted protein
POPLARP177361	10	0.00696348	-0.13027	-0.296202	-0.08183	0.0501821	gw1.X.3229.1	At3g56850.1	ABA-responsive element binding protein 3 / Dc3 promoter-binding factor-3 - Helianthus annuus
POPLARP259423	10	-0.334245	-0.541208	-1.01331	-0.411377	-0.327321	fgenesh4_pg.C_scaffold_587000001	At3g58060.1	putative protein / hypothetical protein F12L6.11 - Arabidopsis thaliana
POPLARP220140	10	-0.184335	-0.0856801	-0.0794265	-0.121174	-0.29374	eugene3.03140001	At4g31980.1	putative protein / EREBP-4 homolog
POPLARP177244	10	-0.357748	-0.165957	-0.0205181	-0.289582	-0.5223	gw1.X.3030.1	At5g08380.1	glycosyl hydrolase family 27 (alpha-galactosidase/melibiase) / similar to alpha-galactosidase SP:Q42656 from [Coffea arabica]; supported by cDNA: gi_20260601
POPLARP090232	10	0.141988	0.0978744	0.03591	0.128542	0.190561	fgenesh4_pg.C_LG_II000450	At5g19840.1	hypothetical protein /
POPLARP097387	10	-0.272018	-0.471925	-0.569351	-0.374921	-0.256189	fgenesh4_pg.C_LG_IX000173	At5g21990.1	hypothetical protein /
POPLARP036847	10	-0.0483562	-0.0679376	-0.258375	-0.0561956	0.0698277	eugene3.00011157	At5g22010.1	similar to replication factor C large subunit-like / temporary automated functional assignment
POPLARP124751	10	0.0840475	0.0114507	-0.287182	0.0472551	0.0962577	fgenesh4_pm.C_LG_XII000101	At5g24320.1	putative protein / contains similarity to unknown protein (gb|AAF19687.1)
POPLARP023806	10	-0.0354392	-0.160409	-0.280082	-0.126339	0.0299298	estExt_fgenesh4_pg.C_LG_XIII0116	At5g27540.1	putative protein / GTP-binding proteins at the N-terminus; supported by cDNA: gi_19698866
POPLARP330222	10	0.71348	0.159112	-0.00833937	0.534749	0.767226	gw1.245.9.1	At5g36930.1	disease resistance protein (TIR-NBS-LRR class)
POPLARP156093	10	-0.362046	-0.4373	-0.482433	-0.366789	-0.28319	gw1.II.56.1	At5g42310.1	maize crp1 protein-like /
POPLARP023601	10	0.0264225	-0.111356	-0.352319	-0.100227	0.112486	estExt_fgenesh4_pg.C_LG_XII0982	At5g50680.1	ubiquitin activating enzyme /
POPLARP213547	10	0.563076	0.906239	1.58889	0.69122	0.360983	eugene3.01300058	At5g58280.1	unknown protein /
POPLARP092930	10	0.00554088	0.213869	0.510007	0.0531311	-0.0321504	fgenesh4_pg.C_LG_III000018	No Hits
POPLARP262215	10	-0.019031	0.357492	0.627353	0.114632	-0.0524169	fgenesh4_pg.C_scaffold_86000001	No Hits
POPLARP139345	10	-0.0817867	-0.151278	-0.494004	-0.0942385	-0.0608666	grail3.0036005201	No Hits
POPLARP144476	10	-0.099128	0.0455284	0.728632	0.00806099	-0.127934	grail3.0090011302	No Hits
POPLARP391559	10	-0.0365841	-0.216826	-0.305012	-0.0769861	0.0317754	Expressed sequence tag	No Hits
POPLARP120550	11	0.104392	0.369079	0.3701	0.477106	0.385162	fgenesh4_pm.C_LG_II000913	At1g02370.1	hypothetical protein / predicted by genscan+; supported by cDNA: gi_17529323
POPLARP049028	11	0.310089	0.720789	0.871955	1.30379	0.996983	eugene3.00051120	At1g06570.1	4-hydroxyphenylpyruvate dioxygenase (HPD) / identical to 4-hydroxyphenylpyruvate dioxygenase (HPD) SP:P93836 [Arabidopsis thaliana (Mouse-ear cress)]; supported by cDNA: gi_2145038_gb_AF000228.1_ATAF000228
POPLARP090179	11	0.0646594	-0.229188	-0.332775	-0.40012	-0.369475	fgenesh4_pg.C_LG_II000395	At1g06730.1	sugar kinase
POPLARP122890	11	-0.057297	0.116542	0.274849	0.577005	0.289076	fgenesh4_pm.C_LG_VI000651	At1g07320.1	expressed protein / identical to SP:O50061 from [Arabidopsis thaliana];supported by full-length cDNA: Ceres:12704.
POPLARP204111	11	0.105238	0.126778	0.250484	0.412132	0.375786	estExt_fgenesh4_pm.C_1500028	At1g09800.1	hypothetical protein / predicted by genscan
POPLARP010135	11	-0.949195	-0.955196	-1.21564	-1.41127	-1.29001	estExt_Genewise1_v1.C_LG_XIV3113	At1g10840.1	putative translation initiation factor / similar to gb|U54559 eIF3-p40 subunit from Homo sapiens and is a member of the PF|01398 Mov34 family. ESTs gb|N96623 and gb|N07519 come from this gene;supported by full-length cDNA: Ceres:34385.
POPLARP244578	11	0.0480422	0.28818	0.365103	0.428337	0.426924	fgenesh4_pg.C_scaffold_1246000001	At1g11340.1	receptor kinase
POPLARP039240	11	-0.335446	-0.831222	-1.13545	-1.2734	-1.20449	eugene3.00020229	At1g19870.1	hypothetical protein / contains Pfam profile: PF00612 IQ calmodulin-binding motif; supported by cDNA: gi_20856688
POPLARP154053	11	0.159809	-0.244097	-0.257903	-0.506673	-0.271638	gw1.II.2013.1	At1g20650.1	protein kinase
POPLARP001956	11	0.0566718	-0.157992	-0.226058	-0.379781	-0.279496	estExt_Genewise1_v1.C_LG_II2661	At1g21350.1	hypothetical protein / predicted by genemark.hmm
POPLARP016937	11	0.0957373	0.166709	0.233185	0.319905	0.296671	estExt_fgenesh4_pg.C_LG_IV0308	At1g28150.1	expressed protein / ;supported by full-length cDNA: Ceres:141685.
POPLARP014767	11	0.111267	0.269596	0.329198	0.724978	0.429457	estExt_fgenesh4_pg.C_LG_II0599	At1g34000.1	expressed protein / contains similarity to photosystem II 22 kDa protein GI:6006279 from [Arabidopsis thaliana];supported by full-length cDNA: Ceres:11084.
POPLARP154928	11	-0.0252064	-0.09645	-0.52299	-0.687762	-0.686022	gw1.II.3046.1	At1g34060.1	Expressed protein / ; supported by cDNA: gi_16648770_gb_AY058162.1_
POPLARP167052	11	-0.062114	-0.281637	-0.545758	-1.05804	-0.958834	gw1.V.446.1	At1g34060.1	Expressed protein / ; supported by cDNA: gi_16648770_gb_AY058162.1_
POPLARP183096	11	-0.225337	-0.408313	-0.835491	-1.37088	-1.08956	gw1.XII.28.1	At1g48600.1	phosphoethanolamine N-methyltransferase
POPLARP304828	11	-0.000327339	-0.128027	-0.65163	-1.01992	-1.01267	fgenesh4_pg.C_LG_VI000176	At1g49420.1	hypothetical protein / contains similarity to proline-rich protein GI:3242079 from [Capsicum annuum]
POPLARP208120	11	0.0399185	0.124977	0.253515	0.447962	0.407201	eugene3.00440164	At1g65780.1	hypothetical protein / shares similarity to C-term of SEN1 GB:AAB63976 GI:172574 [Saccharomyces cerevisiae].
POPLARP261672	11	-1.00729	-0.0315821	0.301068	0.875301	0.36626	fgenesh4_pg.C_scaffold_7705000001	At1g70170.1	matrix metalloproteinase
POPLARP014742	11	-0.322038	-0.465665	-0.621943	-0.801063	-0.784363	estExt_fgenesh4_pg.C_LG_II0575	At1g79500.1	2-dehydro-3-deoxyphosphooctonate aldolase
POPLARP006696	11	-0.173361	-0.3967	-0.455872	-0.663111	-0.590566	estExt_Genewise1_v1.C_LG_VIII1892	At2g01720.1	putative ribophorin I /
POPLARP204239	11	-0.479103	-0.62606	-0.977348	-1.0745	-0.997325	estExt_fgenesh4_pm.C_1710005	At2g24765.1	ADP-ribosylation factor 3 / ; supported by cDNA: gi_17380731
POPLARP132845	11	0.213675	0.831246	1.02529	1.52949	1.11431	grail3.0012015001	At2g31980.1	putative cysteine proteinase inhibitor B (cystatin B) / ;supported by full-length cDNA: Ceres:35447.
POPLARP135972	11	-0.0959607	0.0523283	0.0650166	1.20753	0.760742	grail3.0021016001	At2g31980.1	putative cysteine proteinase inhibitor B (cystatin B) / ;supported by full-length cDNA: Ceres:35447.
POPLARP150350	11	-0.283114	-0.298718	-0.389837	-0.487637	-0.444668	gw1.I.6338.1	At2g32080.1	putative purine-rich single-stranded DNA-binding protein / ; supported by cDNA: gi_15450692_gb_AY052714.1_
POPLARP193277	11	0.406761	0.432852	0.485915	0.772462	0.645986	gw1.XVI.2587.1	At2g37330.1	unknown protein / predicted by genscan and genefinder; supported by cDNA: gi_18252848
POPLARP174487	11	-0.0150474	0.196955	0.427879	0.75655	0.537802	gw1.VIII.2487.1	At2g39800.1	delta-1-pyrroline 5-carboxylase synthetase (P5C1) / identical to SP:P54887:P5C1_ARATH; supported by cDNA: gi_1532270_dbj_D32138.1_ATHATP5CS
POPLARP140046	11	-0.55536	-0.771149	-0.853814	-1.02817	-0.899	grail3.0039013002	At2g46230.1	expressed protein / ; supported by cDNA: gi_13605903_gb_AF367351.1_AF367351
POPLARP028061	11	-0.288595	-0.410129	-0.442217	-0.698537	-0.553859	estExt_fgenesh4_pm.C_LG_II1148	At3g07330.1	unknown protein / similar to putative glucosyltransferase GB:AAD23884 [Arabidopsis thaliana]; supported by cDNA: gi_17979429
POPLARP200247	11	-0.146787	-0.2349	-0.408474	-0.522029	-0.426621	estExt_Genewise1_v1.C_860099	At3g11730.1	putative GTP-binding protein (ATFP8) / identical to ATFP8 GB:AAD00111 [Arabidopsis thaliana]; supported by cDNA: gi_4097556_gb_U64911.1_ATU64911
POPLARP028142	11	0.287384	0.557805	0.569251	0.735338	0.693478	estExt_fgenesh4_pm.C_LG_III0089	At3g15610.1	expressed protein / similar to serine/threonine kinase receptor associated protein GB:NP_035629 [Mus musculus]
POPLARP239111	11	-1.47836	-0.322396	-0.259507	-0.183222	-0.195429	eugene3.45590001	At3g29670.1	anthocyanin 5-aromatic acyltransferase
POPLARP128715	11	-0.0440714	-0.207411	-0.278396	-0.557337	-0.487651	grail3.0003044601	At3g63120.1	putative protein / Sb34 (PREG-like protein)
POPLARP198638	11	1.11001	0.119769	0.0688706	-0.034629	0.0652891	estExt_Genewise1_v1.C_1700030	At4g02600.1	AtMlo-h1-like protein / ; supported by cDNA: gi_18175952
POPLARP048924	11	-0.117878	-0.181805	-0.443066	-0.547621	-0.484788	eugene3.00051033	At4g09800.1	S18.A ribosomal protein / ;supported by full-length cDNA: Ceres:24071.
POPLARP333514	11	0.163	0.289953	0.359662	0.483168	0.433652	gw1.583.1.1	At4g10780.1	disease resistance protein (CC-NBS-LRR class)
POPLARP271345	11	-0.240566	-0.558224	-0.569091	-0.679725	-0.664199	grail3.3567000101	At4g12340.1	expressed protein / ; supported by cDNA: gi_16648694_gb_AY058123.1_
POPLARP185072	11	-0.21996	-0.0620565	-0.0220268	0.0350251	0.0149907	gw1.XIII.2807.1	At4g21200.1	gibberellin 20-oxidase - like protein / gibberellin C-20 oxidase
POPLARP052411	11	-0.132481	0.186036	0.19659	0.528446	0.28267	eugene3.00061325	At4g28080.1	putative protein / 150-kD protein
POPLARP199458	11	-0.784427	-0.352544	-0.0342467	0.0630322	0.0389085	estExt_Genewise1_v1.C_400940	At4g34215.1	Expressed protein / ; supported by full-length cDNA: Ceres: 6401.
POPLARP231544	11	0.533685	1.60108	1.6463	2.09008	2.0774	eugene3.19380001	At4g34890.1	xanthine dehydrogenase - like protein / xanthine dehydrogenase
POPLARP289076	11	-0.381374	-0.418272	-0.5221	-0.557205	-0.548463	gw1.66.550.1	At4g38370.1	expressed protein / ;supported by full-length cDNA: Ceres:249631.
POPLARP128743	11	-0.46663	-0.561906	-0.745103	-0.922996	-0.833488	grail3.0003048501	At4g39235.1	Expressed protein / ; supported by full-length cDNA: Ceres: 147351.
POPLARP030704	11	0.326242	0.529188	0.578134	0.714925	0.639963	estExt_fgenesh4_pm.C_LG_VIII0168	At5g02610.1	ribosomal protein L35 - like / ribosomal protein L35- cytosolic
POPLARP201913	11	-0.210441	-0.0597112	-0.0282801	-0.00368957	-0.0225728	estExt_fgenesh4_pg.C_20970002	At5g07870.1	N-hydroxycinnamoyl benzoyltransferase - like protein / anthranilate N-benzoyltransferase
POPLARP170870	11	-0.0223333	0.0317763	0.405159	0.688995	0.681687	gw1.VII.132.1	At5g10530.1	lectin-like protein kinase - like / lectin-like protein kinase PnLPK
POPLARP046743	11	-0.532726	-0.106533	-0.0768486	0.110491	0.0524782	eugene3.00041101	At5g15630.1	putative phytochelatin synthetase / putative phytochelatin synthetase - Arabidopsis thaliana
POPLARP277516	11	-0.496297	-0.104966	-0.0144146	0.0899456	0.0732983	gw1.155.49.1	At5g15630.1	putative phytochelatin synthetase / putative phytochelatin synthetase - Arabidopsis thaliana
POPLARP052675	11	-0.388187	-0.433577	-0.499784	-0.661966	-0.583184	eugene3.00061482	At5g18520.1	putative protein / predicted proteins
POPLARP133145	11	-0.179459	-0.44314	-0.626304	-0.911483	-0.763382	grail3.0013010301	At5g21950.1	similar to putative hydrolase / temporary automated functional assignment
POPLARP187500	11	-0.157102	-0.169107	-0.183293	-0.255364	-0.206066	gw1.XIV.3201.1	At5g42390.1	pitrilysin /
POPLARP326345	11	0.0233612	-0.235987	-0.326041	-0.59465	-0.479746	gw1.140.268.1	At5g44440.1	FAD-linked oxidoreductase family / similar to SP|P30986 reticuline oxidase precursor (Berberine-bridge-forming enzyme) (BBE) (Tetrahydroprotoberberine synthase) [Eschscholzia californica]; contains PF01565 FAD binding domain
POPLARP083883	11	0.0581079	0.527904	0.630041	0.689154	0.658026	eugene3.00190031	At5g49890.1	CLC-c chloride channel protein / identical to gi:1742956
POPLARP070088	11	-0.755499	-0.278973	-0.0309596	0.0462252	0.00112085	eugene3.00130132	At5g60490.1	fasciclin-like arabinogalactan-protein (FLA12) / ;supported by full-length cDNA: Ceres:15239.
POPLARP231990	11	0.0135421	-0.0950824	-0.297987	-0.483814	-0.36469	eugene3.19970002	At5g61840.1	putative protein / predicted proteins
POPLARP039421	11	-0.768415	-0.272012	-0.164175	-0.0216235	-0.125671	eugene3.00020386	At5g63450.1	cytochrome P450
POPLARP006299	11	0.0708152	0.0885872	0.116943	0.225296	0.154105	estExt_Genewise1_v1.C_LG_VIII0063	No Hits
POPLARP064961	11	0.224628	-0.258852	-0.381967	-1.11212	-0.728237	eugene3.00110294	No Hits
POPLARP064972	11	0.101135	-0.509833	-0.599525	-0.915101	-0.639243	eugene3.00110295	No Hits
POPLARP390555	11	-0.462469	-0.516804	-0.980044	-1.10335	-1.05214	Expressed sequence tag	No Hits
POPLARP391667	11	-0.105947	-0.281864	-0.369542	-1.11895	-0.64093	Expressed sequence tag	No Hits
POPLARP391159	11	0.106964	-0.0730671	-0.564296	-0.985769	-0.918365	Expressed sequence tag	No Hits
POPLARP391179	11	0.260716	0.317645	0.344684	0.48794	0.419317	Expressed sequence tag	No Hits
POPLARP180458	12	0.880314	0.0974514	-0.189794	0.430728	0.26742	gw1.XI.2013.1	At1g11080.1	Serine carboxypeptidase isolog /
POPLARP270839	12	0.164258	0.367699	0.458765	0.186273	0.286706	grail3.2763000101	At1g11180.1	secretory carrier membrane protein
POPLARP106313	12	0.149169	1.35072	1.35684	1.22835	1.25594	fgenesh4_pg.C_LG_VIII001215	At1g14780.1	hypothetical protein / ; supported by cDNA: gi_20466443
POPLARP179287	12	-0.0405872	-0.188683	-0.314983	-0.052851	-0.107059	gw1.X.6159.1	At1g24040.1	unknown protein /
POPLARP030875	12	-0.031303	-0.72414	-1.61339	-0.375429	-0.449678	estExt_fgenesh4_pm.C_LG_VIII0345	At1g26820.1	ribonuclease
POPLARP145322	12	-0.578957	-0.0269836	0.229494	-0.191551	-0.140785	grail3.0102003101	At1g48300.1	hypothetical protein / predicted by genemark.hmm; supported by cDNA: gi_12744986
POPLARP005765	12	-0.216106	-0.267028	-0.299268	-0.256172	-0.257494	estExt_Genewise1_v1.C_LG_VII0238	At1g50380.1	expressed protein / identical to hypothetical protein GB:AAD50051 GI:5734786 from [Arabidopsis thaliana]; supported by cDNA: gi_15081691_gb_AY048238.1_
POPLARP120794	12	0.0628663	0.440718	0.920545	0.244454	0.299638	fgenesh4_pm.C_LG_III000147	At1g53840.1	pectinesterase family / contains Pfam profile: PF01095 pectinesterase ;supported by full-length cDNA: Ceres:41374.
POPLARP057567	12	-0.00667466	0.714462	0.764028	0.228013	0.45062	eugene3.00081145	At1g68360.1	putative zinc finger protein / similar to zinc finger protein 6 GB:S55886
POPLARP081168	12	-0.659	-0.26236	-0.252796	-0.594424	-0.47791	eugene3.00170150	At1g69800.1	expressed protein / ; supported by cDNA: gi_15450969_gb_AY054565.1_
POPLARP030992	12	0.0913226	0.29729	0.542029	0.0940517	0.238126	estExt_fgenesh4_pm.C_LG_VIII0532	At2g01140.1	putative aldolase / ;supported by full-length cDNA: Ceres:22418.; supported by cDNA: gi_13358205
POPLARP162776	12	0.0054692	-0.0832156	-0.360637	-0.0368846	-0.0553391	gw1.IX.2836.1	At2g14170.1	putative methylmalonate semi-aldehyde dehydrogenase /
POPLARP121823	12	0.0040628	-0.477637	-0.571696	-0.197925	-0.453038	fgenesh4_pm.C_LG_IX000405	At2g14210.1	MADS-box protein ANR1 /
POPLARP259240	12	0.153001	0.433138	0.489363	0.371733	0.379938	fgenesh4_pg.C_scaffold_57000168	At2g18330.1	putative AAA-type ATPase / similar to 26S proteosome regulatory subunit 8; supported by cDNA: gi_15450827_gb_AY054494.1_
POPLARP176765	12	0.0779489	-0.0174518	-0.297532	0.0194926	-0.00306211	gw1.X.2425.1	At2g39340.1	unknown protein /
POPLARP159305	12	0.00689674	0.28693	0.334117	0.139763	0.172864	gw1.IV.1389.1	At2g47450.1	expressed protein / ; supported by cDNA: gi_15215824_gb_AY050442.1_
POPLARP203214	12	0.16176	0.444687	0.503701	0.307584	0.349342	estExt_fgenesh4_pg.C_660100	At3g11830.1	putative T-complex protein 1
POPLARP173472	12	0.489028	1.92916	2.01236	1.66278	1.75321	gw1.VIII.1364.1	At3g12740.1	membrane protein common family / Similar to GI:4585976; GI:4966357; GI:4835763; GI:9757735 from [Arabidopsis thaliana];supported by full-length cDNA: Ceres:37019.
POPLARP069701	12	-0.207594	-0.74817	-0.795112	-0.65756	-0.678152	eugene3.00121288	At3g14470.1	disease resistance protein (NBS-LRR class)
POPLARP140261	12	-0.110888	-0.450366	-0.502282	-0.411323	-0.426731	grail3.0042000702	At3g17860.1	expressed protein / ;supported by full-length cDNA: Ceres:12707.
POPLARP287468	12	-0.0439595	-0.310333	-0.420665	-0.123337	-0.187549	gw1.5112.1.1	At3g54610.1	Expressed protein / ; supported by cDNA: gi_2707335_gb_AF037442.1_AF037442
POPLARP017027	12	0.0359464	0.469528	0.483278	0.298195	0.445471	estExt_fgenesh4_pg.C_LG_IV0521	At3g58610.1	ketol-acid reductoisomerase / ; supported by cDNA: gi_13265432_gb_AF324671.2_AF324671
POPLARP010150	12	0.00203744	0.262863	0.322856	0.152585	0.253741	estExt_Genewise1_v1.C_LG_XIV3194	At3g59020.1	putative protein / RanBP7/importin 7 - Homo sapiens
POPLARP187556	12	0.439279	0.0685174	0.0396779	0.134167	0.0749756	gw1.XIV.3274.1	At3g59310.1	putative protein / hypothetical protein SPCC320.08 - Schizosaccharomyces pombe
POPLARP139985	12	0.218508	-1.00957	-1.95759	-0.423692	-0.463931	grail3.0039007102	At3g61440.1	cysteine synthase AtcysC1 / ;supported by full-length cDNA: Ceres:32851.
POPLARP035902	12	-0.0238582	0.518799	1.152	0.371951	0.433314	eugene3.00010471	At3g61470.1	light-harvesting chlorophyll a/b binding protein / ;supported by full-length cDNA: Ceres:123159.
POPLARP187150	12	-0.987559	-0.166836	-0.0180465	-0.343288	-0.304079	gw1.XIV.2742.1	At4g03140.1	putative alcohol dehydrogenase / similar to plant short chain alcohol dehydrogenase
POPLARP212091	12	-8.62473e-06	-0.55022	-1.06582	-0.120256	-0.37832	eugene3.01200028	At4g03500.1	hypothetical protein /
POPLARP276621	12	-0.0601816	-0.403587	-0.458059	-0.238575	-0.273817	gw1.1458.1.1	At4g27680.1	putative protein / MSP1 protein
POPLARP168125	12	0.107165	0.260937	0.306084	0.172301	0.241818	gw1.VI.114.1	At5g11910.1	putative esterase - like protein / cinI protein - imported
POPLARP021286	12	0.00183199	0.66047	0.808475	0.387347	0.494565	estExt_fgenesh4_pg.C_LG_VIII1182	At5g17190.1	putative protein / similar to unknown protein (gb|AAF26109.1);supported by full-length cDNA: Ceres:99461.
POPLARP190894	12	0.0613564	-0.0671582	-0.361353	0.0493355	-0.00109138	gw1.XV.2119.1	At5g37350.1	putative protein / RIO1 protein
POPLARP017168	12	0.100141	0.196756	0.448532	0.157018	0.158888	estExt_fgenesh4_pg.C_LG_IV1139	At5g39360.1	putative protein / predicted proteins
POPLARP245507	12	0.499809	-0.0529884	-0.0882132	0.0121619	-0.0217049	fgenesh4_pg.C_scaffold_133000007	At5g48930.1	anthranilate N-benzoyltransferase / ;supported by full-length cDNA: Ceres:114130.
POPLARP144731	12	-0.0271924	0.560059	0.718624	0.458696	0.554675	grail3.0093002201	At5g54500.1	quinone reductase
POPLARP032313	12	0.447408	0.086114	0.0361314	0.291295	0.206634	estExt_fgenesh4_pm.C_LG_XII0348	At5g60160.1	aspartyl aminopeptidase - like protein / aspartyl aminopeptidase
POPLARP069040	12	-0.0761544	-0.257251	-0.410458	-0.145436	-0.15616	eugene3.00120996	At5g61970.1	signal recognition particle - like protein / signal recognition particle 68
POPLARP106581	12	0.0221611	0.243889	0.372352	0.192913	0.20595	fgenesh4_pg.C_LG_VIII001440	At5g64560.1	putative protein / contains similarity to unknown protein (emb|CAB89361.1);supported by full-length cDNA: Ceres:106187.
POPLARP231629	12	0.330885	-0.0217727	-0.211651	0.0365261	0.0207587	eugene3.19500001	No Hits
POPLARP131147	12	-1.35371	-2.39532	-2.41615	-2.202	-2.38243	grail3.0008024501	No Hits
POPLARP323150	12	-0.11425	-0.524628	-0.640185	-0.416635	-0.434596	grail3.0120002101	No Hits
POPLARP268458	12	-0.0934772	-0.916173	-1.04566	-0.883675	-0.895237	grail3.0331000101	No Hits
POPLARP391337	12	0.00269913	0.16969	0.214895	0.0292673	0.098124	Expressed sequence tag	No Hits
POPLARP391112	12	0.0401517	-0.428285	-0.506315	-0.101933	-0.196805	Expressed sequence tag	No Hits
POPLARP190415	13	0.102491	0.122411	0.0868929	0.287709	0.447667	gw1.XV.1442.1	At1g24450.1	putative ribonuclease III / similar to ESTs emb|Z18464 and gb|AA389811; supported by cDNA: gi_15010593_gb_AY045598.1_
POPLARP097513	13	-0.325849	-0.438164	-0.190976	-0.439448	-0.60504	fgenesh4_pg.C_LG_IX000318	At2g16800.1	expressed protein / ;supported by full-length cDNA: Ceres:23735.
POPLARP142273	13	-0.121386	-0.309155	-0.0741937	-0.604575	-0.624367	grail3.0058000102	At2g44160.1	putative methylenetetrahydrofolate reductase / ; supported by cDNA: gi_15215809_gb_AY050434.1_
POPLARP192235	13	-0.150069	-0.118485	-0.510005	-0.0653537	0.00547138	gw1.XVI.1041.1	At3g10740.1	glycosyl hydrolase family 51 / similar to arabinoxylan arabinofuranohydrolase isoenzyme AXAH-II from GI:13398414 [Hordeum vulgare]; supported by cDNA: gi_13937190_gb_AF372949.1_AF372949
POPLARP090193	13	-0.513454	-0.499849	-0.599171	-0.321424	-0.234702	fgenesh4_pg.C_LG_II000407	At3g13720.1	expressed protein / ;supported by full-length cDNA: Ceres:8544.
POPLARP176818	13	-0.184132	-0.219707	-0.146887	-0.384734	-0.477794	gw1.X.2478.1	At3g55000.1	Expressed protein / ; supported by full-length cDNA: Ceres: 102807.
POPLARP160935	13	0.127117	0.0861555	0.394214	0.0723583	0.0308901	gw1.IV.4053.1	At4g09520.1	putative protein / phosphonopyruvate decarboxylase (EC 4.1.1.-) -Methanobacterium thermoautotrophicum
POPLARP196223	13	0.0659572	-0.0641621	0.183153	-0.141912	-0.463566	gw1.XVIII.2330.1	At4g13345.1	Expressed protein / ; supported by cDNA: gi_16604676_gb_AY059783.1_
POPLARP113830	13	-0.121322	-0.145565	0.0780325	-0.30559	-0.560677	fgenesh4_pg.C_LG_XIV000947	At4g22010.1	pectinesterase (pectin methylesterase)
POPLARP157812	13	-0.0919058	-0.0785332	-0.236501	-0.0547304	-0.0232186	gw1.III.2201.1	At4g37480.1	putative protein / DnaJ-like protein
POPLARP146625	13	-0.145858	-0.126796	-0.444434	-0.0158653	0.0519666	grail3.0198005001	At4g37920.1	putative protein /
POPLARP167612	13	0.0101911	0.0940635	0.00828184	0.484677	0.913641	gw1.V.572.1	At5g09360.1	laccase (diphenol oxidase) family / similar to laccase [Pinus taeda][GI:13661201]
POPLARP125716	13	0.0484558	0.162033	-0.0708054	0.171354	0.322022	fgenesh4_pm.C_LG_XV000132	At5g09420.1	putative subunit of TOC complex / chloroplast gene Toc64 - Pisum sativum
POPLARP133192	13	0.161179	0.313417	0.138214	0.361731	0.422808	grail3.0013020201	At5g11810.1	putative protein /
POPLARP025387	13	-0.60669	-0.678842	-0.596947	-0.736768	-1.11177	estExt_fgenesh4_pg.C_LG_XVI0006	At5g47710.1	putative protein / contains similarity to GTPase activating protein;supported by full-length cDNA: Ceres:3226.
POPLARP226771	13	0.520283	0.570436	0.50912	0.848849	1.03923	eugene3.133900001	No Hits
POPLARP090264	13	-0.326832	-0.321352	-0.387716	-0.156689	-0.0833318	fgenesh4_pg.C_LG_II000457	No Hits
POPLARP109981	13	0.208931	0.2436	0.157989	0.255894	0.272187	fgenesh4_pg.C_LG_XI000134	No Hits
POPLARP254154	13	0.0822785	0.099049	0.0196838	0.24479	0.289118	fgenesh4_pg.C_scaffold_263000013	No Hits
POPLARP138959	13	0.0308175	0.053849	-0.451186	0.074895	0.147305	grail3.0034007101	No Hits
POPLARP263464	14	0.34304	0.0819787	0.153766	0.174566	0.418019	fgenesh4_pm.C_scaffold_123000034	At1g04560.1	expressed protein / similar to GB:AAC37469; supported by cDNA: gi_15293292_gb_AY051080.1_
POPLARP014707	14	-0.0661041	-0.466544	-0.361284	-0.300443	0.00929779	estExt_fgenesh4_pg.C_LG_II0515	At1g06690.1	expressed protein / ; supported by cDNA: gi_15215593_gb_AY050325.1_
POPLARP140256	14	-0.173476	-0.288536	-0.262441	-0.228195	-0.144499	grail3.0039028601	At1g07830.1	mitochondrial ribosomal protein
POPLARP035146	14	-0.113815	0.040348	-0.0114527	-0.0346514	-0.233292	eugene3.00002614	At1g08590.1	CLAVATA1 receptor kinase( CLV1) / similar to receptor-like protein kinase (Ipomoea nil) (U77888)
POPLARP024240	14	-0.750472	0.136144	-0.161323	-0.541976	-0.833132	estExt_fgenesh4_pg.C_LG_XIV0512	At1g09530.1	putative phytochrome-associated protein 3 / similar to GB:AAC99771; supported by cDNA: gi_3929585_gb_AF100166.1_AF100166
POPLARP269353	14	-0.0761672	-0.693434	-0.343	-0.153977	-0.050202	grail3.11299000101	At1g17170.1	glutathione transferase
POPLARP330186	14	1.0058	0.459956	0.775537	0.87263	1.08453	gw1.245.14.1	At1g27170.1	disease resistance protein (TIR-NBS-LRR class)
POPLARP115955	14	0.0296534	1.25965	0.67169	0.302353	-0.133113	fgenesh4_pg.C_LG_XV000919	At1g31200.1	hypothetical protein / predicted by genefinder
POPLARP057580	14	0.0128679	-0.378611	-0.308821	-0.0740169	0.0724477	eugene3.00081159	At1g49540.1	hypothetical protein / similar to hypothetical protein GB:AAD43147 GI:5430747 from [Arabidopsis thaliana]
POPLARP344165	14	0.492584	0.2017	0.277005	0.391987	0.518261	gw1.XI.1381.1	At1g72890.1	disease resistance protein (TIR-NBS class)
POPLARP344180	14	0.832414	0.319982	0.554752	0.690271	0.840211	gw1.XI.1393.1	At1g72890.1	disease resistance protein (TIR-NBS class)
POPLARP020549	14	0.826348	0.38769	0.584643	0.642052	0.884205	estExt_fgenesh4_pg.C_LG_VII1285	At1g78995.1	Expressed protein / ; supported by full-length cDNA: Ceres: 2681.
POPLARP144883	14	-0.476614	-1.19999	-1.13986	-1.09362	-0.451815	grail3.0094004101	At2g30370.1	hypothetical protein / predicted by genscan
POPLARP145070	14	-0.0899455	-0.671782	-0.239882	-0.1091	0.122133	grail3.0096007601	At2g35710.1	putative glycogenin /
POPLARP032697	14	-0.0790783	-0.033691	-0.0438899	-0.062991	-0.630063	estExt_fgenesh4_pm.C_LG_XIV0149	At2g46140.1	putative desiccation related protein / ; supported by full-length cDNA: Ceres: 2747.
POPLARP032338	14	-0.414201	-0.0216683	-0.047807	-0.236104	-0.607668	estExt_fgenesh4_pm.C_LG_XII0384	At2g47140.1	putative alcohol dehydrogenase / ; supported by cDNA: gi_13878112_gb_AF370319.1_AF370319
POPLARP009326	14	-0.379308	0.0477955	-0.245636	-0.306446	-0.441176	estExt_Genewise1_v1.C_LG_XIII1897	At3g04090.1	hypothetical protein / predicted by genscan+
POPLARP115904	14	0.167574	0.418382	0.187683	0.176296	0.163468	fgenesh4_pg.C_LG_XV000903	At3g05320.1	unknown protein /
POPLARP171121	14	-0.24613	-1.55526	-0.974047	-0.444907	-0.210935	gw1.VII.1642.1	At3g14880.1	hypothetical protein / predicted by genemark.hmm
POPLARP086081	14	-0.688376	-0.365864	-0.467507	-0.596477	-1.12543	fgenesh4_pg.C_LG_I000355	At3g20820.1	disease resistance protein family (LRR) / contains similarity to Cf-2.1 [Lycopersicon pimpinellifolium] gi|1184075|gb|AAC15779; contains leucine rich-repeat domains Pfam:PF00560
POPLARP106461	14	0.121085	0.330608	0.304837	0.184463	0.111735	fgenesh4_pg.C_LG_VIII001303	At3g28050.1	expressed protein / ;supported by full-length cDNA: Ceres:6530.
POPLARP020432	14	-0.282311	-0.145576	-0.156678	-0.238329	-0.433425	estExt_fgenesh4_pg.C_LG_VII1057	At3g50660.1	steroid 22-alpha-hydroxylase (DWF4) / ; supported by cDNA: gi_15724347_gb_AF412114.1_AF412114
POPLARP155286	14	-0.679938	-0.445509	-0.544991	-0.575748	-0.755317	gw1.II.3414.1	At3g63280.1	putative protein / serine threonine-protein kinase NEK4 - Mus musculus
POPLARP214575	14	-0.092944	0.00208733	-0.0608347	-0.0867679	-0.270406	eugene3.01400063	At4g20940.1	putative protein / receptor kinase-like protein gene
POPLARP325171	14	1.29561	0.510348	0.850087	1.25616	1.5607	gw1.1233.3.1	At4g21410.1	serine threonine kinase - like protein / ; supported by cDNA: gi_18650593
POPLARP344453	14	1.44992	0.348313	0.694237	1.33242	1.72515	gw1.XI.1914.1	At4g21410.1	serine threonine kinase - like protein / ; supported by cDNA: gi_18650593
POPLARP256638	14	0.341508	0.82143	0.635782	0.443002	0.264773	fgenesh4_pg.C_scaffold_3694000002	At4g27190.1	disease resistance protein (NBS-LRR class)
POPLARP224224	14	-2.15011	-0.772149	-1.36511	-1.88187	-2.87608	eugene3.105580001	At5g13930.1	chalcone synthase (naringenin-chalcone synthase) (testa 4 protein) (sp|P13114) / ;supported by full-length cDNA: Ceres:38370.
POPLARP201168	14	0.582314	0.350365	0.441205	0.4696	0.639461	estExt_fgenesh4_pg.C_13980001	At5g17420.1	cellulose synthase catalytic subunit (IRX3) / ; supported by cDNA: gi_4886755_gb_AF088917.1_AF088917
POPLARP249932	14	0.410202	0.102149	0.240752	0.272739	0.41953	fgenesh4_pg.C_scaffold_18121000001	At5g22040.1	unknown protein /
POPLARP149294	14	0.153714	-0.0843044	0.0269771	0.099614	0.243226	gw1.I.4626.1	At5g55580.1	putative protein / similar to unknown protein (pir||T05643); supported by cDNA: gi_17065229
POPLARP214226	14	0.559864	-0.047907	0.268996	0.294556	0.610143	eugene3.01350001	No Hits
POPLARP219328	14	1.03695	-0.0760659	0.996885	1.01211	1.35159	eugene3.02550010	No Hits
POPLARP391024	14	-0.529389	-0.233452	-0.238014	-0.469405	-0.551733	Expressed sequence tag	No Hits
POPLARP391504	14	0.479649	0.108954	0.114246	0.26941	0.519	Expressed sequence tag	No Hits
POPLARP391886	14	0.570326	0.357729	0.461541	0.550358	0.743278	Expressed sequence tag	No Hits
POPLARP142652	15	-0.693868	-0.545699	-0.995958	-1.0145	-0.690025	grail3.0061007202	At1g75250.1	myb-related protein / similar to GI:7981380 from [Lycopersicon esculentum]
POPLARP205583	15	-0.114067	-0.0136267	-0.34252	-0.498933	-0.0890841	eugene3.00280245	At3g53180.1	nodulin / glutamate-ammonia ligase - like protein / MtN6 - nodulin 6
POPLARP033558	15	0.225103	0.106627	0.35375	0.440422	0.209876	estExt_fgenesh4_pm.C_LG_XVII0073	At3g55250.1	putative protein / predicted pectate-lyase
POPLARP053449	15	0.506869	0.118782	0.524251	0.551574	0.499662	eugene3.00061941	At4g31880.1	putative protein / microtubule-associated protein 1B (MAP1B)
POPLARP232941	15	0.945396	0.201323	1.05373	1.17793	0.903666	eugene3.21390001	At5g36930.1	disease resistance protein (TIR-NBS-LRR class)
POPLARP032275	15	-0.290365	0.0104636	-0.437444	-0.517244	-0.25901	estExt_fgenesh4_pm.C_LG_XII0279	At5g50000.1	protein kinase / ;supported by full-length cDNA: Ceres:142106.
POPLARP084660	16	0.0264027	0.0261504	-0.636645	-0.152233	-0.0102544	eugene3.00190612	At2g40770.1	putative SNF2/SWI2 family transcription factor /
POPLARP312770	16	0.0293561	0.0286713	-0.84279	-0.0358956	0.0094556	fgenesh4_pg.C_scaffold_170000059	At3g59850.1	polygalacturonase
POPLARP142447	17	0.350176	1.01644	0.342352	0.107902	1.06383	grail3.0058021901	At2g22540.1	MADS-box protein /
POPLARP052218	17	-0.437606	-0.709503	-0.301763	-0.163381	-0.935848	eugene3.00061217	At3g12120.1	omega-6 fatty acid desaturase
POPLARP203398	17	-0.262282	-0.259414	-0.385974	-0.466884	-0.17359	estExt_fgenesh4_pg.C_7120002	At3g15610.1	expressed protein / similar to serine/threonine kinase receptor associated protein GB:NP_035629 [Mus musculus]
POPLARP221773	17	-0.239333	-0.160595	-0.253117	-0.27802	-0.128002	eugene3.06380004	At3g17380.1	expressed protein / ;supported by full-length cDNA: Ceres:125943.
POPLARP284060	17	0.0158403	0.0744302	-0.0621561	-0.12275	0.297544	gw1.328.1.1	At3g44840.1	methyltransferase-related / similar to defense-related protein cjs1 [Brassica carinata][GI:14009292][Mol Plant Pathol (2001) 2(3):159-169]
POPLARP125360	17	-0.421162	-0.288211	-0.456614	-0.511732	-0.265244	fgenesh4_pm.C_LG_XIV000303	At3g55010.1	phosphoribosylformylglycinamidine cyclo-ligase precursor / ; supported by cDNA: gi_16974614_gb_AY060585.1_
POPLARP183609	17	0.0314671	0.115482	-0.0956001	-0.191705	0.367124	gw1.XII.858.1	At5g50760.1	putative protein / similar to unknown protein (emb|CAB86483.1)
POPLARP097796	18	0.000550438	-0.00556441	-0.144564	0.0490551	-0.559549	fgenesh4_pg.C_LG_IX000577	At1g49570.1	peroxidase
POPLARP264897	18	-0.0344123	-0.0987146	-0.133291	0.0381991	-0.387213	grail3.0029004201	At1g62510.1	similar to 14KD proline-rich protein DC2.15 precursor (sp|P14009); similar to ESTs emb|Z17709 and emb|Z47685 / similar to hybrid proline-rich protein GB:CAA59472 GI:4454097 from [Catharanthus roseus]
POPLARP304888	19	-0.709623	-0.137925	-0.427039	-0.469088	-0.425569	fgenesh4_pg.C_LG_VI001031	At1g08510.1	acyl-(acyl carrier protein) thioesterase
POPLARP131114	19	-0.0175742	-0.526954	-0.0695062	-0.032081	-0.137987	grail3.0008019601	At1g28190.1	hypothetical protein / predicted by genemark.hmm
POPLARP181027	19	-0.824561	-0.089272	-0.270387	-0.386233	-0.105572	gw1.XI.3096.1	At1g29740.1	receptor-like serine/threonine kinase
POPLARP083965	19	0.0473691	0.391061	0.363273	0.258842	0.387206	eugene3.00190090	At1g47570.1	hypothetical protein / predicted by genemark.hmm
POPLARP028325	19	-0.85349	-0.162927	-0.623068	-0.83992	-0.379793	estExt_fgenesh4_pm.C_LG_III0384	At1g63120.1	membrane protein
POPLARP009999	19	-0.547328	-0.259349	-0.511083	-0.524341	-0.373557	estExt_Genewise1_v1.C_LG_XIV2313	At4g02030.1	hypothetical protein / similar to C. elegans protein B0414.8
POPLARP137408	19	-0.68998	-0.164615	-0.556007	-0.582176	-0.525746	grail3.0025024101	At5g01650.1	Macrophage migration inhibitory factor (MIF) family / contains pfam profile: PF001187 Macrophage migration inhibitory factor
POPLARP187122	19	-1.80548	-0.504783	-1.35759	-1.42651	-1.34105	gw1.XIV.2707.1	At5g18650.1	putative protein / PGPD14 - Petunia x hybrida
POPLARP019860	19	0.684749	-0.0660462	0.463711	0.47844	0.268538	estExt_fgenesh4_pg.C_LG_VI1587	At5g26010.1	protein phosphatase 2C (PP2C)
POPLARP067255	19	-0.0228915	0.534107	0.386702	0.203858	0.388552	eugene3.00120142	No Hits
POPLARP069508	19	-0.0557169	-0.341588	-0.100132	-0.0583553	-0.103842	eugene3.00121224	No Hits
POPLARP257152	19	-0.699265	-0.59191	-0.609439	-0.674859	-0.605673	fgenesh4_pg.C_scaffold_40000109	No Hits
POPLARP129890	19	-1.29774	-0.0484685	-0.130933	-0.164728	-0.0548019	grail3.0005044201	No Hits
POPLARP391232	19	-0.492695	0.138301	-0.06555	-0.0732802	-0.0332618	Expressed sequence tag	No Hits
POPLARP390668	19	-0.375678	0.0207115	-0.235469	-0.251076	-0.134313	Expressed sequence tag	No Hits
POPLARP108144	20	-0.0200347	-0.0255554	-0.0224354	-0.404407	0.0195858	fgenesh4_pg.C_LG_X000784	At4g14815.1	Expressed protein / ; supported by full-length cDNA: Ceres: 31856.
POPLARP077278	20	-0.406621	-0.175743	-0.266551	-0.165357	-0.470258	eugene3.00150891	At5g47910.1	respiratory burst oxidase protein / ; supported by cDNA: gi_3242788_gb_AF055357.1_AF055357
POPLARP179787	21	0.105729	0.586742	0.560093	0.282622	0.148189	gw1.X.825.1	At1g13750.1	unknown protein / ; supported by cDNA: gi_20466208
POPLARP282379	21	0.173114	1.89423	1.05909	0.504732	0.362587	gw1.2748.3.1	At1g14870.1	unknown protein / ; supported by cDNA: gi_18252924
POPLARP173800	21	0.102754	1.2712	0.71666	0.337235	0.305968	gw1.VIII.1750.1	At1g14870.1	unknown protein / ; supported by cDNA: gi_18252924
POPLARP350130	21	0.336987	0.0895043	0.107346	0.206221	0.258779	gw1.XVIII.2013.1	At1g27170.1	disease resistance protein (TIR-NBS-LRR class)
POPLARP013613	21	-0.602938	0.0052206	-0.113179	-0.253161	-0.379037	estExt_fgenesh4_pg.C_LG_I1397	At1g52220.1	expressed protein / ;supported by full-length cDNA: Ceres:21305.
POPLARP191387	21	0.252281	-0.202985	-0.0814209	-0.0394119	-0.0213666	gw1.XV.2912.1	At1g62763.1	hypothetical protein /
POPLARP188905	21	-0.121388	1.77545	1.31685	1.07975	0.425524	gw1.XIX.1817.1	At1g70170.1	matrix metalloproteinase
POPLARP344300	21	0.321485	0.0715167	0.128434	0.141367	0.241912	gw1.XI.1610.1	At1g72890.1	disease resistance protein (TIR-NBS class)
POPLARP344216	21	0.780531	0.0449604	0.274481	0.496346	0.636349	gw1.XI.1513.1	At1g72920.1	disease resistance protein (TIR-NBS class)
POPLARP025416	21	-0.648902	-0.0902463	-0.186675	-0.399821	-0.604317	estExt_fgenesh4_pg.C_LG_XVI0067	At1g74190.1	disease resistance protein
POPLARP036168	21	-0.224772	-0.71843	-0.68657	-0.530341	-0.333767	eugene3.00010675	At1g80245.1	Expressed protein / ; supported by full-length cDNA: Ceres: 12159.
POPLARP049508	21	0.0795185	-0.411541	-0.19394	-0.0167879	0.0254733	eugene3.00051376	At2g16370.1	dihydrofolate reductase-thymidylate synthase / identical to GP:289193:L08593
POPLARP308999	21	0.399314	-0.00409656	0.0242098	0.0987253	0.108132	fgenesh4_pg.C_LG_XVIII000575	At2g24610.1	cyclic nucleotide-regulated ion channel
POPLARP341923	21	0.64401	-0.00416146	0.0163204	0.151829	0.188391	gw1.VI.486.1	At2g24610.1	cyclic nucleotide-regulated ion channel
POPLARP229073	21	-0.822118	-0.0615866	-0.141737	-0.152883	-0.261258	eugene3.158910001	At2g37090.1	unknown protein /
POPLARP030694	21	0.0454178	0.386955	0.325871	0.299364	0.297854	estExt_fgenesh4_pm.C_LG_VIII0154	At2g39290.1	putative CDP-diacylglycerol--glycerol-3-phosphate 3-phosphatidyltransferase / ; supported by cDNA: gi_13365518_dbj_AB048535.1_AB048535
POPLARP141358	21	0.421505	1.4245	1.22694	1.15637	1.07401	grail3.0049029601	At2g39970.1	36kDa-peroxisomal membrane protein (PMP36) / identical to 36kDa-peroxisomal membrane protein (PMP36) GI:15146342 from [Arabidopsis thaliana] ;supported by full-length cDNA: Ceres:5504.
POPLARP208324	21	0.86385	0.274952	0.659629	0.705646	0.784987	eugene3.00440268	At2g43500.1	hypothetical protein / predicted by genefinder
POPLARP002951	21	0.0562283	0.344332	0.259477	0.209589	0.203972	estExt_Genewise1_v1.C_LG_IV0332	At3g02090.1	putative mitochondrial processing peptidase / similar to mitochondrial processing peptidase GB:CAA56521 [Solanum tuberosum]; supported by cDNA: gi_15982730_gb_AY057579.1_
POPLARP006602	21	-0.0959739	1.02016	0.966794	0.106723	-0.0707817	estExt_Genewise1_v1.C_LG_VIII1590	At3g03310.1	expressed protein / ; supported by cDNA: gi_15809941_gb_AY054239.1_
POPLARP281445	21	0.0329244	-1.06821	-0.954246	-0.673164	-0.648025	gw1.223.21.1	At3g14470.1	disease resistance protein (NBS-LRR class)
POPLARP020669	21	1.73782	0.403843	0.977767	1.16316	1.38959	estExt_fgenesh4_pg.C_LG_VIII0192	At3g18670.1	hypothetical protein / predicted by genscan+
POPLARP055990	21	1.18557	0.0352776	0.300827	0.426059	0.607904	eugene3.00080204	At3g18670.1	hypothetical protein / predicted by genscan+
POPLARP003808	21	-0.0450415	-1.04672	-1.01282	-0.937877	-0.609553	estExt_Genewise1_v1.C_LG_IX1851	At3g18820.1	GTP-binding protein
POPLARP175404	21	0.337014	0.0670827	0.163903	0.247316	0.262842	gw1.VIII.663.1	At3g22435.1	Expressed protein / ; supported by cDNA: gi_15081712_gb_AY048249.1_
POPLARP139485	21	0.422849	-0.0363613	-0.00973544	0.0517792	0.137003	grail3.0036025702	At3g55240.1	putative protein / predicted protein
POPLARP186805	21	-0.578383	-0.205568	-0.426784	-0.486945	-0.501514	gw1.XIV.2196.1	At3g62260.1	protein phosphatase 2C (PP2C) / phosphoprotein phosphatase (EC 3.1.3.16) 1A-alpha - Homo sapiens
POPLARP219771	21	-1.83975	0.0286471	-0.839778	-0.871413	-0.898829	eugene3.02880002	At4g13440.1	hypothetical protein /
POPLARP241169	21	-2.84662	0.0668267	-0.53267	-0.620528	-0.801598	eugene3.75710001	At4g13440.1	hypothetical protein /
POPLARP198665	21	-0.490714	-0.122396	-0.34056	-0.443254	-0.471341	estExt_Genewise1_v1.C_1710010	At4g30330.1	small nuclear ribonucleoprotein homolog / small nuclear ribonucleoprotein E - Homo sapiens
POPLARP339043	21	0.0366348	-0.313362	-0.217705	-0.127384	-0.126213	gw1.IV.1634.1	At4g32300.1	S-receptor kinase -like protein / serine/threonine-specific protein kinase PK10 precursor
POPLARP040793	21	0.310795	0.0779772	0.097201	0.192913	0.240258	eugene3.00021207	At4g33280.1	hypothetical protein /
POPLARP161331	21	0.712677	0.0130621	0.021883	0.0826849	0.158043	gw1.IV.588.1	At4g39230.1	isoflavone reductase
POPLARP055996	21	0.737541	0.0323789	0.102678	0.276735	0.31003	eugene3.00080206	At5g04700.1	putative protein / predicted proteins
POPLARP174645	21	0.326988	0.0433656	0.162567	0.261327	0.284745	gw1.VIII.2677.1	At5g04885.1	similar to glycosyl hydrolase family 3 / temporary automated functional assignment
POPLARP036854	21	0.337744	-0.122347	0.0111572	0.154772	0.205406	eugene3.00011159	At5g22010.1	similar to replication factor C large subunit-like / temporary automated functional assignment
POPLARP111410	21	-0.0100992	1.4163	1.3693	1.04173	1.018	fgenesh4_pg.C_LG_XII000290	At5g24490.1	putative protein / contains similarity to ribosomal protein 30S subunit; supported by cDNA: gi_13877770_gb_AF370148.1_AF370148
POPLARP119884	21	0.842784	-0.071648	0.0870441	0.39546	0.413007	fgenesh4_pm.C_LG_I001163	At5g55760.1	transcription regulator Sir2-like protein / ; supported by cDNA: gi_12006419_gb_AF283757.1_AF283757
POPLARP238750	21	0.607035	0.0123522	0.19341	0.24963	0.308144	eugene3.41830001	At5g59520.1	putative zinc transporter ZIP2 - like / Z25114; supported by cDNA: gi_3252867_gb_AF033536.1_AF033536
POPLARP049063	21	-0.476776	-0.0935557	-0.208493	-0.289845	-0.319281	eugene3.00051153	gi|1350512|gb|AAB01559.1|	embryo-abundant protein [Picea glauca] >gi|7484458|pir||T09251 embryonic abundant protein EMB24 - white spruce
POPLARP075261	21	0.591167	1.14145	1.12708	1.10518	0.94652	eugene3.00141236	No Hits
POPLARP215683	21	-0.070815	0.98271	0.819033	0.652932	0.42316	eugene3.01550008	No Hits
POPLARP093587	21	-0.177873	-0.381967	-0.331328	-0.281038	-0.245265	fgenesh4_pg.C_LG_III000492	No Hits
POPLARP102581	21	0.017289	-0.452428	-0.381491	-0.143762	-0.143001	fgenesh4_pg.C_LG_VI001409	No Hits
POPLARP254428	21	-0.162233	0.973689	0.732341	0.700724	0.435911	fgenesh4_pg.C_scaffold_277000004	No Hits
POPLARP261758	21	0.760304	1.62384	1.2864	1.25702	1.21841	fgenesh4_pg.C_scaffold_788000001	No Hits
POPLARP268432	21	-2.22241	0.129542	0.067178	-0.511871	-0.993686	grail3.0318000401	No Hits
POPLARP391002	21	-0.743631	-0.0349369	-0.447393	-0.46311	-0.525065	Expressed sequence tag	No Hits
POPLARP391276	21	-0.110115	0.529062	0.327382	0.287773	0.238941	Expressed sequence tag	No Hits
POPLARP390627	21	0.0925975	0.434421	0.371254	0.345062	0.283603	Expressed sequence tag	No Hits
POPLARP391308	21	0.110158	-0.826837	-0.725996	-0.539456	-0.510352	Expressed sequence tag	No Hits
POPLARP391576	21	0.153047	2.12806	1.31994	1.20209	0.441565	Expressed sequence tag	No Hits
POPLARP391498	21	0.494246	0.0444651	0.301248	0.309507	0.460949	Expressed sequence tag	No Hits
POPLARP391662	21	0.577181	-0.131994	0.0397308	0.239453	0.353189	Expressed sequence tag	No Hits
POPLARP023419	22	0.125003	0.343301	0.444907	0.517833	0.331716	estExt_fgenesh4_pg.C_LG_XII0405	At1g18170.1	peptidylprolyl isomerase
POPLARP044661	22	0.00995519	0.403366	0.500246	0.543713	0.30956	eugene3.00031637	At1g34570.1	Expressed protein / ; supported by full-length cDNA: Ceres: 21002.
POPLARP181420	22	-0.0908065	-0.82012	-0.835079	-0.877181	-0.444516	gw1.XI.3697.1	At1g78380.1	glutathione transferase
POPLARP334354	22	-0.176749	-0.55921	-1.70956	-1.86552	-0.483243	gw1.729.7.1	At2g38870.1	putative protease inhibitor / ;supported by full-length cDNA: Ceres:11662.
POPLARP341857	22	-0.146396	-0.713011	-1.82063	-1.9493	-0.650656	gw1.VI.2813.1	At2g38870.1	putative protease inhibitor / ;supported by full-length cDNA: Ceres:11662.
POPLARP282605	22	-0.0925312	0.466286	0.556163	0.663677	0.433655	gw1.28.1175.1	At3g08640.1	unknown protein / ; supported by cDNA: gi_19698960
POPLARP043385	22	-0.290697	-0.41148	-0.559999	-0.580747	-0.394604	eugene3.00030908	At4g11980.1	putative protein / predicted protein W02G9.1 Caenorhabditis elegans cosmid W02G9
POPLARP137985	22	-0.509249	-0.295063	-0.25905	-0.147039	-0.295693	grail3.0030023001	At4g30480.2	expressed protein / tetratricopeptide repeat protein - Homo sapiens
POPLARP073105	22	-0.168401	-0.395455	-0.593031	-1.01376	-0.376006	eugene3.00140107	At4g37370.1	cytochrome p450 family / cytochrome P450
POPLARP141406	22	0.0426993	0.283322	0.431845	0.457269	0.254407	grail3.0049031801	At5g05690.1	cytochrome p450
POPLARP078981	22	0.00758505	-0.155597	-0.18859	-0.305225	-0.129814	eugene3.00160432	At5g06900.1	cytochrome p450 family /
POPLARP064128	22	-0.234208	-0.358418	-0.41667	-0.456327	-0.237433	eugene3.00102309	At5g08540.1	putative protein / similar to unknown protein (pir||T27191);supported by full-length cDNA: Ceres:249722.
POPLARP133259	22	0.179831	0.294217	0.374983	0.458011	0.214117	grail3.0013029702	At5g11500.1	putative protein / various predicted proteins
POPLARP133220	22	0.15064	0.165156	0.353546	0.396737	0.15397	grail3.0013022001	At5g11760.1	putative protein / ; supported by cDNA: gi_15810189_gb_AY056109.1_
POPLARP051861	22	-0.217479	-0.355662	-0.723402	-0.751229	-0.228241	eugene3.00060985	At5g35460.1	putative protein / similar to unknown protein (pir||T40675); supported by cDNA: gi_14335067_gb_AY037213.1_
POPLARP238172	22	0.450692	0.30255	0.292717	0.205664	0.449568	eugene3.35390002	No Hits
POPLARP242506	22	0.516086	-0.0274937	-0.0286412	-0.0584428	0.0316875	fgenesh4_kg.C_scaffold_131000003	No Hits
POPLARP265505	22	-0.450677	-0.926084	-1.00568	-1.0102	-0.781474	grail3.0044016101	No Hits
POPLARP391067	22	-0.172861	-0.66701	-0.844784	-1.00075	-0.563973	Expressed sequence tag	No Hits
POPLARP391168	22	0.923285	0.0192602	0.0154986	-0.00603	0.0590042	Expressed sequence tag	No Hits
POPLARP281235	23	-0.473058	-0.101572	-0.167902	-0.0966987	-0.115651	gw1.217.28.1	At1g29740.1	receptor-like serine/threonine kinase
POPLARP109500	23	-0.0704245	-0.198671	-0.155841	-0.321539	-0.197793	fgenesh4_pg.C_LG_X002084	At3g10440.1	hypothetical protein / predicted by genscan+
POPLARP220610	23	0.570347	0.0681688	0.26777	0.0549575	0.13848	eugene3.03820001	At3g14470.1	disease resistance protein (NBS-LRR class)
POPLARP253376	23	-0.260557	-0.471987	-0.343304	-0.495931	-0.435285	fgenesh4_pg.C_scaffold_223000004	At3g14470.1	disease resistance protein (NBS-LRR class)
POPLARP279956	23	-0.74692	-0.0158254	-0.0689152	0.0107775	-0.0182156	gw1.1935.4.1	At3g25810.1	myrcene/ocimene synthase
POPLARP289262	23	0.575923	0.0465123	0.182411	0.0362636	0.117141	gw1.660.7.1	At4g02600.1	AtMlo-h1-like protein / ; supported by cDNA: gi_18175952
POPLARP295757	23	-0.125206	-0.483376	-0.217559	-0.500064	-0.451681	eugene3.00110966	At4g27220.1	disease resistance protein (NBS-LRR class)
POPLARP157379	23	-0.0238687	-0.223308	-0.212296	-0.435323	-0.218321	gw1.III.1812.1	At5g13930.1	chalcone synthase (naringenin-chalcone synthase) (testa 4 protein) (sp|P13114) / ;supported by full-length cDNA: Ceres:38370.
POPLARP301774	23	-0.649657	0.00544285	-0.127423	0.0255825	-0.0489979	fgenesh4_pg.C_LG_I001216	At5g22860.1	prolylcarboxypeptidase-like protein / ;supported by full-length cDNA: Ceres:122449.
POPLARP299888	23	-0.259935	-0.00944608	-0.1203	-0.0052442	-0.0501766	eugene3.07310002	At5g45470.1	putative protein / similar to unknown protein (pir||T04430)
POPLARP063623	23	0.068166	-0.605518	-0.313768	-0.633031	-0.546193	eugene3.00101866	No Hits
POPLARP077508	23	-0.447838	0.11134	-0.190541	0.183836	-0.0592008	eugene3.00150989	No Hits
POPLARP145843	23	-0.131839	-0.437908	-0.313497	-0.85127	-0.391348	grail3.0115001901	No Hits
POPLARP391307	23	0.0750651	0.576986	0.381701	0.767645	0.465063	Expressed sequence tag	No Hits
POPLARP244023	24	-0.00472099	-0.75078	-0.400026	-0.074842	-0.28147	fgenesh4_pg.C_scaffold_120000037	At1g03670.1	hypothetical protein / similar to hypothetical protein GB:Z97336
POPLARP155900	24	-0.184214	-0.347629	-0.316831	-0.216784	-0.217738	gw1.II.4176.1	At1g21065.1	Expressed protein / ; supported by full-length cDNA: Ceres: 28829.
POPLARP246372	24	0.0174183	-0.710885	-0.381307	-0.0367219	-0.109897	fgenesh4_pg.C_scaffold_14215000001	At1g47890.1	disease resistance protein family / contains leucine rich-repeat domains Pfam:PF00560
POPLARP159857	24	0.0384903	0.399629	0.386576	0.0709464	0.0720356	gw1.IV.2323.1	At1g61120.1	terpene synthase/cyclase family / similar to S-linalool synthase GI:1491939 from [Clarkia breweri][PMID: 8768373]; supported by cDNA: gi_16604624_gb_AY059757.1_
POPLARP244604	24	0.293981	0.78808	0.678494	0.512846	0.53359	fgenesh4_pg.C_scaffold_12495000001	At1g61300.1	disease resistance protein (NBS-LRR class)
POPLARP128379	24	0.202933	0.494585	0.457133	0.396839	0.422357	grail3.0003015102	At1g75840.1	GTP binding protein (ARAC5) / identical to rac-like GTP-binding protein (ARAC5) SP:Q38937 [Arabidopsis thaliana (Mouse-ear cress)]; supported by cDNA: gi_1293667_gb_U52350.1_ATU52350
POPLARP267999	24	0.0477296	0.375028	0.3294	0.246776	0.310115	grail3.0202001702	At1g79040.1	photosystem II polypeptide
POPLARP011213	24	-0.528756	0.108771	-0.226216	-0.320097	-0.25865	estExt_Genewise1_v1.C_LG_XV3476	At3g02680.1	hypothetical protein / predicted by genefinder
POPLARP192165	24	0.138613	-0.875165	-0.461906	-0.149068	-0.274297	gw1.XV.927.1	At3g18080.1	glycosyl hydrolase family 1 / similar to beta-glucosidase BGQ60 precursor GB:A57512 [Hordeum vulgare];supported by full-length cDNA: Ceres:11984.
POPLARP295097	24	0.476128	0.122368	0.244641	0.37059	0.325599	eugene3.00080197	At3g18670.1	hypothetical protein / predicted by genscan+
POPLARP003854	24	0.26278	1.25012	1.21073	0.802882	0.902101	estExt_Genewise1_v1.C_LG_IX2088	At3g48690.1	putative protein / PrMC3 - Pinus radiata
POPLARP105125	24	0.379395	0.779946	0.728556	0.457126	0.495102	fgenesh4_pg.C_LG_VIII000310	At3g54960.1	protein disulfide-isomerase-like protein / protein disulphide isomerase
POPLARP324881	24	-0.00281367	0.332219	0.295437	0.201362	0.230413	gw1.120.161.1	At4g08850.1	receptor protein kinase-like protein / receptor protein kinase-like protein - Arabidopsis thaliana
POPLARP266498	24	0.82856	0.0898447	0.151494	0.683393	0.251185	grail3.0123001401	At4g25760.1	expressed protein / hypothetical protein - Arabidopsis thaliana
POPLARP307495	24	0.955469	1.93685	1.89384	1.78231	1.82731	fgenesh4_pg.C_LG_XIX000054	At4g27220.1	disease resistance protein (NBS-LRR class)
POPLARP169811	24	-0.544045	-0.0991683	-0.303525	-0.54343	-0.412185	gw1.VI.330.1	At4g30660.1	stress responsive protein homolog / low temperature and salt responsive protein LTI6A - Arabidopsis thaliana
POPLARP060428	24	-0.416449	-0.132154	-0.185003	-0.390931	-0.358142	eugene3.00091074	At5g19440.1	cinnamyl-alcohol dehydrogenase - like protein / cinnamyl-alcohol dehydrogenase
POPLARP013564	24	-0.439078	0.0492665	0.0169863	-0.223107	-0.00830069	estExt_fgenesh4_pg.C_LG_I1200	At5g22000.1	Expressed protein / ; supported by cDNA: gi_11762135_gb_AF324994.1_AF324994
POPLARP011045	24	0.45359	1.31155	1.16249	1.02654	1.10329	estExt_Genewise1_v1.C_LG_XV2341	At5g23670.1	serine palmitoyltransferase / ; supported by cDNA: gi_15292790_gb_AY050829.1_
POPLARP156754	24	0.626049	0.0904992	0.142218	0.239256	0.174491	gw1.III.1126.1	At5g24270.1	calcium sensor homolog (gb|AAC26110.1) / ; supported by cDNA: gi_11065946_gb_AF192886.1_AF192886
POPLARP067666	24	0.180396	1.18451	1.10787	0.910444	0.966903	eugene3.00120306	At5g24490.1	putative protein / contains similarity to ribosomal protein 30S subunit; supported by cDNA: gi_13877770_gb_AF370148.1_AF370148
POPLARP327492	24	0.0482001	0.35346	0.159299	0.135014	0.157667	gw1.16137.5.1	At5g36930.1	disease resistance protein (TIR-NBS-LRR class)
POPLARP092634	24	-0.039386	0.432217	0.306034	0.0538869	0.0642121	fgenesh4_pg.C_LG_II002416	At5g48850.1	putative protein / similar to unknown protein (gb|AAC72543.1)
POPLARP284785	24	0.0196608	-0.266113	-0.0664998	-0.0264454	-0.0427131	gw1.3897.5.1	At5g60440.1	MADS-box protein / various predicted MADS box proteins
POPLARP037611	24	0.412987	-0.00982658	0.14652	0.3564	0.30994	eugene3.00012098	No Hits
POPLARP212051	24	-0.862094	-0.475539	-0.536144	-0.615671	-0.571251	eugene3.01200007	No Hits
POPLARP219959	24	0.0638888	0.580975	0.571434	0.0672009	0.0992508	eugene3.03050002	No Hits
POPLARP116260	24	-0.390581	-1.01248	-0.850486	-0.723051	-0.792722	fgenesh4_pg.C_LG_XVI000064	No Hits
POPLARP268229	24	0.318223	0.167542	0.217126	0.254687	0.227817	grail3.0245000201	No Hits
POPLARP391273	24	-0.843794	-0.0501501	-0.246192	-0.511189	-0.307518	Expressed sequence tag	No Hits
POPLARP391205	24	-0.433809	0.00419233	-0.0579445	-0.292683	-0.23036	Expressed sequence tag	No Hits
POPLARP391634	24	-0.0330801	-0.55032	-0.339423	-0.207478	-0.262678	Expressed sequence tag	No Hits
POPLARP391415	24	0.190564	0.807177	0.381772	0.211726	0.305598	Expressed sequence tag	No Hits
POPLARP005855	25	0.0577694	-0.00418683	0.382565	0.227094	0.328282	estExt_Genewise1_v1.C_LG_VII0750	At1g06070.1	bZIP protein / similar to transcriptional activator RF2a GB:AF005492 GI:2253277 from [Oryza sativa];supported by full-length cDNA: Ceres:17213.
POPLARP151273	25	0.0977585	0.0875252	0.362592	0.169963	0.324723	gw1.I.7711.1	At1g27385.1	Expressed protein / ; supported by full-length cDNA: Ceres: 39286.
POPLARP277755	25	-0.443266	-0.270787	-0.653976	-0.510902	-0.558699	gw1.158.183.1	At1g53840.1	pectinesterase family / contains Pfam profile: PF01095 pectinesterase ;supported by full-length cDNA: Ceres:41374.
POPLARP202863	25	-0.0054513	-0.00197493	-0.424541	-0.0209326	-0.0922769	estExt_fgenesh4_pg.C_440149	At1g54320.1	membrane protein common family / Similar to GI:11994416; GI:4966357; GI:4835763; GI:9757735 from [Arabidopsis thaliana]; supported by cDNA: gi_15010741_gb_AY045672.1_
POPLARP002836	25	0.311088	0.0974525	0.731663	0.655446	0.717807	estExt_Genewise1_v1.C_LG_III2262	At1g61700.1	RNA polymerase II subunit (hsRPB10)
POPLARP154315	25	0.254017	0.118375	0.522996	0.372578	0.517177	gw1.II.2365.1	At1g66430.1	fructokinase
POPLARP128014	25	-0.112218	-0.0376277	-0.463513	-0.307561	-0.363318	grail3.0002058101	At1g75310.1	unknown protein /
POPLARP325377	25	-0.163653	-0.0535078	-0.453903	-0.278634	-0.29403	gw1.1266.2.1	At2g27600.1	putative ATPase / skd1 family; supported by full-length cDNA: Ceres:3818.
POPLARP014634	25	-0.414897	-0.327991	-0.978299	-0.82639	-0.945645	estExt_fgenesh4_pg.C_LG_II0397	At2g30620.1	histone H1 / ;supported by full-length cDNA: Ceres:1820.
POPLARP230242	25	-0.881454	-0.838017	-1.05126	-0.888307	-0.993344	eugene3.17410001	At2g30950.1	FtsH protease (VAR2) / identical to zinc dependent protease VAR2 GI:7650138 from [Arabidopsis thaliana]
POPLARP059089	25	-0.218741	-0.187549	-0.312773	-0.22495	-0.238169	eugene3.00090172	At2g36300.1	expressed protein / ;supported by full-length cDNA: Ceres:114613.
POPLARP304988	25	0.00577365	0.0651785	-0.65391	-0.0762026	-0.08113	fgenesh4_pg.C_LG_VII000031	At2g43870.1	polygalacturonase
POPLARP201667	25	0.338154	0.278465	0.536642	0.357153	0.40726	estExt_fgenesh4_pg.C_1700012	At2g44100.1	GDP dissociation inhibitor / identical to GB:D83531;supported by full-length cDNA: Ceres:29536.
POPLARP175955	25	-0.0412876	-0.0792195	0.651338	0.0505899	0.106209	gw1.X.1103.1	At3g04400.1	ribosomal protein L17
POPLARP181687	25	-0.0667992	-0.126218	0.618813	-0.00616217	0.00014728	gw1.XI.61.1	At3g04400.1	ribosomal protein L17
POPLARP192766	25	-0.132779	-0.1184	-0.471149	-0.176671	-0.250076	gw1.XVI.1854.1	At3g10140.1	putative RecA protein / similar to RecA protein GB:BAA78779 [Rhodopseudomonas palustris]; supported by cDNA: gi_18996121
POPLARP330543	25	-0.146772	-0.11357	-0.613278	-0.271455	-0.319817	gw1.269.11.1	At3g14470.1	disease resistance protein (NBS-LRR class)
POPLARP281253	25	0.219471	0.127324	0.406682	0.26861	0.325066	gw1.217.9.1	At3g14840.2	receptor-like serine/threonine kinase
POPLARP025007	25	-0.0460991	0.0186953	-0.527674	-0.0511953	-0.134834	estExt_fgenesh4_pg.C_LG_XV0383	At3g17950.1	hypothetical protein / predicted by genemark.hmm
POPLARP163390	25	-0.249634	-0.215018	-0.534977	-0.348897	-0.356842	gw1.IX.3660.1	At3g20070.1	hypothetical protein / predicted by genemark.hmm; supported by cDNA: gi_17380795
POPLARP179095	25	0.21609	0.193612	0.578465	0.245053	0.268737	gw1.X.5883.1	At3g22422.1	Expressed protein / ; supported by full-length cDNA: Ceres: 39832.
POPLARP176491	25	0.0971328	0.00128519	0.44354	0.203587	0.333671	gw1.X.197.1	At3g25920.1	50S ribosomal protein L15
POPLARP282517	25	-0.111943	0.218123	-0.803226	-0.174296	-0.245241	gw1.28.1076.1	At3g52870.1	putative protein / predicted proteins
POPLARP186992	25	-0.0100304	0.0259768	-0.333243	-0.0706203	-0.0969039	gw1.XIV.2520.1	At3g53760.1	putative protein / 85p protein - Medicago truncatula
POPLARP283842	25	-0.182315	-0.113398	-0.609117	-0.268776	-0.376655	gw1.305.15.1	At3g54480.1	SKP1 interacting partner 5 (SKIP5) /
POPLARP027347	25	-0.992517	-0.964182	-1.9031	-1.56398	-1.57777	estExt_fgenesh4_pm.C_LG_II0021	At3g57720.1	protein kinase - like protein / S-receptor kinase (EC 2.7.1.-) precursor
POPLARP290176	25	0.051153	0.0788376	-0.32522	-0.0112049	-0.0409185	gw1.744.1.1	At3g59580.1	putative protein / nodule inception protein nin - Lotus japonicus
POPLARP229206	25	0.117558	-0.104291	1.02551	0.331155	0.444225	eugene3.16010001	At3g63520.1	9-cis-epoxycarotenoid dioxygenase [neoxanthin cleavage enzyme](NC1)(NCED1) / identical to putative 9-cis-epoxy-carotenoid dioxygenase [GI:3096910]
POPLARP262662	25	-0.524327	-0.536336	-0.395374	-0.517135	-0.412813	fgenesh4_pg.C_scaffold_88000061	At4g08480.1	putative mitogen-activated protein kinase /
POPLARP025453	25	-0.0670836	-0.134955	0.445945	0.0652049	0.0682315	estExt_fgenesh4_pg.C_LG_XVI0119	At4g15000.1	ribosomal protein / ;supported by full-length cDNA: Ceres:15384.
POPLARP138160	25	-0.00416078	-0.0706186	0.420261	0.141746	0.234382	grail3.0031017601	At4g22000.1	expressed protein / ;supported by full-length cDNA: Ceres:21244.
POPLARP226991	25	-0.271349	-0.252511	-0.488496	-0.383632	-0.431978	eugene3.135310001	At4g27680.1	putative protein / MSP1 protein
POPLARP289117	25	-0.0997567	-0.0825673	-0.561692	-0.114976	-0.128858	gw1.66.585.1	At4g38270.1	putative protein / other predicted Arabidopsis thaliana proteins
POPLARP122386	25	0.283528	0.21041	0.501445	0.379835	0.404247	fgenesh4_pm.C_LG_V000599	At4g39170.1	SEC14 - like protein / phosphatidylinositol-phosphatidylcholine transfer protein SEC14
POPLARP054541	25	-0.245166	-0.110703	-0.344985	-0.32041	-0.33411	eugene3.00070549	At4g39840.1	putative protein / ; supported by cDNA: gi_18175808
POPLARP288004	25	-0.00319704	-0.0131266	0.362921	0.0535047	0.13864	gw1.598.1.1	At5g06410.1	putative protein / similar to unknown protein (sp|P36540)
POPLARP005684	25	-0.269573	-0.171961	-0.70335	-0.336525	-0.357762	estExt_Genewise1_v1.C_LG_VI2808	At5g11850.1	MAP3K delta-1 protein kinase / ; supported by cDNA: gi_18700074
POPLARP027606	25	0.243093	0.052304	0.483021	0.283789	0.33862	estExt_fgenesh4_pm.C_LG_II0402	At5g14320.1	ribosomal protein precursor - like / ribosomal protein S13 precursor
POPLARP091782	25	-0.242141	-0.176581	-0.541014	-0.291114	-0.321277	fgenesh4_pg.C_LG_II001656	At5g24470.1	putative protein / contains similarity to two-component response regulator protein; supported by cDNA: gi_10281005_dbj_AB046955.1_AB046955
POPLARP012430	25	0.265744	0.0527452	0.603975	0.519254	0.563666	estExt_fgenesh4_kg.C_LG_II0004	At5g42190.1	E3 ubiquitin ligase SCF complex subunit
POPLARP049872	25	-0.0129313	-0.0549367	0.440879	0.134623	0.136229	eugene3.00051631	At5g42820.1	splicing factor U2AF small subunit
POPLARP008531	25	1.34011	1.09619	1.74774	1.6961	1.71048	estExt_Genewise1_v1.C_LG_XI3222	At5g45775.2	Expressed protein /
POPLARP243676	25	-0.449002	-0.598459	-0.240722	-0.39393	-0.290926	fgenesh4_pg.C_scaffold_118000002	At5g46720.1	unknown protein /
POPLARP264550	25	0.711963	0.578131	1.13257	0.992827	1.12017	fgenesh4_pm.C_scaffold_86000007	At5g51280.1	DEAD-box protein abstrakt
POPLARP204176	25	0.3626	0.153766	0.598313	0.426884	0.526576	estExt_fgenesh4_pm.C_1630013	At5g56940.1	30S ribosomal protein S16 / ; supported by full-length cDNA: Ceres: 20539.
POPLARP275672	25	0.156987	-0.0867001	0.772249	0.228132	0.232014	gw1.13504.1.1	At5g60670.1	60S ribosomal protein L12 - like / 60S RIBOSOMAL PROTEIN L12 (like)
POPLARP296559	25	-0.0245592	0.0471383	-0.304178	-0.0980439	-0.115861	eugene3.00150846	At5g61990.1	putative protein / various predicted proteins
POPLARP031421	25	-0.37719	-0.173694	-0.996695	-0.566587	-0.602928	estExt_fgenesh4_pm.C_LG_X0276	At5g64560.1	putative protein / contains similarity to unknown protein (emb|CAB89361.1);supported by full-length cDNA: Ceres:106187.
POPLARP072966	25	0.292798	0.0730627	0.665954	0.528406	0.594817	eugene3.00140044	At5g65840.1	unknown protein / ; supported by cDNA: gi_20466749
POPLARP206640	25	0.237004	0.217149	0.509506	0.351808	0.375354	eugene3.00400017	No Hits
POPLARP209119	25	0.0565519	0.0219729	0.260865	0.14683	0.175971	eugene3.00640241	No Hits
POPLARP216731	25	0.0141324	0.0691912	-0.352722	-0.0106176	-0.0180086	eugene3.01690002	No Hits
POPLARP219215	25	-0.586224	0.0655034	-0.954787	-0.587628	-0.594217	eugene3.02400015	No Hits
POPLARP251779	25	-0.239122	0.0792826	-0.600862	-0.290789	-0.301809	fgenesh4_pg.C_scaffold_2024000001	No Hits
POPLARP263264	25	-0.0667823	-0.0443305	-0.560862	-0.237667	-0.282236	fgenesh4_pg.C_scaffold_982000003	No Hits
POPLARP133026	25	-0.0624619	-0.0410963	-0.376243	-0.206888	-0.210098	grail3.0012041901	No Hits
POPLARP140762	25	-1.44598	-0.0138372	-1.75131	-1.46756	-1.51203	grail3.0047000501	No Hits
POPLARP040448	26	-0.00824073	-0.0505611	-0.32494	-0.132023	0.0470611	eugene3.00021015	At1g09880.1	hypothetical protein / similar to LG27/30-like gene GB:CAB45078
POPLARP156139	26	0.0383126	-0.0613684	-0.288003	-0.0762941	0.0435648	gw1.II.605.1	At1g10240.1	expressed protein / ; supported by cDNA: gi_15983441_gb_AF424595.1_AF424595
POPLARP286080	26	0.170658	0.176031	0.444016	0.22536	0.0822668	gw1.41.462.1	At1g33970.1	expressed protein / ;supported by full-length cDNA: Ceres:37204.
POPLARP140267	26	0.0138792	0.00673439	-0.564652	-0.123848	0.0389971	grail3.0042001101	At1g48540.1	unknown protein /
POPLARP057032	26	0.0445585	0.113062	0.476356	0.30156	-0.0271085	eugene3.00080785	At1g50300.1	RRM-containing RNA-binding protein
POPLARP152623	26	-0.0150996	-0.0617388	-0.728271	-0.0887983	-0.00518727	gw1.I.9408.1	At1g52630.1	unknown protein / ; supported by cDNA: gi_18491204
POPLARP043705	26	0.02935	0.439346	0.879311	0.526267	-0.165078	eugene3.00031141	At1g64500.1	peptide transporter
POPLARP077388	26	-0.0138383	-0.0495636	-0.379499	-0.188514	0.00156183	eugene3.00150935	At1g69545.1	similar to disease resistance protein (TIR-NBS-LRR class)
POPLARP057632	26	-0.0508367	-0.133887	-0.449969	-0.208661	-0.0101314	eugene3.00081202	At1g70950.1	hypothetical protein / predicted by genemark.hmm
POPLARP183021	26	-0.0448149	-0.0516808	-0.283917	-0.11639	-0.0433446	gw1.XII.21.1	At1g74160.1	unknown protein /
POPLARP277795	26	0.00895988	0.146261	0.492735	0.192159	-0.0624748	gw1.158.7.1	At2g05940.1	putative protein kinase / contains a protein kinase domain profile (PDOC00100); supported by cDNA: gi_15810412_gb_AY056245.1_
POPLARP197142	26	0.105794	0.102321	-0.467217	-0.0566967	0.191027	gw1.XVIII.49.1	At2g26590.1	expressed protein / similar to glycoprotein SP|Q16186|G100_HUMAN; supported by cDNA: gi_13926226_gb_AF372873.1_AF372873
POPLARP092256	26	-0.113347	-0.176212	-0.331209	-0.184915	-0.0466919	fgenesh4_pg.C_LG_II002083	At2g32415.1	hypothetical protein /
POPLARP035698	26	-0.0922084	-0.134369	-0.514947	-0.140478	-0.0483534	eugene3.00010268	At3g07300.1	hypothetical protein /
POPLARP150827	26	0.0484424	0.0113506	-0.571288	-0.0478688	0.0884598	gw1.I.7.1	At3g12810.1	Snf2-related CBP activator protein
POPLARP203746	26	-0.0925541	-0.127599	-0.492586	-0.141496	-0.0561334	estExt_fgenesh4_pg.C_970030	At3g13730.1	cytochrome P450
POPLARP175409	26	0.228554	0.215732	0.174893	0.202016	0.285102	gw1.VIII.669.1	At3g22422.1	Expressed protein / ; supported by full-length cDNA: Ceres: 39832.
POPLARP174470	26	0.101848	0.201545	0.454698	0.222387	0.0510069	gw1.VIII.2455.1	At3g26570.1	phosphate transporter
POPLARP222306	26	0.0400131	-0.505914	-0.905807	-0.542676	0.0515058	eugene3.07050001	At3g47580.1	leucine-rich repeat transmembrane protein kinase
POPLARP222183	26	-0.0902904	-0.136975	-0.395507	-0.194167	-0.027952	eugene3.06830003	At3g52570.1	putative protein / similarity hypothetical protein T5L19.160 -Arabidopsis thaliana
POPLARP073696	26	0.549342	0.553217	2.13503	0.734952	0.415802	eugene3.00140402	At3g55570.1	putative protein / predicted protein
POPLARP139997	26	-0.00585083	-0.0114417	-0.31254	-0.13285	0.0508312	grail3.0039008001	At4g00335.1	Expressed protein / ; supported by full-length cDNA: Ceres: 36326.
POPLARP186851	26	0.24756	0.332275	0.400544	0.383497	0.097857	gw1.XIV.2250.1	At4g01940.1	putative NifU-like metallocluster assembly factor / similar to apricot NifU homolog partial CDS
POPLARP086714	26	0.0491279	0.0405535	-0.339594	0.0129549	0.0904128	fgenesh4_pg.C_LG_I000905	At4g11400.1	putative protein / hypothetical protein - Arabidopsis thaliana
POPLARP100755	26	-0.31403	-0.32694	-0.489777	-0.43071	-0.105278	fgenesh4_pg.C_LG_VI000112	At4g12570.1	polyubiquitin-like protein / polyubiquitin 6 - red alga (Gracilaria verrucosa)
POPLARP291460	26	-0.0315769	-0.0878295	-0.206817	-0.125625	-0.0145554	gw1.88.58.1	At4g13870.1	putative protein / WRN
POPLARP241320	26	-0.0791945	-0.120626	-0.390924	-0.180717	-0.0349164	eugene3.77720001	At4g29790.1	putative protein / predicted protein
POPLARP126416	26	0.0154824	-0.033125	-0.298488	-0.102489	0.0664235	fgenesh4_pm.C_LG_XVIII000330	At4g30510.1	putative protein / several hypothetical proteins
POPLARP121897	26	-0.0976519	-0.118817	-0.310123	-0.24554	-0.0509483	fgenesh4_pm.C_LG_IX000514	At4g34900.1	xanthine dehydrogenase / xanthine dehydrogenase
POPLARP099634	26	-0.0605443	-0.0771623	-0.416889	-0.157354	-0.0454547	fgenesh4_pg.C_LG_V000641	At4g37860.1	hypothetical protein /
POPLARP300173	26	-0.0194837	-0.0680586	-0.284998	-0.0855079	0.153495	eugene3.107870001	At5g01110.1	putative protein / crp1 protein
POPLARP205720	26	-0.0247203	-0.0700879	-0.385763	-0.248038	-0.0045375	eugene3.00280304	At5g03730.1	SERINE/THREONINE-PROTEIN KINASE CTR1 / ; supported by cDNA: gi_166679
POPLARP039351	26	-0.186196	-0.265308	-0.387709	-0.315898	-0.119413	eugene3.00020321	At5g10860.1	putative protein / 110K5.11
POPLARP158866	26	-0.0197029	-0.0515486	-0.288568	-0.244179	0.0120316	gw1.III.811.1	At5g13640.1	putative protein / contains similarity to unknown protein (ref NP_014405.1); supported by cDNA: gi_15450694_gb_AY052715.1_
POPLARP160654	26	0.0255762	-0.047447	-0.252926	-0.0537118	0.052392	gw1.IV.3592.1	At5g16630.1	putative protein / contains similarity to DNA repair protein; supported by cDNA: gi_17065357
POPLARP019798	26	-0.052596	-0.101478	-0.384585	-0.161589	-0.0522106	estExt_fgenesh4_pg.C_LG_VI1472	At5g21900.1	similar to DNA excision repair protein / temporary automated functional assignment
POPLARP191427	26	0.0428467	-0.0300449	-0.313269	-0.0338594	0.0982977	gw1.XV.298.1	At5g24320.1	putative protein / contains similarity to unknown protein (gb|AAF19687.1)
POPLARP291218	26	-0.0301333	-0.155865	-0.713046	-0.274657	0.0247104	gw1.867.6.1	At5g25930.1	receptor-like protein kinase - like / receptor-like protein kinase 5
POPLARP168984	26	0.00457847	-0.166969	-0.621166	-0.267433	0.0788151	gw1.VI.1972.1	At5g25930.1	receptor-like protein kinase - like / receptor-like protein kinase 5
POPLARP103541	26	0.0762724	0.0322005	-0.503258	-0.0853909	0.155674	fgenesh4_pg.C_LG_VII000258	At5g54650.1	putative protein / contains similarity to unknown protein (gb|AAF64546.1); supported by cDNA: gi_14596026_gb_AY042801.1_
POPLARP233259	26	-0.00320549	-0.112031	-0.251497	-0.131789	0.017722	eugene3.220830001	gi|47574052|ref|ZP_00244089.1|	COG0583: Transcriptional regulator [Rubrivivax gelatinosus PM1]
POPLARP036319	26	-0.0471897	-0.021397	0.309883	0.0342089	-0.259766	eugene3.00010810	No Hits
POPLARP047343	26	0.020414	-0.0204	-0.562256	-0.113425	0.104542	eugene3.00050027	No Hits
POPLARP250080	26	-0.065809	-0.125181	-0.380282	-0.153696	-0.0628257	fgenesh4_pg.C_scaffold_18272000001	No Hits
POPLARP128225	26	-0.591721	-0.686262	-1.42323	-0.749795	-0.361742	grail3.0003001001	No Hits
POPLARP390834	26	-0.649976	-0.735319	-1.8068	-1.40498	-0.417377	Expressed sequence tag	No Hits
POPLARP391830	26	-0.029133	-0.0823457	-0.648547	-0.35728	0.153459	Expressed sequence tag	No Hits
POPLARP391352	26	0.0302691	-0.119584	-0.505446	-0.231715	0.150648	Expressed sequence tag	No Hits
POPLARP391064	26	0.0638541	0.411512	0.893377	0.500081	0.00610701	Expressed sequence tag	No Hits
POPLARP014924	27	-0.34788	-0.0893214	-0.141496	-0.48648	-0.369257	estExt_fgenesh4_pg.C_LG_II0780	At1g21930.1	hypothetical protein / predicted by genemark.hmm
POPLARP172513	27	-0.33039	-0.397323	-0.339217	-0.250935	-0.293701	gw1.VII.3711.1	At1g43910.1	unknown protein /
POPLARP087294	27	0.209226	-0.169876	0.205375	0.542824	0.282037	fgenesh4_pg.C_LG_I001418	At1g52190.1	peptide transporter
POPLARP139029	27	-0.503177	-0.204031	-0.423915	-0.790799	-0.776133	grail3.0034017401	At1g60710.1	auxin-induced protein
POPLARP014455	27	-0.668256	-0.437605	-0.535469	-0.967618	-0.949319	estExt_fgenesh4_pg.C_LG_II0099	At1g63610.1	unknown protein /
POPLARP128246	27	-0.401263	-0.306109	-0.365098	-0.556076	-0.458242	grail3.0003001601	At1g76560.1	expressed protein / ;supported by full-length cDNA: Ceres:147838.
POPLARP094149	27	-0.239599	0.0105285	-0.124857	-0.5654	-0.516753	fgenesh4_pg.C_LG_III000900	At2g30590.1	WRKY family transcription factor / ; supported by cDNA: gi_13507098_gb_AF272747.1_AF272747
POPLARP274305	27	-0.264961	0.0110566	-0.0965489	-0.603513	-0.45656	gw1.127.187.1	At2g30590.1	WRKY family transcription factor / ; supported by cDNA: gi_13507098_gb_AF272747.1_AF272747
POPLARP292981	27	-0.00169381	-0.737279	-0.244055	0.0438742	0.0279522	estExt_fgenesh4_pg.C_LG_IV1532	At3g12500.1	glycosyl hydrolase family 19 (basic endochitinase) / identical to basic endochitinase precursor SP:P19171 from [Arabidopsis thaliana]; supported by cDNA: gi_15451095_gb_AY054628.1_
POPLARP014688	27	-0.142856	-0.10859	-0.139363	-0.369744	-0.197391	estExt_fgenesh4_pg.C_LG_II0500	At4g02830.1	hypothetical protein / temporary automated functional assignment
POPLARP249088	27	0.398646	0.25616	0.337883	0.522718	0.492829	fgenesh4_pg.C_scaffold_170000022	At5g38365.1	similar to putative Ta11-like non-LTR retroelement protein / temporary automated functional assignment
POPLARP391565	27	-0.160074	0.0640071	-0.152343	-0.278352	-0.243461	Expressed sequence tag	No Hits
POPLARP147234	28	0.0121459	-0.00381494	-0.331367	0.0273894	-0.100502	gw1.I.1805.1	At2g41900.1	putative CCCH-type zinc finger protein / also an ankyrin-repeat protein; supported by cDNA: gi_14335105_gb_AY037232.1_
POPLARP232259	28	0.0384254	-0.00553023	-0.492702	0.0692911	-0.0316133	eugene3.204340001	At4g08850.1	receptor protein kinase-like protein / receptor protein kinase-like protein - Arabidopsis thaliana
POPLARP032782	29	-0.631033	-0.657438	-1.06985	-1.02884	-1.14709	estExt_fgenesh4_pm.C_LG_XIV0336	At1g02890.1	hypothetical protein / predicted by genemark.hmm
POPLARP152963	29	-0.00550564	0.233236	0.396134	0.358488	0.401931	gw1.I.9854.1	At1g10910.1	membrane-associated salt-inducible protein isolog /
POPLARP139741	29	0.145794	0.272887	0.41934	0.274743	0.438101	grail3.0038004701	At1g36730.1	Eukaryotic translation initiation factor 5
POPLARP128546	29	0.0586385	0.079057	0.229071	0.183448	0.354561	grail3.0003026102	At1g45000.1	26S proteasome regulatory particle triple-A ATPase subunit4
POPLARP274822	29	0.0379204	-0.0999294	-0.158024	-0.154304	-0.340802	gw1.130.90.1	At1g49570.1	peroxidase
POPLARP096213	29	0.175495	0.368054	0.460469	0.41539	0.606223	fgenesh4_pg.C_LG_IV000633	At1g71090.1	expressed protein / ; supported by cDNA: gi_15028380_gb_AY045993.1_
POPLARP056468	29	1.03058	1.16256	1.40863	1.33032	1.5892	eugene3.00080432	At1g75270.1	dehydroascorbate reductase
POPLARP121443	29	0.769629	1.08481	1.3013	1.18317	1.39898	fgenesh4_pm.C_LG_IV000391	At2g03820.1	putative nonsense-mediated mRNA decay protein / ; supported by cDNA: gi_15810402_gb_AY056240.1_
POPLARP029177	29	0.109325	-0.341605	-0.684834	-0.347354	-0.701091	estExt_fgenesh4_pm.C_LG_IX0405	At2g23970.1	unknown protein /
POPLARP285402	29	-0.00743671	0.00575206	0.227752	0.170423	0.376046	gw1.40.638.1	At2g26550.1	heme oxygenase 2 (HO2) /
POPLARP004765	29	0.113948	0.519564	1.17847	1.01318	1.21417	estExt_Genewise1_v1.C_LG_V1774	At2g34430.1	photosystem II type I chlorophyll a /b binding protein / ; supported by full-length cDNA: Ceres: 23727.
POPLARP008512	29	0.175972	0.199935	0.447068	0.312928	0.481809	estExt_Genewise1_v1.C_LG_XI3130	At2g34480.1	60S ribosomal protein L18A / ; supported by cDNA: gi_14596030_gb_AY042803.1_
POPLARP094900	29	0.113871	0.0166489	-0.229376	-0.133871	-0.323589	fgenesh4_pg.C_LG_III001537	At2g36430.1	hypothetical protein / predicted by genscan and genefinder; supported by cDNA: gi_18377794
POPLARP188693	29	0.534179	0.272874	0.228099	0.234804	0.137675	gw1.XIX.1560.1	At2g40460.1	putative PTR2 family peptide transporter / ; supported by cDNA: gi_17380881
POPLARP153128	29	0.0319229	-0.0618158	-0.510815	-0.303806	-0.514454	gw1.II.1103.1	At2g45770.1	putative signal recognition particle receptor (alpha subunit) / ; supported by cDNA: gi_15293184_gb_AY051026.1_
POPLARP041586	29	0.211368	0.299632	0.394933	0.392454	0.397056	eugene3.00021652	At2g46735.1	Expressed protein / ; supported by full-length cDNA: Ceres: 105240.
POPLARP219919	29	0.474028	-0.0099145	-0.0868229	-0.0794232	-0.148115	eugene3.02980008	At3g05660.1	disease resistance protein family / contains leucine rich-repeat (LRR) domains Pfam:PF00560
POPLARP325237	29	-0.0227788	-0.00242167	0.253535	0.177848	0.282951	gw1.124.40.1	At3g09010.1	putative receptor ser/thr protein kinase / similar to receptor kinase GB:S70769 [Arabidopsis thaliana]; supported by full-length cDNA: Ceres: 124301.
POPLARP287059	29	0.142753	0.0941962	-0.346221	-0.252191	-0.572138	gw1.4516.1.1	At3g11080.1	disease resistance protein family / contains leucine rich-repeat domains Pfam:PF00560
POPLARP026859	29	-0.141794	0.186876	0.315721	0.241276	0.446472	estExt_fgenesh4_pm.C_LG_I0505	At3g26410.1	expressed protein / ; supported by cDNA: gi_15293218_gb_AY051043.1_
POPLARP094933	29	0.324109	-0.401188	-1.40406	-1.38473	-1.80384	fgenesh4_pg.C_LG_III001541	At3g50170.1	putative protein / various predicted genes
POPLARP193228	29	0.862873	0.0903714	-0.177466	-0.0857928	-0.289375	gw1.XVI.2527.1	At3g52720.1	carbonic anhydrase (CAH1) / ; supported by cDNA: gi_15450772_gb_AY054466.1_
POPLARP033534	29	0.112109	0.125907	0.149046	0.147055	0.485767	estExt_fgenesh4_pm.C_LG_XVII0002	At3g59800.1	hypothetical protein /
POPLARP029617	29	0.162647	-0.0444665	-0.238644	-0.139688	-0.57933	estExt_fgenesh4_pm.C_LG_V0494	At3g63200.1	putative protein / latex protein allergen Hev b 7 - Hevea brasiliensis
POPLARP321475	29	-0.0360646	0.626187	0.838765	0.628235	0.912189	fgenesh4_pm.C_LG_IV000044	At4g21410.1	serine threonine kinase - like protein / ; supported by cDNA: gi_18650593
POPLARP343705	29	0.395643	0.729369	0.966791	0.881378	1.00591	gw1.X.4478.1	At4g21410.1	serine threonine kinase - like protein / ; supported by cDNA: gi_18650593
POPLARP256807	29	-0.130433	-0.262611	-0.382851	-0.3434	-0.492347	fgenesh4_pg.C_scaffold_3867000001	At4g27190.1	disease resistance protein (NBS-LRR class)
POPLARP133431	29	0.0451779	0.169977	0.3966	0.265936	0.590735	grail3.0013044701	At4g31990.1	aspartate aminotransferase / ;supported by full-length cDNA: Ceres:33414.
POPLARP200715	29	0.33217	-0.308599	-0.799768	-0.675176	-0.888045	estExt_fgenesh4_pg.C_1200063	At4g35160.1	O-methyltransferase
POPLARP256420	29	-0.702989	0.0318869	0.161297	0.070148	0.323865	fgenesh4_pg.C_scaffold_351000001	At4g36220.1	ferulate-5-hydroxylase (FAH1) / ; supported by cDNA: gi_1488254_gb_U38416.1_ATU38416
POPLARP284519	29	0.0655258	0.584564	0.828537	0.801645	0.941227	gw1.3587.2.1	At5g03610.1	putative protein / proline-rich protein APG
POPLARP192890	29	-0.0323921	0.479301	1.05776	0.798784	1.10016	gw1.XVI.2050.1	At5g06570.1	putative protein / similar to unknown protein (gb|AAD04946.2)
POPLARP172697	29	0.252097	0.368823	0.564368	0.471687	0.564773	gw1.VII.3998.1	At5g10490.1	putative protein / hypothetical bacterial proteins; supported by cDNA: gi_15724207_gb_AF412044.1_AF412044
POPLARP010729	29	0.0498806	0.202214	0.315902	0.264111	0.521382	estExt_Genewise1_v1.C_LG_XV0053	At5g24470.1	putative protein / contains similarity to two-component response regulator protein; supported by cDNA: gi_10281005_dbj_AB046955.1_AB046955
POPLARP181578	29	0.0016132	-0.0157372	-0.16239	-0.0921779	-0.43689	gw1.XI.42.1	At5g54370.1	root cap protein 2-like protein /
POPLARP211762	29	0.100367	-0.114987	-0.132874	-0.116688	-0.839194	eugene3.01170074	At5g64700.1	nodulin-like protein /
POPLARP244571	29	0.0452107	0.115532	0.152151	0.136232	0.257431	fgenesh4_pg.C_scaffold_12432000001	gi|51245777|ref|YP_065661.1|	related to two-component system sensory/regulatory protein (Ntr family) [Desulfotalea psychrophila LSv54] >gi|50876814|emb|CAG36654.1| related to two-component system sensory/regulatory protein (Ntr family) [Desulfotalea psychrophila LSv54]
POPLARP063917	29	0.0398814	0.444913	0.735755	0.687778	1.01242	eugene3.00102123	No Hits
POPLARP095261	29	-0.0100082	-0.0544609	-0.220178	-0.201536	-0.281327	fgenesh4_pg.C_LG_III001778	No Hits
POPLARP101483	29	0.0223193	0.197265	0.327249	0.307009	0.395743	fgenesh4_pg.C_LG_VI000588	No Hits
POPLARP111261	29	-0.00713577	0.159409	0.437603	0.323493	0.484384	fgenesh4_pg.C_LG_XII000183	No Hits
POPLARP254823	29	0.116701	0.43032	1.0175	0.925295	1.01767	fgenesh4_pg.C_scaffold_285000002	No Hits
POPLARP016628	30	-0.287134	-0.284817	-0.231136	-0.47604	-0.440305	estExt_fgenesh4_pg.C_LG_III1507	At1g80670.1	mRNA export protein
POPLARP010032	30	-0.441611	-0.321132	-0.185606	-0.452894	-0.445348	estExt_Genewise1_v1.C_LG_XIV2495	At3g52860.1	putative protein /
POPLARP042084	30	0.0170683	0.0366818	0.257404	0.0125046	0.0162749	eugene3.00021935	At4g01720.1	WRKY family transcription factor / similar to wild oat DNA-binding protein ABF2
POPLARP139850	30	0.148655	0.145102	-0.0487801	0.347807	0.320706	grail3.0038017701	At4g05540.1	contains similarity to nonsense-mediated mRNA decay trans-acting factors /
POPLARP216438	30	0.0373455	-0.09811	-0.763308	0.439187	0.134184	eugene3.01660019	At4g26880.1	STIG1 like protein / STIG1 protein - common tobacco
POPLARP064308	30	-0.255349	-0.214899	-0.206517	-0.457629	-0.350691	eugene3.00102432	At4g32610.1	putative protein / pAFD103 mRNA
POPLARP054101	30	-0.0774504	-0.0585772	0.0120209	-0.179109	-0.106416	eugene3.00070271	No Hits
POPLARP224334	30	0.438413	0.377506	0.195134	0.819384	0.817125	eugene3.106450001	No Hits
POPLARP390598	30	0.211276	0.347556	0.518651	0.0427062	0.17326	Expressed sequence tag	No Hits
POPLARP290265	31	-0.893575	-0.130744	-0.228963	-0.429236	0.101254	gw1.7597.1.1	At1g12740.1	cytochrome P450
POPLARP039309	31	-0.0092492	0.0420782	0.0402675	0.0334521	0.180005	eugene3.00020276	At1g19720.1	DYW7 protein / identical to DYW7 protein of unknown function GB:CAA06829 from [Arabidopsis thaliana] (Plant Mol. Biol. 42 (4)
POPLARP014488	31	-0.389548	0.307787	0.205012	-0.0445766	0.758385	estExt_fgenesh4_pg.C_LG_II0162	At1g20225.1	unknown protein / ; supported by cDNA: gi_17065543
POPLARP241182	31	-0.365332	0.022321	-0.0259603	-0.0553516	0.129254	eugene3.75900001	At1g29740.1	receptor-like serine/threonine kinase
POPLARP006444	31	0.285664	0.531891	0.531206	0.471634	0.580502	estExt_Genewise1_v1.C_LG_VIII0704	At3g11400.1	eukaryotic translation initiation factor 3 subunit g (eIF3g) / ; supported by full-length cDNA: Ceres: 39231.
POPLARP082450	31	0.623172	0.0192176	0.0642412	0.104498	-0.0554802	eugene3.00180550	At5g10770.1	nucleoid DNA-binding protein cnd41 - like protein / nucleoid DNA-binding protein cnd41
POPLARP056412	31	0.0684725	0.200696	0.195357	0.194392	0.422586	eugene3.00080405	At5g18610.1	protein kinase -like protein / protein kinase 1
POPLARP271730	31	0.448735	0.0752481	0.0939272	0.226056	-0.146366	grail3.6466000101	At5g22860.1	prolylcarboxypeptidase-like protein / ;supported by full-length cDNA: Ceres:122449.
POPLARP083878	31	0.416002	0.631471	0.558306	0.47446	0.704788	eugene3.00190030	At5g26360.1	chaperonin gamma chain - like protein / chaperonin containing TCP-1 complex gamma chain
POPLARP149163	31	0.00144903	-0.0981954	-0.0789174	-0.0432326	-0.563223	gw1.I.4423.1	At5g55110.1	unknown protein /
POPLARP083139	31	0.500964	-0.163518	-0.133409	0.134582	-0.166231	eugene3.00180945	At5g57880.1	unknown protein /
POPLARP018625	31	0.0783223	0.319736	0.202157	0.189719	0.443315	estExt_fgenesh4_pg.C_LG_V1171	No Hits
POPLARP091766	31	-0.25075	-0.792521	-0.619179	-0.615527	-0.832181	fgenesh4_pg.C_LG_II001649	No Hits
POPLARP128824	31	-0.320918	-0.125615	-0.275364	-0.2877	-0.0977326	grail3.0003058501	No Hits
POPLARP248374	32	0.104969	0.0809229	0.293199	0.364345	0.335771	fgenesh4_pg.C_scaffold_164000003	At1g17820.1	hypothetical protein / predicted by genemark.hmm
POPLARP161123	32	0.200212	0.123842	0.245464	0.335822	0.327319	gw1.IV.436.1	At1g49350.1	expressed protein / ;supported by full-length cDNA: Ceres:117456.
POPLARP002847	32	-0.786894	-0.691399	-1.11045	-1.63227	-1.34733	estExt_Genewise1_v1.C_LG_III2334	At1g67360.2	stress related protein
POPLARP039676	32	-0.269462	-0.16011	-0.417677	-0.534673	-0.423684	eugene3.00020549	At1g67930.1	golgi transport complex protein-related / similar to golgi transport complex protein (GTC90) GB:5453670 [Homo sapiens] (stimulates in vitro Golgi transport J. Biol. Chem. 273 (45)
POPLARP039219	32	-0.604383	-0.474512	-0.693271	-1.31639	-0.96462	eugene3.00020220	At1g75580.1	auxin induced protein
POPLARP001754	32	0.469542	0.359373	0.974815	1.78996	1.77717	estExt_Genewise1_v1.C_LG_II1725	At1g75750.1	expressed protein / ;supported by full-length cDNA: Ceres:9435.
POPLARP153717	32	-0.312866	-0.217028	-0.32813	-0.380166	-0.32999	gw1.II.1709.1	At1g76060.1	unknown protein /
POPLARP128317	32	-0.739757	-0.625188	-0.991302	-1.06251	-1.00327	grail3.0003008702	At1g76200.1	expressed protein / ; supported by full-length cDNA: Ceres: 20257.
POPLARP132928	32	-0.683252	-0.659677	-0.973253	-1.19409	-1.09539	grail3.0012030401	At2g04900.1	expressed protein / ; supported by full-length cDNA: Ceres: 34035.
POPLARP004791	32	-0.280894	-0.0344489	-0.317242	-0.560503	-0.453717	estExt_Genewise1_v1.C_LG_V1924	At2g16980.1	putative tetracycline transporter protein /
POPLARP337722	32	-0.0253192	0.196415	-0.494641	-1.4001	-0.965083	gw1.I.9760.1	At2g21100.1	disease resistance response protein-related/ dirigent protein-related / similar to dirigent protein [Thuja plicata] gi|6694699|gb|AAF25360; similar to disease resistance response protein 206-d [Pisum sativum] gi|508844|gb|AAB18669
POPLARP170538	32	0.0524935	0.0513601	0.115941	0.280121	0.141033	gw1.VI.92.1	At2g26100.1	unknown protein / predicted by genscan
POPLARP090006	32	-0.619183	-0.555034	-0.700373	-0.8252	-0.772838	fgenesh4_pg.C_LG_II000258	At3g49990.1	putative protein / putative protein - Drosophila melanogaster
POPLARP043641	32	0.421131	-0.269203	0.902957	1.27369	0.974013	eugene3.00031090	At3g55570.1	putative protein / predicted protein
POPLARP186988	32	-1.47743	-1.08585	-1.74646	-2.29245	-2.23907	gw1.XIV.2508.1	At4g02390.1	NAD+ ADP-ribosyltransferase /
POPLARP158333	32	-0.734565	-0.0960718	-0.84282	-1.36238	-0.920923	gw1.III.278.1	At4g24130.1	putative protein / predicted proteins
POPLARP307501	32	-0.309314	-0.305006	-0.321461	-0.39963	-0.341235	fgenesh4_pg.C_LG_XIX000056	At4g27220.1	disease resistance protein (NBS-LRR class)
POPLARP285745	32	0.0678541	0.0945907	-0.146304	-0.475581	-0.237982	gw1.41.12.1	At4g35150.1	O-methyltransferase
POPLARP096541	32	0.302606	0.117143	0.460537	0.783533	0.570864	fgenesh4_pg.C_LG_IV000935	At5g24920.1	putative protein / hypothetical proteins - Arabidopsis thaliana
POPLARP145494	32	-0.109097	-0.0698996	-0.284314	-0.34044	-0.294051	grail3.0106006401	gi|26452537|dbj|BAC43353.1|	unknown protein [Arabidopsis thaliana]
POPLARP226180	32	-0.155462	0.102097	-0.42543	-0.546094	-0.454979	eugene3.127660001	No Hits
POPLARP086446	32	-0.298814	-0.204279	-0.336392	-0.485309	-0.456406	fgenesh4_pg.C_LG_I000678	No Hits
POPLARP112563	32	-0.188246	0.146389	-0.278497	-0.660132	-0.466032	fgenesh4_pg.C_LG_XII001289	No Hits
POPLARP139008	32	-0.250867	-0.0543739	-0.425937	-0.823042	-0.640404	grail3.0034010601	No Hits
POPLARP391148	32	-0.120023	0.120578	-0.151826	-0.65855	-0.330747	Expressed sequence tag	No Hits
POPLARP391679	32	-0.0750267	0.00366712	-0.250965	-0.59129	-0.571258	Expressed sequence tag	No Hits
POPLARP391832	32	0.161946	0.0844716	0.264806	0.328771	0.290078	Expressed sequence tag	No Hits
POPLARP027379	33	-0.140536	-0.0186856	-0.0492753	-0.00853824	-0.00978327	estExt_fgenesh4_pm.C_LG_II0108	At1g75680.1	glycosyl hydrolase family 9 / similar to endo-beta-1
POPLARP046389	33	1.05423	0.628179	1.01272	0.104403	0.470123	eugene3.00040855	At2g37630.1	putative MYB family transcription factor / ; supported by cDNA: gi_5823324_gb_AF175996.1_AF175996
POPLARP001447	33	0.535193	0.123176	0.192697	0.0918593	0.111693	estExt_Genewise1_v1.C_LG_II0434	At2g45400.1	putative flavonol reductase /
POPLARP046602	33	-0.362755	-0.516907	-0.4279	-0.681259	-0.584055	eugene3.00041033	At3g28970.1	unknown protein /
POPLARP248589	33	-0.922507	-0.0888191	-0.15863	-0.0196513	-0.0493507	fgenesh4_pg.C_scaffold_165000043	At3g29670.1	anthocyanin 5-aromatic acyltransferase
POPLARP150581	33	0.0911439	0.239851	0.193339	0.38773	0.247549	gw1.I.6615.1	At3g58060.1	putative protein / hypothetical protein F12L6.11 - Arabidopsis thaliana
POPLARP052418	33	0.0121155	0.212198	0.209108	0.430427	0.319932	eugene3.00061326	At4g28080.1	putative protein / 150-kD protein
POPLARP176568	33	-0.119348	-0.507889	-0.428907	-0.85305	-0.633011	gw1.X.2095.1	At5g02140.1	thaumatin-like protein / thaumatin-like protein SCUTL2 - Vitis vinifera
POPLARP123470	33	0.11975	0.207839	0.143512	0.286598	0.272145	fgenesh4_pm.C_LG_VIII000290	At5g05450.1	DEAD/DEAH box RNA helicase protein
POPLARP214295	33	-0.683987	-0.0418291	-0.266159	0.0216693	-0.0229941	eugene3.01350040	At5g08640.1	flavonol synthase (FLS) (sp Q96330) / ;supported by full-length cDNA: Ceres:23924.
POPLARP198420	33	-1.23182	-0.0159854	-0.0621707	0.0421735	0.00124243	estExt_Genewise1_v1.C_15010005	At5g45670.1	GDSL-motif lipase/hydrolase-like protein / ;supported by full-length cDNA: Ceres:18389.
POPLARP180766	33	-1.33273	-0.0262036	-0.132732	0.0226466	-0.00967931	gw1.XI.2675.1	At5g45670.1	GDSL-motif lipase/hydrolase-like protein / ;supported by full-length cDNA: Ceres:18389.
POPLARP284906	33	0.336841	0.422073	0.367656	0.565251	0.555905	gw1.40.1091.1	At5g48440.1	putative protein / similar to unknown protein (sp|P33642)
POPLARP188044	33	0.723932	0.222827	0.318111	0.122628	0.20614	gw1.XIV.4112.1	At5g48900.1	pectate lyase / non-consensus AG donor splice site at exon 2; supported by full-length cDNA: Ceres: 21311.
POPLARP050235	33	0.0137231	-0.185865	-0.147464	-0.429708	-0.30757	eugene3.00060171	No Hits
POPLARP065700	33	-0.169407	-0.439172	-0.380651	-0.651717	-0.603409	eugene3.00110744	No Hits
POPLARP258407	33	-0.579657	-0.00890827	-0.0426647	0.111127	0.0114677	fgenesh4_pg.C_scaffold_4648000002	No Hits
POPLARP391319	33	0.00899398	0.888468	0.877686	1.16604	0.889162	Expressed sequence tag	No Hits
POPLARP055428	34	0.282573	0.0914634	0.776273	0.1163	0.05287	eugene3.00071193	At1g15380.1	expressed protein / Is a member of the PF|00903 gyloxalase family. ESTs gb|T44721
POPLARP280273	34	0.0801119	0.0192202	0.573342	0.0708058	-0.0806101	gw1.200.30.1	At1g31280.1	unknown protein / contains similarity to argonaute protein GB:AAC18440 GI:2149640 from [Arabidopsis thaliana]
POPLARP048210	34	0.0150834	0.0663413	-0.278887	0.0319326	0.153987	eugene3.00050595	At1g58250.1	unknown protein /
POPLARP089902	34	0.0768457	0.126253	-0.498135	0.0947014	0.205926	fgenesh4_pg.C_LG_II000182	At2g17790.1	putative vacuolar sorting protein 35 /
POPLARP058131	34	0.879849	1.23221	0.785602	1.06424	1.31913	eugene3.00081504	At2g33580.1	putative protein kinase / contains a protein kinase domain profile (PDOC00100); supported by cDNA: gi_13877682
POPLARP067121	34	-0.0164352	-0.117887	0.00860201	-0.111383	-0.47638	eugene3.00120101	At2g34790.1	FAD-linked oxidoreductase family / similar to SP|P30986 reticuline oxidase precursor (Berberine-bridge-forming enzyme) (BBE) (Tetrahydroprotoberberine synthase) [Eschscholzia californica]; contains PF01565 FAD binding domain
POPLARP222165	34	-0.67688	-0.639169	-1.12947	-0.653681	-0.518722	eugene3.06780002	At2g36090.1	hypothetical protein / predicted by genscan and genefinder
POPLARP044734	34	0.0621581	0.137531	0.00782941	0.114167	0.262524	eugene3.00031677	At2g40030.1	putative DNA-directed RNA polymerase II subunit /
POPLARP240623	34	-0.110959	-0.029053	-0.298539	-0.0959023	0.0320807	eugene3.66280001	At2g40280.1	expressed protein / ; supported by cDNA: gi_16649002_gb_AY059871.1_
POPLARP027804	34	0.175205	0.259095	0.139322	0.253841	0.55891	estExt_fgenesh4_pm.C_LG_II0705	At3g09970.1	expressed protein / ; supported by full-length cDNA: Ceres: 97694.
POPLARP025476	34	-0.138065	-0.0944555	-0.347221	-0.126708	-0.0710394	estExt_fgenesh4_pg.C_LG_XVI0181	At3g10740.1	glycosyl hydrolase family 51 / similar to arabinoxylan arabinofuranohydrolase isoenzyme AXAH-II from GI:13398414 [Hordeum vulgare]; supported by cDNA: gi_13937190_gb_AF372949.1_AF372949
POPLARP254288	34	0.241096	0.535537	0.236073	0.373286	0.594657	fgenesh4_pg.C_scaffold_269000012	At3g14470.1	disease resistance protein (NBS-LRR class)
POPLARP322938	34	-0.00372112	0.0607467	-0.342339	0.0195215	0.10896	grail3.0074005101	At3g14470.1	disease resistance protein (NBS-LRR class)
POPLARP195208	34	0.68057	0.211029	0.842591	0.441719	0.15915	gw1.XVII.867.1	At3g47960.1	putative peptide transporter / peptide transporter (ptr1)
POPLARP100762	34	-0.060801	-0.00638971	-0.267961	-0.0354543	0.0337959	fgenesh4_pg.C_LG_VI000113	At4g12570.1	polyubiquitin-like protein / polyubiquitin 6 - red alga (Gracilaria verrucosa)
POPLARP196529	34	-0.0842896	0.0671101	-0.427915	-0.047043	0.0778299	gw1.XVIII.2866.1	At4g30310.1	putative protein / D-ribulokinase - Klebsiella pneumoniae
POPLARP322281	34	0.157706	0.00783737	0.686265	0.1335	-0.0436678	grail3.0011011101	At5g10980.1	histon H3 protein / HISTONE H3.2
POPLARP174341	34	0.138163	0.21423	0.0696142	0.207292	0.231835	gw1.VIII.2287.1	At5g13610.1	putative protein / similar to unknown protein (gb AAF67764.1);supported by full-length cDNA: Ceres:26016.
POPLARP191132	34	0.350014	0.00330452	0.518412	0.251387	-0.0625442	gw1.XV.2524.1	At5g61760.1	putative protein / predicted protein
POPLARP247540	34	0.113778	0.282376	-0.0959443	0.260935	0.368557	fgenesh4_pg.C_scaffold_15525000001	gi|54032877|ref|ZP_00365008.1|	COG3907: PAP2 (acid phosphatase) superfamily protein [Polaromonas sp. JS666]
POPLARP248075	34	-0.0554789	0.0841824	-0.676686	-0.0454714	0.18042	fgenesh4_pg.C_scaffold_16081000001	No Hits
POPLARP136940	34	-0.0564833	-0.100579	0.208254	-0.0846373	-0.678825	grail3.0024002001	No Hits
POPLARP391384	34	-0.387885	-0.32658	-0.594187	-0.384516	-0.231758	Expressed sequence tag	No Hits
POPLARP391175	34	-0.154009	0.0700961	-0.608604	-0.0647691	0.0778735	Expressed sequence tag	No Hits
POPLARP090187	35	-0.150884	-0.159327	-0.297373	-0.423469	-0.227867	fgenesh4_pg.C_LG_II000397	At1g09900.1	hypothetical protein / predicted by genscan
POPLARP002351	35	-0.0619969	-0.169674	-0.353253	-0.380909	-0.259382	estExt_Genewise1_v1.C_LG_III0618	At1g30825.1	Expressed protein / ; supported by full-length cDNA: Ceres: 101351.
POPLARP019775	35	-0.374625	-0.381008	-0.717116	-0.826338	-0.658058	estExt_fgenesh4_pg.C_LG_VI1428	At1g53750.1	26S proteasome AAA-ATPase subunit RPT1a / similar to 26S proteasome ATPase subunit GI:1395190 from [Spinacia oleracea];supported by full-length cDNA: Ceres:36419.
POPLARP203297	35	-0.366119	-0.232374	-0.0109991	0.0560211	-0.0424025	estExt_fgenesh4_pg.C_66530001	At1g60470.1	galactinol synthase
POPLARP002964	35	0.626873	0.638542	1.97625	2.04337	1.59236	estExt_Genewise1_v1.C_LG_IV0366	At2g15970.1	similar to cold acclimation protein WCOR413 [Triticum aestivum] / ;supported by full-length cDNA: Ceres:7835.
POPLARP029190	35	-0.23408	-0.397607	-0.450563	-0.471718	-0.42796	estExt_fgenesh4_pm.C_LG_IX0434	At2g30000.1	expressed protein / ;supported by full-length cDNA: Ceres:35872.
POPLARP074372	35	-0.0440445	-0.224682	-0.759816	-0.769109	-0.477848	eugene3.00140787	At2g30540.1	putative glutaredoxin / ;supported by full-length cDNA: Ceres:39560.
POPLARP002756	35	-0.228065	-0.333896	-0.407237	-0.512339	-0.336758	estExt_Genewise1_v1.C_LG_III1971	At2g33220.1	expressed protein / ; supported by full-length cDNA: Ceres: 954.
POPLARP102484	35	0.111202	0.127748	0.191369	0.224356	0.179872	fgenesh4_pg.C_LG_VI001341	At2g37340.1	unknown protein / ; supported by cDNA: gi_18252178
POPLARP041919	35	-0.0523681	-0.459847	-0.595741	-0.77763	-0.523795	eugene3.00021843	At2g47390.1	unknown protein / ; supported by cDNA: gi_18086369
POPLARP039071	35	0.0640909	0.225974	0.456661	0.543247	0.295519	eugene3.00020135	At3g03190.1	glutathione transferase
POPLARP007413	35	0.102321	0.166188	0.341085	0.457333	0.317559	estExt_Genewise1_v1.C_LG_X2572	At3g07990.1	putative serine carboxypeptidase II / similar to serine carboxypeptidase II (CP-MII) GB:CAA70815 [Hordeum vulgare]
POPLARP344485	35	0.060323	0.236252	0.322959	0.36114	0.249343	gw1.XI.1974.1	At3g51000.1	epoxide hydrolase-like protein / epoxide hydrolase homolog - Glycine max
POPLARP154280	35	0.328712	-0.00638336	-0.0170087	-0.0221334	-0.0143877	gw1.II.2311.1	At3g54340.1	floral homeotic protein APETALA3 (AP3) / ;supported by full-length cDNA: Ceres:34635.
POPLARP001938	35	-0.0806287	-0.105723	-0.42918	-0.445278	-0.397057	estExt_Genewise1_v1.C_LG_II2504	At3g58170.1	putative protein / Bet1 homolog - Rattus norvegicus
POPLARP215307	35	-0.219731	-0.425213	-0.591484	-0.667091	-0.541429	eugene3.01480061	At3g60070.1	putative protein / hypothetical protein At2g44280 - Arabidopsis thaliana
POPLARP074270	35	-0.733706	-0.821813	-1.4957	-1.52017	-1.33422	eugene3.00140734	At3g62880.1	putative protein / amino acid selective channel protein - Hordeum vulgare
POPLARP278737	35	0.0163137	-0.0411324	-0.352222	-0.47283	-0.207366	gw1.170.140.1	At4g01970.1	glycosyl hydrolase family 36 / similar to galactinol-raffinose galactosyltransferase GI:6634701 from [Vigna angularis]
POPLARP151520	35	-0.092975	-0.179378	-0.490558	-0.550214	-0.406622	gw1.I.8017.1	At4g13420.1	potassium transporter - like protein / potassium transporter AtKT1p
POPLARP034753	35	-0.599892	-1.04551	-1.48117	-1.4898	-1.36573	eugene3.00002400	At4g14210.1	phytoene dehydrogenase precursor [phytoene desaturase](PDS) / identical to GI:289205; high similarity to phytoene desaturase [Lycopersicon esculentum][GI:19287]; supported by cDNA: gi_14532765_gb_AY040007.1_
POPLARP284878	35	-0.0318418	-0.406717	-0.649726	-0.893567	-0.644768	gw1.40.1024.1	At4g37370.1	cytochrome p450 family / cytochrome P450
POPLARP140571	35	0.0728075	0.137338	0.362694	0.423955	0.1639	grail3.0045022601	At4g38460.1	geranylgeranyl pyrophosphate synthase (GGPS)(farnesyltranstransferase)
POPLARP003677	35	-0.0465151	-0.402686	-0.643609	-1.04038	-0.641055	estExt_Genewise1_v1.C_LG_IX1146	At4g38580.1	copper chaperone (CCH)-related / low similarity to copper homeostasis factor [PMID:9701579][GI:3168840]; nearly identical to farnesylated protein TFP6 [GI:4097553]; contains Heavy-metal-associated domain PF00403; supported by full-length cDNA: Ceres: 10238.
POPLARP001796	35	-0.276305	-0.327952	-0.642488	-0.741146	-0.585529	estExt_Genewise1_v1.C_LG_II1918	At4g38920.1	H+-transporting ATPase 16K chain P2
POPLARP288985	35	0.408182	0.258754	0.0519997	0.0500516	0.053948	gw1.66.431.1	At5g06270.1	B-type cyclin
POPLARP023663	35	-0.102853	-0.318014	-0.898722	-1.11571	-0.778273	estExt_fgenesh4_pg.C_LG_XII1067	At5g07330.1	putative protein /
POPLARP066812	35	0.0602155	0.342101	0.567942	0.621846	0.397613	eugene3.00111309	At5g11720.1	glycosyl hydrolase family 31 / similar to alpha-glucosidase precursor SP:O04893 from [Spinacia oleracea]; supported by cDNA: gi_15450744_gb_AY053414.1_
POPLARP290554	35	-0.0301845	-0.141909	-0.21359	-0.389392	-0.181349	gw1.8096.4.1	At5g13930.1	chalcone synthase (naringenin-chalcone synthase) (testa 4 protein) (sp|P13114) / ;supported by full-length cDNA: Ceres:38370.
POPLARP300327	35	-0.0312389	-0.495865	-0.635758	-0.829759	-0.569044	eugene3.13810002	At5g14750.1	myb family transcription factor / contains PFAM profile: Myb DNA binding domain PF00249
POPLARP022802	35	-0.245832	-0.667389	-0.95857	-1.08349	-0.884242	estExt_fgenesh4_pg.C_LG_X2215	At5g16010.1	steroid 5alpha-reductase-like protein / steroid 5alpha-reductase - Rattus norvegicus
POPLARP031219	35	-0.132879	-0.133902	-0.493365	-0.56303	-0.423485	estExt_fgenesh4_pm.C_LG_VIII0830	At5g18830.1	squamosa promoter binding protein-like 7 / ; supported by cDNA: gi_13605911_gb_AF367355.1_AF367355
POPLARP161116	35	-0.00601739	0.570734	0.755299	1.00755	0.664952	gw1.IV.4359.1	At5g39890.1	putative protein / hypothetical protein F8M21.10 - Arabidopsis thaliana
POPLARP069625	35	-0.245533	-0.387183	-0.698937	-0.754717	-0.590874	eugene3.00121254	At5g51460.1	trehalose-6-phosphate phosphatase / ; supported by cDNA: gi_2944177_gb_AF007778.1_AF007778
POPLARP209108	35	-0.167337	-0.462534	-1.03076	-1.10147	-0.649824	eugene3.00640235	At5g53970.1	tyrosine aminotransferase /
POPLARP193324	35	1.03362	0.79847	0.277755	0.199425	0.335314	gw1.XVI.263.1	At5g58350.1	MAP kinase / ; supported by cDNA: gi_14532571_gb_AY039910.1_
POPLARP224484	35	-0.577537	-0.226269	-0.0133888	0.00153351	-0.0384722	eugene3.10810001	At5g60490.1	fasciclin-like arabinogalactan-protein (FLA12) / ;supported by full-length cDNA: Ceres:15239.
POPLARP008342	35	0.0541927	-1.26025	-1.42647	-1.81584	-1.26499	estExt_Genewise1_v1.C_LG_XI1802	gi|46911555|emb|CAG27617.1|	putative pathogenesis-related protein [Populus deltoides x Populus maximowiczii]
POPLARP064214	35	0.000328049	-0.0767701	-0.390436	-0.578919	-0.173472	eugene3.00102368	gi|6634701|emb|CAB64363.1|	galactinol-raffinose galactosyltransferase [Vigna angularis]
POPLARP072305	35	-0.105775	0.285698	1.00258	1.33738	0.813337	eugene3.00131100	No Hits
POPLARP107218	35	-0.2788	-0.624524	-0.87113	-1.0302	-0.82156	fgenesh4_pg.C_LG_VIII001928	No Hits
POPLARP254211	35	0.956074	1.14284	1.53347	1.55453	1.51647	fgenesh4_pg.C_scaffold_265000008	No Hits
POPLARP257186	35	0.228221	0.401285	0.892086	0.926743	0.583762	fgenesh4_pg.C_scaffold_40000115	No Hits
POPLARP137947	35	0.11005	-0.261733	-0.60091	-0.786983	-0.539135	grail3.0030019301	No Hits
POPLARP138114	35	0.218944	-0.0912345	-0.410292	-0.433938	-0.217414	grail3.0031013801	No Hits
POPLARP144870	35	0.128357	-0.37565	-0.956434	-0.988451	-0.818909	grail3.0094003101	No Hits
POPLARP391164	35	-0.284474	-0.483188	-0.921264	-1.27369	-0.796733	Expressed sequence tag	No Hits
POPLARP125335	36	0.325943	0.183623	0.604547	0.368696	0.300357	fgenesh4_pm.C_LG_XIV000269	At1g02475.1	unknown protein / ; supported by cDNA: gi_13878058_gb_AF370292.1_AF370292
POPLARP025635	36	-0.00261046	0.0141107	-0.341728	-0.115602	0.00113595	estExt_fgenesh4_pg.C_LG_XVI0629	At1g08370.1	expressed protein / similar to hypothetical protein GB:AAC17938 GI:3169719 from [Arabidopsis thaliana]; supported by cDNA: gi_3169718_gb_AF007109.1_AF007109
POPLARP218004	36	0.330348	0.0895929	0.393704	0.338572	0.152176	eugene3.02000033	At1g10155.1	hypothetical protein / predicted by genemarkHMM
POPLARP016291	36	0.0410846	-0.0749156	0.493333	0.119647	0.0324558	estExt_fgenesh4_pg.C_LG_III0921	At1g12310.1	putative serine/threonine kinase / ; supported by cDNA: gi_15010571_gb_AY045587.1_
POPLARP064163	36	0.0287419	0.104777	-0.33625	-0.0466142	0.0703676	eugene3.00102346	At1g16860.1	expressed protein / contains similarity to merozoite surface protein 2 (MSP-2) GI:1657451 from (Plasmodium falciparum); supported by cDNA: gi_15292906_gb_AY050887.1_
POPLARP049669	36	-0.0704872	0.146755	-0.360137	-0.0953418	0.054629	eugene3.00051482	At1g20160.1	subtilisin-like serine protease / similar to subtilisin-type protease precursor GI:14150446 from [Glycine max];supported by full-length cDNA: Ceres:3907.
POPLARP242495	36	0.0114336	-0.125778	0.480805	0.0291872	0.00958549	fgenesh4_kg.C_scaffold_121000002	At1g20350.1	mitochondrial inner membrane translocase component
POPLARP124002	36	-0.110836	-0.0198932	-0.422027	-0.168558	-0.0342394	fgenesh4_pm.C_LG_X000178	At1g27850.1	transposon protein
POPLARP246025	36	-0.0110832	0.0099476	-0.452629	-0.0952289	0.00470077	fgenesh4_pg.C_scaffold_13791000001	At1g53330.1	hypothetical protein / predicted by genemark.hmm
POPLARP127824	36	-0.0206916	0.0270464	-0.375538	-0.0440046	-0.0131109	grail3.0002031001	At1g71720.1	RIBOSOMAL PROTEIN
POPLARP090641	36	-1.72186	-1.219	-2.12075	-1.78881	-1.6201	fgenesh4_pg.C_LG_II000735	At1g77460.1	unknown protein / similar to unknown protein GB:AAD25812 [Arabidopsis thaliana]
POPLARP030208	36	-0.0388327	-0.180296	0.286168	-0.0375964	-0.0526079	estExt_fgenesh4_pm.C_LG_VI0635	At2g05830.1	putative translation initiation factor eIF-2B alpha subunit / ;supported by full-length cDNA: Ceres:36965.
POPLARP199782	36	-0.0606715	-0.0170973	-0.433385	-0.0996139	-0.0398158	estExt_Genewise1_v1.C_570162	At2g17840.1	putative senescence-associated protein 12 / ;supported by full-length cDNA: Ceres:40806.
POPLARP039646	36	0.069694	0.0159093	0.783383	0.316954	0.0480103	eugene3.00020526	At2g32060.3	40S ribosomal protein S12 /
POPLARP130946	36	-0.130505	0.0411738	-0.461594	-0.160411	-0.0450838	grail3.0008000501	At2g32070.1	putative CCR4-associated factor / ; supported by cDNA: gi_15293024_gb_AY050946.1_
POPLARP258156	36	-0.757814	-0.564484	-0.937604	-0.894763	-0.69254	fgenesh4_pg.C_scaffold_44000135	At2g34400.1	hypothetical protein / predicted by genscan
POPLARP009431	36	-0.0384854	-0.135532	0.540817	0.0294147	-0.105311	estExt_Genewise1_v1.C_LG_XIII2348	At2g35605.1	Expressed protein / ; supported by full-length cDNA: Ceres: 9670.
POPLARP056371	36	0.365316	0.233494	0.770886	0.498485	0.310124	eugene3.00080373	At2g35795.1	expressed protein / ;supported by full-length cDNA: Ceres:112110.
POPLARP242527	36	0.0114737	-0.134519	0.556226	0.123824	-0.0191464	fgenesh4_kg.C_scaffold_4511000001	At2g37410.1	putative protein translocase / ; supported by cDNA: gi_13430691_gb_AF360258.1_AF360258
POPLARP113165	36	0.0311855	-0.0618219	0.315982	0.0633998	-0.00183275	fgenesh4_pg.C_LG_XIV000233	At2g45690.1	expressed protein / ; supported by cDNA: gi_4837732_gb_AF085354.1_AF085354
POPLARP268602	36	-0.275294	-0.0348491	-0.519957	-0.464152	-0.232593	grail3.0441000101	At3g02020.1	putative aspartate kinase / similar to aspartate kinase GB:CAA67376 [Arabidopsis thaliana]; supported by full-length cDNA: Ceres: 6203.
POPLARP208216	36	-0.141478	0.0669169	-0.333229	-0.150383	-0.0767578	eugene3.00440207	At3g02720.1	expressed protein / contains Pfam profile: PF01965 ThiJ/PfpI family; supported by cDNA: gi_13430821_gb_AF360323.1_AF360323
POPLARP139934	36	-0.67927	-0.400024	-0.926783	-0.82303	-0.608202	grail3.0039002701	At3g09970.1	expressed protein / ; supported by full-length cDNA: Ceres: 97694.
POPLARP217190	36	-0.128802	-0.0168221	-0.464027	-0.170428	-0.0927345	eugene3.01800028	At3g14470.1	disease resistance protein (NBS-LRR class)
POPLARP267842	36	0.0135238	0.0676313	-0.324469	-0.0700539	0.0170965	grail3.0180001901	At3g14470.1	disease resistance protein (NBS-LRR class)
POPLARP023459	36	0.0518742	-0.156023	0.556657	0.0777968	-0.0877989	estExt_fgenesh4_pg.C_LG_XII0484	At3g18410.1	expressed protein / ; supported by full-length cDNA: Ceres: 6463.
POPLARP197938	36	0.0123707	0.0711528	-0.334784	-0.154388	0.0259658	estExt_Genewise1_v1.C_1300082	At3g19080.1	hypothetical protein / similar to hypothetical protein GB:AAD43149 from [Arabidopsis thaliana]
POPLARP200774	36	-0.335968	-0.20836	-0.433422	-0.389682	-0.300961	estExt_fgenesh4_pg.C_1210065	At3g20250.1	pumilio-family RNA-binding protein
POPLARP062077	36	0.02616	0.0588681	-0.28606	-0.0014631	0.0436668	eugene3.00100801	At3g22430.1	hypothetical protein / predicted by genmark
POPLARP143280	36	0.146897	0.1017	0.50259	0.447547	0.116553	grail3.0068014301	At3g22480.1	prefoldin-like protein / similar to prefoldin subunit 2 GB:AAF17218 from [Homo sapiens]; supported by full-length cDNA: Ceres: 264413.
POPLARP104353	36	-0.0738009	-0.0366391	-0.414094	-0.0984879	-0.0426039	fgenesh4_pg.C_LG_VII000979	At3g50380.1	putative protein / hypothetical protein KIAA0453 (fragment)
POPLARP032349	36	0.0871269	-0.026569	0.419296	0.201502	0.0716571	estExt_fgenesh4_pm.C_LG_XII0397	At3g59280.1	putative protein / CGI-136 protein - Homo sapiens
POPLARP184420	36	0.00259049	0.0139493	-0.253664	-0.0976957	0.0106215	gw1.XIII.196.1	At3g61690.1	putative protein / putative protein F26O13.260 - Arabidopsis thaliana
POPLARP002498	36	-0.427692	-0.119592	-0.674888	-0.465514	-0.344922	estExt_Genewise1_v1.C_LG_III1099	At4g12040.1	putative protein / zinc finger protein ZNF216 - Mus musculus
POPLARP279606	36	0.162712	-0.0753604	0.645534	0.172337	0.0202096	gw1.18518.1.1	At4g14430.1	carnitine racemase like protein / ;supported by full-length cDNA: Ceres:28978.
POPLARP178993	36	0.0636679	-0.0666487	0.643771	0.201971	-0.0466882	gw1.X.5772.1	At4g14740.1	hypothetical protein / ; supported by cDNA: gi_18377641
POPLARP273373	36	0.212348	0.124439	0.408742	0.235185	0.125963	gw1.121.155.1	At4g25910.1	nitrogen fixation like protein / nitrogen fixation protein nifU - Anabaena sp.
POPLARP038656	36	-0.0260787	0.0973113	-0.215327	-0.0335272	0.0185066	eugene3.00012944	At4g38120.1	hypothetical protein /
POPLARP055872	36	-0.205937	-0.0298427	-0.468788	-0.218662	-0.0976601	eugene3.00080141	At5g04810.1	putative protein / salt-inducible protein
POPLARP063486	36	0.0143607	0.0796582	-0.419348	-0.0672747	0.0666507	eugene3.00101754	At5g05350.1	putative protein / strong similarity to unknown protein (gb|AAF01523.1)
POPLARP060070	36	-0.0834175	-0.0543421	-0.465235	-0.152625	-0.0808338	eugene3.00090843	At5g09650.1	inorganic pyrophosphatase - like protein / cytosolic inorganic pyrophosphatase
POPLARP020534	36	-0.305655	-0.277722	-0.703488	-0.531691	-0.295452	estExt_fgenesh4_pg.C_LG_VII1275	At5g10540.1	oligopeptidase A - like protein / oligopeptidase A prlC
POPLARP004071	36	0.128018	-0.225938	0.677931	0.270637	-0.153944	estExt_Genewise1_v1.C_LG_IX3421	At5g20290.1	putative protein / ribosomal protein S8 - Zea mays
POPLARP067320	36	0.0532176	-0.0591534	0.515939	0.209609	0.0304555	eugene3.00120169	At5g24165.1	Expressed protein / ; supported by full-length cDNA: Ceres: 19092.
POPLARP069005	36	-0.443524	-0.267268	-0.791496	-0.454271	-0.331053	eugene3.00120976	At5g41110.1	unknown protein /
POPLARP291624	36	0.0403925	0.0990273	-0.513818	-0.0421292	0.0669858	gw1.935.3.1	At5g51230.1	putative protein / similar to unknown protein (gb|AAD29711.1)
POPLARP182837	36	-0.0341187	0.0802356	-0.300351	-0.0857394	-0.0329894	gw1.XII.1789.1	At5g63040.1	putative protein / similar to unknown protein (emb|CAB81845.1);supported by full-length cDNA: Ceres:34532.
POPLARP195328	36	-0.190624	0.0157838	-0.601793	-0.269153	-0.0248328	gw1.XVIII.1081.1	gi|133438|sp|P11705|RPOC_SPIOL	DNA-directed RNA polymerase beta' chain (PEP) (Plastid-encoded RNA polymerase beta' subunit) (RNA polymerase beta' subunit) >gi|11497515|ref|NP_054923.1| RNA polymerase beta' chain [Spinacia oleracea] >gi|7636096|emb|CAB88716.1| RNA polymerase beta' subunit [Spinacia oleracea] >gi|81504|pir||B29959 DNA-directed RNA polymerase (EC 2.7.7.6) beta' chain - spinach chloroplast
POPLARP104898	36	-0.616107	-0.262426	-0.657255	-0.621437	-0.550408	fgenesh4_pg.C_LG_VIII000130	gi|34898790|ref|NP_910741.1|	unknown protein [Oryza sativa (japonica cultivar-group)] >gi|51963462|ref|XP_506389.1| PREDICTED OJ1131_E05.126 gene product [Oryza sativa (japonica cultivar-group)] >gi|50508290|dbj|BAD32139.1| unknown protein [Oryza sativa (japonica cultivar-group)] >gi|22831059|dbj|BAC15922.1| unknown protein [Oryza sativa (japonica cultivar-group)]
POPLARP218678	36	-0.200404	-0.0974213	-0.401125	-0.257289	-0.167766	eugene3.02180003	gi|37778025|gb|AAR02572.1|	resistance protein candidate RGC2 [Lactuca sativa]
POPLARP186009	36	0.125634	-0.0180936	0.511233	0.212559	0.0155153	gw1.XIV.1066.1	gi|50936971|ref|XP_478013.1|	putative ubiquitin-related modifier [Oryza sativa (japonica cultivar-group)] >gi|34395301|dbj|BAC84286.1| putative ubiquitin-related modifier [Oryza sativa (japonica cultivar-group)]
POPLARP390654	36	-0.277588	-0.121999	-0.400882	-0.310834	-0.249289	Expressed sequence tag	No Hits
POPLARP390914	36	-0.0225148	0.0862217	-0.294349	-0.0935723	0.019731	Expressed sequence tag	No Hits
POPLARP390822	36	0.26497	0.224082	1.25431	0.779873	0.257441	Expressed sequence tag	No Hits
POPLARP090668	37	0.376212	0.148838	0.224187	0.19116	0.108454	fgenesh4_pg.C_LG_II000753	At1g21780.1	unknown protein / Contains similarity to gb|AJ000644 SPOP (speckle-type POZ protein) from Homo sapiens and contains a PF|00651 BTB/POZ domain. ESTs gb|T75841
POPLARP114858	37	0.981688	0.180276	0.511629	0.315975	0.0468928	fgenesh4_pg.C_LG_XIX000864	At1g51850.1	light repressible receptor protein kinase
POPLARP257677	37	0.669468	0.0343788	0.0903765	0.0743053	0.02725	fgenesh4_pg.C_scaffold_41000162	At1g75280.1	isoflavone reductase homolog P3 / identical to SP|P52577; contains isoflavone reductase domain PF02716; supported by full-length cDNA: Ceres:11944.
POPLARP032870	37	0.0719527	-0.378532	-0.211866	-0.234504	-0.469918	estExt_fgenesh4_pm.C_LG_XIV0485	At2g04350.1	putative acyl-CoA synthetase / ; supported by cDNA: gi_15450592_gb_AY052664.1_
POPLARP162484	37	0.193426	0.418181	0.328219	0.40691	0.953164	gw1.IX.2389.1	At2g23260.1	UDP-glycosyltransferase family / contains similarity to glucosyltransferases
POPLARP166842	37	-0.276307	-0.582959	-0.348879	-0.419637	-0.608843	gw1.V.4097.1	At2g23320.1	WRKY family transcription factor / identical to WRKY DNA-binding protein 15 GI:13506742 from [Arabidopsis thaliana] ; supported by cDNA: gi_13506742_gb_AF224704.1_AF224704
POPLARP152857	37	-0.0689956	0.0877097	0.0673461	0.0854332	0.262689	gw1.I.9714.1	At2g26930.1	putative ripening-associated protein / ; supported by cDNA: gi_12697584_dbj_AB037877.1_AB037877
POPLARP006578	37	-0.18301	-0.29619	-0.246061	-0.282106	-0.458867	estExt_Genewise1_v1.C_LG_VIII1394	At2g38710.1	expressed protein / ; supported by full-length cDNA: Ceres: 17861.
POPLARP127412	37	0.232299	0.927703	0.64572	0.852079	0.931325	grail3.0001120201	At2g39460.1	60S ribosomal protein L23A / identical to GB:AF034694;supported by full-length cDNA: Ceres:22479.
POPLARP054674	37	-0.0384189	0.281253	0.141709	0.28028	0.608161	eugene3.00070615	At2g45550.1	cytochrome p450 family /
POPLARP206423	37	-0.00124723	0.564542	0.0804698	0.424456	0.711	eugene3.00290266	At3g07040.1	disease resistance protein RPM1 (CC-NBS-LRR class)
POPLARP055545	37	-0.974217	-0.463639	-0.747324	-0.608694	-0.395131	eugene3.00071331	At3g19990.1	hypothetical protein / predicted by genemark.hmm
POPLARP345198	37	0.393621	0.768993	0.4816	0.632072	0.804179	gw1.XI.617.1	At3g47090.1	leucine-rich repeat transmembrane protein kinase
POPLARP166774	37	0.0613582	-0.368099	0.0308835	-0.0578442	-0.644349	gw1.V.3913.1	At3g50560.1	putative protein / steroid dehydrogenase homolog - Homo sapiens
POPLARP121506	37	0.348331	0.762826	0.63382	0.745047	0.989669	fgenesh4_pm.C_LG_IV000554	At4g38540.1	monooxygenase 2 (MO2) / identical to GI:3426064
POPLARP293878	37	-0.741669	-0.013649	-0.177579	-0.0284129	-0.0107736	eugene3.00011827	At5g07990.1	flavonoid 3'-hydroxylase (F3'H) / ; supported by cDNA: gi_10334803_gb_AF271649.1_AF271649
POPLARP056529	37	0.110867	0.247187	0.120651	0.140548	0.293529	eugene3.00080454	At5g13660.1	unknown protein /
POPLARP202075	37	-0.685239	-0.0950491	-0.376535	-0.237224	0.0902088	estExt_fgenesh4_pg.C_2630012	No Hits
POPLARP220190	37	-1.57634	0.0672018	-0.0330214	-0.000239003	0.155185	eugene3.03180006	No Hits
POPLARP113824	37	-0.582064	-0.127211	-0.434031	-0.129937	-0.0342977	fgenesh4_pg.C_LG_XIV000936	No Hits
POPLARP261229	37	-0.504502	-0.857629	-0.57688	-0.808686	-0.863858	fgenesh4_pg.C_scaffold_7085000001	No Hits
POPLARP138135	37	-0.089031	-0.509493	-0.230496	-0.475342	-1.47034	grail3.0031015201	No Hits
POPLARP143458	37	-0.918926	-0.361836	-0.668212	-0.528154	-0.171689	grail3.0073001301	No Hits
POPLARP145414	37	-0.65345	-0.875287	-0.683419	-0.751441	-0.969301	grail3.0104003001	No Hits
POPLARP018734	38	0.0168305	-0.065868	0.416837	0.13053	-0.142483	estExt_fgenesh4_pg.C_LG_V1398	At1g03900.1	Expressed protein / ; supported by cDNA: gi_14596174_gb_AY042875.1_
POPLARP031211	38	0.0448649	-0.132482	0.512204	0.12492	-0.175023	estExt_fgenesh4_pm.C_LG_VIII0822	At1g07040.1	expressed protein / ;supported by full-length cDNA: Ceres:36434.
POPLARP281372	38	-0.196861	-0.153562	-0.346496	-0.335336	-0.0706732	gw1.220.6.1	At1g07740.1	hypothetical protein / predicted by genscan+
POPLARP266741	38	-0.0288113	-0.0690957	0.467772	0.0763494	-0.117385	grail3.0127002201	At1g12310.1	putative serine/threonine kinase / ; supported by cDNA: gi_15010571_gb_AY045587.1_
POPLARP044468	38	-0.359965	-0.214198	-0.455839	-0.405264	-0.204055	eugene3.00031528	At1g16010.1	expressed protein / ; supported by cDNA: gi_15451153_gb_AY054657.1_
POPLARP294782	38	-0.00382724	0.0137741	-0.293262	-0.0492417	0.113409	eugene3.00060224	At1g22400.1	UDP-glucose glucosyltransferase
POPLARP090429	38	-0.13285	-0.0744895	-0.426553	-0.217031	-0.0591796	fgenesh4_pg.C_LG_II000595	At1g71710.1	RIBOSOMAL PROTEIN
POPLARP128215	38	-0.104116	-0.071392	-0.484307	-0.139128	-0.0256507	grail3.0002085601	At1g76660.1	unknown protein /
POPLARP179545	38	-0.018459	0.0319068	-0.187842	-0.0508534	0.0737856	gw1.X.6563.1	At2g01460.1	unknown protein / predicted by genscan
POPLARP028984	38	0.0632884	0.0433558	0.793346	0.319504	0.0315127	estExt_fgenesh4_pm.C_LG_IX0111	At2g27710.1	60S acidic ribosomal protein P2 / ;supported by full-length cDNA: Ceres:36076.
POPLARP093771	38	-0.390792	-0.294861	-0.737011	-0.463243	-0.24713	fgenesh4_pg.C_LG_III000619	At2g35660.1	monooxygenase family / nearly identical to CTF2A [GI:4164576][Plant Physiol. 119
POPLARP031896	38	-0.657699	-0.547301	-1.05634	-0.957558	-0.488411	estExt_fgenesh4_pm.C_LG_X1007	At2g36290.1	expressed protein / ;supported by full-length cDNA: Ceres:5167.
POPLARP290684	38	-0.0667749	-0.0567164	-0.399738	-0.0747549	-0.021226	gw1.82.68.1	At2g42270.1	U5 small nuclear ribonucleoprotein helicase
POPLARP294906	38	-0.0103122	0.00664788	-0.409029	-0.0259396	0.0985614	eugene3.00070023	At2g43890.1	polygalacturonase
POPLARP218510	38	0.426847	0.394442	0.557663	0.46975	0.391521	eugene3.02120008	At3g04090.1	hypothetical protein / predicted by genscan+
POPLARP025839	38	0.086297	0.0888688	-0.375048	-0.00360502	0.183085	estExt_fgenesh4_pg.C_LG_XVI1235	At3g08850.1	expressed protein / similar to putative guanine nucleotide binding protein GB:CAB08769 [Schizosaccharomyces pombe]; supported by cDNA: gi_16648936_gb_AY059838.1_
POPLARP220814	38	0.203332	0.188034	0.658492	0.381432	0.071493	eugene3.03980008	At3g14800.1	hypothetical protein / predicted by genemark.hmm; supported by cDNA: gi_18176329
POPLARP240731	38	0.013312	0.0150578	-0.47353	-0.0128451	0.0164056	eugene3.67790001	At3g22060.1	receptor kinase common family
POPLARP202746	38	-0.186525	-0.18237	-0.306831	-0.267626	-0.170199	estExt_fgenesh4_pg.C_400377	At3g25430.1	hypothetical protein / predicted by genemark.hmm; supported by cDNA: gi_17065175
POPLARP176635	38	0.116409	0.0201479	0.44809	0.182281	0.0183334	gw1.X.2172.1	At3g55460.1	arginine/serine-rich protein SCL30 / Serine/arginine-rich protein/putative splicing factor
POPLARP047649	38	0.112869	-0.00555298	0.462689	0.17605	-0.033432	eugene3.00050207	At3g56860.2	RRM-containing RNA-binding protein / hnRNP A/B related protein - Felis catus
POPLARP167067	38	-0.0573004	-0.0421948	-0.32225	-0.0987915	-0.0164745	gw1.V.4486.1	At4g08170.1	inositol 1
POPLARP149911	38	0.0893816	-0.0175209	0.839099	0.259938	-0.19077	gw1.I.5585.1	At4g10500.1	putative Fe(II)/ascorbate oxidase / SRG1 protein - Arabidopsis thaliana
POPLARP169738	38	-0.0237708	-0.0697852	0.0937331	-0.00360389	-0.389594	gw1.VI.2879.1	At4g13340.1	extensin-like protein / extensin-like protein
POPLARP045546	38	0.4585	0.35113	1.08517	0.683022	0.0832378	eugene3.00040233	At4g21620.1	putative protein / predicted proteins
POPLARP122587	38	-0.0407928	-0.0173759	-0.443066	-0.12023	-0.00597258	fgenesh4_pm.C_LG_VI000258	At4g31040.1	expressed protein / ;supported by full-length cDNA: Ceres:31287.
POPLARP169082	38	0.214002	0.210633	0.598195	0.358394	0.124429	gw1.VI.2058.1	At4g32260.1	H+-transporting ATP synthase chain 9 - like protein / H+-transporting ATP synthase
POPLARP014512	38	0.215145	0.0559071	1.02521	0.416527	-0.0200869	estExt_fgenesh4_pg.C_LG_II0204	At4g38740.1	peptidylprolyl isomerase ROC1 / ;supported by full-length cDNA: Ceres:41363.
POPLARP177544	38	0.0914712	0.0516141	0.507357	0.316374	0.0201081	gw1.X.3434.1	At5g04740.1	putative protein / predicted proteins
POPLARP125651	38	-0.0486481	-0.0295652	-0.51022	-0.0814561	-0.018801	fgenesh4_pm.C_LG_XV000009	At5g24520.1	Ttg1 protein (emb CAB45372.1) /
POPLARP226691	38	-0.0176934	0.0346869	-0.751524	-0.214359	0.0761674	eugene3.13260001	At5g40740.1	putative protein / ; supported by cDNA: gi_14532693_gb_AY039971.1_
POPLARP247078	38	-0.341191	-0.270293	-0.62327	-0.348273	-0.24777	fgenesh4_pg.C_scaffold_15088000001	At5g51070.1	ATP-dependent Clp protease ATP-binding subunit (ClpD)
POPLARP137645	38	0.0191453	0.0345742	-0.430122	-0.0755807	0.0664053	grail3.0026035501	At5g66010.1	heterogeneous nuclear ribonucleoprotein (hnRNP)
POPLARP277921	38	-0.225552	-0.00209469	-0.582055	-0.244135	0.0838815	gw1.16080.1.1	gi|52220874|ref|YP_087028.1|	ycf2 protein [Panax ginseng] >gi|52220853|ref|YP_087009.1| ycf2 protein [Panax ginseng] >gi|51235377|gb|AAT98573.1| ycf2 protein [Panax ginseng] >gi|51235356|gb|AAT98552.1| ycf2 protein [Panax ginseng]
POPLARP391664	38	-0.0721256	0.237527	-1.21145	-0.139488	0.243629	Expressed sequence tag	No Hits
POPLARP391236	38	-0.00444905	0.0193221	-0.449506	-0.0947788	0.0365471	Expressed sequence tag	No Hits
POPLARP319078	39	0.198091	0.476508	0.168323	0.258923	0.29654	fgenesh4_pg.C_scaffold_640000001	At1g12210.1	disease resistance protein (CC-NBS-LRR class)
POPLARP066966	39	0.0143618	0.340391	-0.0548854	0.0536198	0.070603	eugene3.00120025	At1g14670.1	endomembrane protein 70
POPLARP199687	39	-0.417241	0.0403871	-0.479915	-0.188527	-0.134053	estExt_Genewise1_v1.C_4870010	At1g16080.1	expressed protein / ; supported by cDNA: gi_12083327_gb_AF332460.1_AF332460
POPLARP211433	39	0.248297	0.0557713	0.540524	0.198389	0.114938	eugene3.01070006	At1g23750.1	expressed protein / ;supported by full-length cDNA: Ceres:15450.
POPLARP197714	39	0.329229	0.0988761	0.705153	0.259903	0.253921	estExt_Genewise1_v1.C_1230150	At1g26110.1	expressed protein / ; supported by cDNA: gi_13605703_gb_AF361833.1_AF361833
POPLARP213567	39	0.228672	0.0756823	0.357414	0.201835	0.17169	eugene3.01300077	At1g49780.1	hypothetical protein / predicted by genemark.hmm
POPLARP195195	39	-0.290665	-0.0469946	-0.302264	-0.234597	-0.172218	gw1.XVII.849.1	At1g61010.1	putative cleavage and polyadenylation specificity factor / similar to cleavage and polyadenylation specificity factor 73 kDa subunit GB:AAF00224 from [Homo sapiens]; supported by cDNA: gi_18377653
POPLARP189781	39	0.490918	-0.0989781	0.820171	0.280218	0.027073	gw1.XIX.476.1	At1g68040.1	methyltransferase-related / similar to defense-related protein cjs1 [Brassica carinata][GI:14009292]
POPLARP003022	39	-0.543239	-0.239174	-0.757662	-0.525759	-0.400324	estExt_Genewise1_v1.C_LG_IV0562	At2g21620.1	auxin-regulated protein /
POPLARP071017	39	-0.21965	-0.0150768	-0.534902	-0.192444	-0.154153	eugene3.00130539	At2g27140.1	expressed protein / ;supported by full-length cDNA: Ceres:30446.
POPLARP122312	39	0.167005	0.523392	-0.0239832	0.306319	0.476642	fgenesh4_pm.C_LG_V000477	At2g30880.1	unknown protein / ; supported by cDNA: gi_17979457
POPLARP279211	39	-0.145544	0.0427086	-0.400571	-0.0107517	0.0185543	gw1.180.17.1	At3g04160.1	hypothetical protein / predicted by genscan+
POPLARP051709	39	-0.386243	0.0339799	-0.52149	-0.36003	-0.320857	eugene3.00060926	At3g08840.1	expressed protein / ;supported by full-length cDNA: Ceres:105296.
POPLARP146742	39	-0.0253346	0.0568101	-0.409224	-0.00819502	0.0306534	gw1.I.1098.1	At3g09360.1	putative transcription factor / similar to general transcription factor IIIB GB:4507355 [Homo sapiens]; contains Pfam Profile: Transcription factor TFIIB repeat
POPLARP069632	39	0.440826	0.189593	0.633164	0.425857	0.248019	eugene3.00121256	At3g12790.1	unknown protein / similar to unknown protein GB:AAD37022 from [Arabidopsis thaliana]
POPLARP005759	39	-0.599655	-0.277243	-0.722102	-0.485951	-0.325141	estExt_Genewise1_v1.C_LG_VII0182	At3g13050.1	putative transporter / similar to SV2 related protein GB:AAC78627 from [Rattus norvegicus]; supported by cDNA: gi_15809987_gb_AY054262.1_
POPLARP038316	39	0.452413	-0.0228748	0.475598	0.358452	0.0874661	eugene3.00012679	At3g13200.1	expressed protein / ;supported by full-length cDNA: Ceres:22807.
POPLARP240566	39	0.318201	0.762041	0.233548	0.675246	0.682349	eugene3.65790001	At3g14460.1	disease resistance protein (NBS-LRR class)
POPLARP006237	39	-0.483051	-0.268476	-0.59581	-0.391683	-0.304516	estExt_Genewise1_v1.C_LG_VII3787	At3g51050.1	putative protein / hypothetical protein L1648.04 - Leishmania major
POPLARP005449	39	-0.715386	-0.27132	-0.958695	-0.709414	-0.535447	estExt_Genewise1_v1.C_LG_VI1706	At3g51840.1	acyl-coA dehydrogenase / Mus musculus glutaryl-CoA dehydrogenase precursor encoded by GenBank Accession Number U18992;supported by full-length cDNA: Ceres:3844.
POPLARP017924	39	-0.784421	-0.425612	-0.79553	-0.696149	-0.606259	estExt_fgenesh4_pg.C_LG_IX1012	At3g52040.1	putative protein / ;supported by full-length cDNA: Ceres:97866.
POPLARP017913	39	-0.208369	0.0233498	-0.333402	-0.133346	-0.0946632	estExt_fgenesh4_pg.C_LG_IX0951	At3g52120.1	gamma response I protein / ; supported by cDNA: gi_14335159_gb_AY037259.1_
POPLARP274418	39	-0.0501271	0.0120538	-0.397754	-0.0280179	0.00411765	gw1.127.61.1	At4g02570.1	putative cullin-like 1 protein / similar to O. sativa cullin-like proteins; supported by cDNA: gi_15028160_gb_AY046030.1_
POPLARP204147	39	-0.286497	-0.172198	-0.430778	-0.269626	-0.176658	estExt_fgenesh4_pm.C_1570006	At4g13270.1	hypothetical protein /
POPLARP203570	39	0.0344206	0.154198	-0.71452	0.0781698	0.094582	estExt_fgenesh4_pg.C_860139	At4g19420.1	pectinacetylesterase family / contains Pfam profile: PF03283 pectinacetylesterase
POPLARP142597	39	-0.384938	-0.127408	-1.58589	-0.332517	-0.256459	grail3.0060006401	At4g31380.1	hypothetical protein /
POPLARP290256	39	0.0998941	0.350877	0.0334551	0.200726	0.224667	gw1.7596.1.1	At4g38540.1	monooxygenase 2 (MO2) / identical to GI:3426064
POPLARP051610	39	-1.49462	-0.0441986	-1.66406	-1.4887	-1.45056	eugene3.00060886	At5g01350.1	putative protein / ;supported by full-length cDNA: Ceres:35934.
POPLARP007571	39	-0.356404	-0.121106	-0.395822	-0.34477	-0.247977	estExt_Genewise1_v1.C_LG_X3279	At5g04930.1	Expressed protein / ; supported by cDNA: gi_9909197_gb_AF175769.1_AF175769
POPLARP089969	39	-0.62894	-0.185273	-0.942888	-0.56709	-0.528125	fgenesh4_pg.C_LG_II000224	At5g06300.1	lysine decarboxylase-like protein /
POPLARP043771	39	-0.188904	-0.0175379	-0.459781	-0.078491	-0.0234946	eugene3.00031177	At5g41990.1	MAP kinase / ; supported by cDNA: gi_15983508_gb_AF424629.1_AF424629
POPLARP128252	39	-0.269884	-0.12496	-0.395835	-0.268947	-0.241643	grail3.0003001802	At5g42820.1	splicing factor U2AF small subunit
POPLARP075939	39	0.084951	-0.0469655	0.263801	0.0718078	-0.0237156	eugene3.00150124	At5g53060.1	KH domain protein /
POPLARP039389	39	-0.515448	-0.0364264	-0.731692	-0.333233	-0.235241	eugene3.00020353	No Hits
POPLARP054349	39	0.625053	0.133635	0.960584	0.30424	0.18103	eugene3.00070428	No Hits
POPLARP219636	39	0.00560672	0.115519	-0.510475	0.0622405	0.0972141	eugene3.02750003	No Hits
POPLARP088702	39	-0.52861	-0.0540841	-0.719535	-0.48273	-0.422392	fgenesh4_pg.C_LG_I002618	No Hits
POPLARP088727	39	-0.975544	0.0147315	-1.11991	-0.815028	-0.787421	fgenesh4_pg.C_LG_I002629	No Hits
POPLARP110686	39	0.995274	0.366018	1.12877	0.847028	0.793361	fgenesh4_pg.C_LG_XI000895	No Hits
POPLARP258935	39	-0.303161	0.0225572	-0.344909	-0.292967	-0.204203	fgenesh4_pg.C_scaffold_5394000001	No Hits
POPLARP271759	39	-0.313332	0.204107	-0.515453	-0.292887	-0.28645	grail3.6958000101	No Hits
POPLARP391448	39	-0.339055	-0.141529	-0.38242	-0.336547	-0.301498	Expressed sequence tag	No Hits
POPLARP177604	40	0.354376	0.81993	0.662919	0.262871	0.363664	gw1.X.3496.1	At1g66240.1	copper homeostasis factor
POPLARP195950	40	0.531661	0.0675069	0.324673	0.544311	0.404605	gw1.XVIII.1970.1	At2g02250.1	lectin-like protein /
POPLARP128477	40	-0.73053	-0.410236	-0.5526	-0.796095	-0.697033	grail3.0003020701	At3g01130.1	expressed protein / ;supported by full-length cDNA: Ceres:17287.
POPLARP290531	40	-0.837581	-0.490929	-0.78334	-1.23368	-0.832374	gw1.8029.1.1	At3g03470.1	cytochrome p450
POPLARP019045	40	-0.296954	0.138313	-0.105542	-0.63947	-0.200631	estExt_fgenesh4_pg.C_LG_VI0058	At5g47635.1	Expressed protein / ; supported by full-length cDNA: Ceres: 159403.
POPLARP041598	41	-0.10041	-0.349158	-0.155343	-0.287338	-0.206947	eugene3.00021665	At1g05600.1	hypothetical protein / predicted by genscan
POPLARP028225	41	0.119928	0.400888	0.237706	0.300847	0.297018	estExt_fgenesh4_pm.C_LG_III0148	At1g17280.1	putative ubiquitin-conjugating enzyme / First 212 a.a. are 41% identical to Ubiquitin-Conjugating Enzyme E2 [Saccharomyces cerevisiae] (gi|480374). Location of ests H36180 14702 Lambda-PRL2 cDNA clone 175C6T7 (gb|H36180) and H36169 14691 Lambda-PRL2 cDNA clone 175B6T7 (gb|H36169);supported by f
POPLARP181037	41	-0.612038	-0.0281226	-0.160219	-0.117224	-0.131593	gw1.XI.3125.1	At1g29740.1	receptor-like serine/threonine kinase
POPLARP210223	41	0.096507	-0.381013	-0.140522	-0.207181	-0.158958	eugene3.00700232	At1g54860.1	expressed protein / ;supported by full-length cDNA: Ceres:1530.
POPLARP023510	41	-0.522007	0.0373182	-0.422149	-0.30269	-0.309101	estExt_fgenesh4_pg.C_LG_XII0676	At1g74520.1	AtHVA22a / identical to AtHVA22a GB:AF141659; homolog of HVA22 GB:A48892 (Hordeum vulgare)- (induced by abscisic acid (ABA)
POPLARP009406	41	0.494258	0.226474	0.422402	0.246317	0.294438	estExt_Genewise1_v1.C_LG_XIII2152	At2g02760.1	E2
POPLARP034097	41	0.703933	-0.0389657	0.148925	0.0167764	0.0896696	eugene3.00002060	At2g32990.1	glycosyl hydrolase family 9 / similar to endo-beta-1
POPLARP251587	41	0.659388	-0.0833674	0.145474	0.0225438	0.0493721	fgenesh4_pg.C_scaffold_2008000001	At2g32990.1	glycosyl hydrolase family 9 / similar to endo-beta-1
POPLARP198334	41	1.15865	-0.0978768	0.803297	0.41019	0.476354	estExt_Genewise1_v1.C_1460016	At2g42600.1	phosphoenolpyruvate carboxylase / ; supported by cDNA: gi_18377784
POPLARP231474	41	0.423952	1.11142	0.731642	0.942814	0.938882	eugene3.19200003	At3g14460.1	disease resistance protein (NBS-LRR class)
POPLARP000069	41	-0.97461	0.147407	-0.614855	-0.312329	-0.332738	estExt_Genewise1_v1.C_LG_I0389	At3g16350.1	putative MYB family transcription factor / similar to D13F(MYBST1) protein GB:S51839 (Solanum tuberosum); contains Pfam profile: PF00249 Myb-like DNA-binding domain
POPLARP034586	41	0.290235	0.00508995	0.099098	0.00993615	0.0932895	eugene3.00002315	At3g17980.1	unknown protein / contains Pfam profile:PF00168 C2 domain
POPLARP228952	41	-0.804056	0.173535	-0.777099	-0.436869	-0.639738	eugene3.157990001	At3g51550.1	receptor-protein kinase-like protein / receptor-like protein kinase
POPLARP216776	41	1.48853	0.475562	0.731281	0.581155	0.635187	eugene3.01700010	At4g02600.1	AtMlo-h1-like protein / ; supported by cDNA: gi_18175952
POPLARP221893	41	1.16692	0.351075	0.716422	0.43472	0.531536	eugene3.06600002	At4g02600.1	AtMlo-h1-like protein / ; supported by cDNA: gi_18175952
POPLARP220698	41	-0.290442	-0.0206373	-0.157941	-0.0528571	-0.0617103	eugene3.03890002	At4g31980.1	putative protein / EREBP-4 homolog
POPLARP136365	41	0.374881	-0.116232	-0.00321057	-0.108524	-0.0460658	grail3.0022019601	At5g02030.1	homeodomain protein / several homeodomain proteins;supported by full-length cDNA: Ceres:101035.
POPLARP180290	41	0.461707	0.150863	0.378773	0.327898	0.363316	gw1.XI.1633.1	At5g36930.1	disease resistance protein (TIR-NBS-LRR class)
POPLARP138457	41	0.596788	-0.189136	0.267328	0.037239	0.0819561	grail3.0032010003	At5g47650.1	MutT domain protein-like / ; supported by cDNA: gi_14596036_gb_AY042806.1_
POPLARP232234	41	-0.295596	0.176545	-0.0078991	0.00968581	0.00334544	eugene3.20410001	At5g54300.1	cotton fiber expressed protein 1-like protein / ; supported by cDNA: gi_20466705
POPLARP185199	41	0.0447554	0.428764	0.162043	0.290084	0.231568	gw1.XIII.2990.1	At5g54880.1	expressed protein / ;supported by full-length cDNA: Ceres:38464.; supported by cDNA: gi_15450588
POPLARP180813	41	-0.291197	-0.102122	-0.279944	-0.136132	-0.164703	gw1.XI.2794.1	At5g55510.1	putative protein / contains similarity to unknown protein (pir||T04790)
POPLARP136439	41	-0.157154	-1.01017	-0.62673	-0.940044	-0.796607	grail3.0022027101	At5g59613.1	Expressed protein / ; supported by cDNA: gi_20148460
POPLARP055885	41	0.49849	-0.0717177	0.134836	-0.0589599	-0.039632	eugene3.00080148	No Hits
POPLARP077494	41	-0.0808778	1.021	0.489985	0.97254	0.565573	eugene3.00150987	No Hits
POPLARP217090	41	0.564918	-0.0162136	0.2686	0.128929	0.175837	eugene3.01780045	No Hits
POPLARP223986	41	0.226829	1.28201	0.451128	1.09001	0.717298	eugene3.103780001	No Hits
POPLARP114392	41	-0.0470529	1.44964	1.24752	1.25248	1.24948	fgenesh4_pg.C_LG_XIX000353	No Hits
POPLARP266553	41	0.711757	0.0375769	0.330655	0.131953	0.309042	grail3.0123006201	No Hits
POPLARP390647	41	-0.131263	0.736667	0.18324	0.485833	0.328318	Expressed sequence tag	No Hits
POPLARP154012	42	0.00146012	-0.000501404	-0.283712	0.0471649	0.100325	gw1.II.1975.1	At1g03160.1	fructokinase
POPLARP212899	42	-0.099967	-0.177219	-0.428297	-0.0603634	-0.00456728	eugene3.01240052	At1g28240.1	unknown protein / ; supported by cDNA: gi_17064855
POPLARP162283	42	-0.01677	-0.496458	-0.524334	0.0220077	0.0475665	gw1.IX.2139.1	At1g49670.1	ARP protein
POPLARP095440	42	0.126633	0.0758856	-0.388917	0.127955	0.250821	fgenesh4_pg.C_LG_IV000041	At1g50660.1	unknown protein /
POPLARP056992	42	0.200918	0.426241	0.45104	0.144161	0.0572831	eugene3.00080757	At1g79460.1	ent-kaurene synthase (ent-kaurene synthetase B) (KS) / identical to GI:3056725 [PMID:9536043]; formerly called ent-kaurene synthetase B; supported by cDNA: gi_3056724_gb_AF034774.1_AF034774
POPLARP084696	42	0.020669	0.307231	0.308486	0.00573387	-0.000357161	eugene3.00190634	At2g26710.1	cytochrome P450
POPLARP090364	42	-0.0451014	-0.0442942	0.0193214	-0.534612	-0.708369	fgenesh4_pg.C_LG_II000536	At2g43000.1	NAM (no apical meristem)-like protein /
POPLARP287285	42	-0.234403	-0.159263	-0.0673343	-0.436404	-0.488054	gw1.4843.6.1	At3g29760.1	unknown protein /
POPLARP257259	42	-0.108784	-0.0655296	0.0792315	-0.341195	-0.609034	fgenesh4_pg.C_scaffold_40000170	At4g01070.1	putative flavonol glucosyltransferase / similar to Manihot esculenta flavonol 3-O-glucosyltransferase 5
POPLARP129312	42	-0.446792	-0.563144	-0.632668	-0.350941	-0.270235	grail3.0004019101	At4g12570.1	polyubiquitin-like protein / polyubiquitin 6 - red alga (Gracilaria verrucosa)
POPLARP017162	42	0.785535	0.670712	0.365955	0.821063	1.08891	estExt_fgenesh4_pg.C_LG_IV1072	At4g15093.1	Expressed protein / ; supported by cDNA: gi_15293028_gb_AY050948.1_
POPLARP123199	42	-0.0581517	-0.00209501	0.00214747	-0.060601	-0.727167	fgenesh4_pm.C_LG_VII000357	At4g37160.1	pectinesterase (pectin methylesterase) family / similar to pectinesterase [Lycopersicon esculentum][GI:1944575]; contains Pfam profile: PF00394 Multicopper oxidase
POPLARP177233	42	-0.317839	-0.299625	-0.132157	-0.516697	-0.574328	gw1.X.3026.1	At5g08400.1	putative protein / predicted proteins
POPLARP245815	42	0.101384	0.0820338	0.0362611	0.172199	0.235467	fgenesh4_pg.C_scaffold_135000008	At5g23610.1	putative protein / similar to unknown protein (gb|AAD12714.1)
POPLARP019899	42	-0.103159	-0.168	-0.466235	-0.078286	0.0636732	estExt_fgenesh4_pg.C_LG_VI1605	At5g27430.1	signal peptidase / ; supported by cDNA: gi_3044217_gb_AF057144.1_AF057144
POPLARP134068	42	-0.530731	-0.528307	-0.461198	-0.738423	-1.09064	grail3.0015029402	At5g50720.1	putative protein / similar to unknown protein (pir||T05517);supported by full-length cDNA: Ceres:121993.
POPLARP163566	42	-0.0349543	-0.103703	-0.238249	-0.0316477	-0.019542	gw1.IX.3908.1	At5g58940.1	receptor-like protein kinase precursor - like / receptor-like protein kinase precursor
POPLARP126616	42	-0.213717	-0.272173	-0.444482	-0.174998	-0.073542	grail3.0001016001	At5g60250.1	putative protein / various predicted proteins
POPLARP049604	42	0.0618248	-0.0276354	-0.0438608	0.196674	0.343908	eugene3.00051453	gi|34904290|ref|NP_913492.1|	unnamed protein product [Oryza sativa (japonica cultivar-group)]
POPLARP236279	42	-0.472142	-0.460739	-0.411583	-0.525783	-0.699293	eugene3.30870001	gi|4106970|gb|AAD03156.1|	resistance protein candidate RGC2B [Lactuca sativa] >gi|7489350|pir||T30562 resistance protein RGC2B - garden lettuce
POPLARP047218	42	-0.050966	-0.03339	0.0153124	-0.118799	-0.318448	eugene3.00041387	No Hits
POPLARP086466	42	-0.245014	-0.149393	-0.112942	-0.497723	-0.702372	fgenesh4_pg.C_LG_I000684	No Hits
POPLARP103365	42	-0.0948151	-0.131247	-0.321459	-0.058615	0.0504683	fgenesh4_pg.C_LG_VII000114	No Hits
POPLARP112293	42	0.225762	0.0603951	0.0520819	0.285118	0.387771	fgenesh4_pg.C_LG_XII001061	No Hits
POPLARP258688	42	0.76493	0.750039	0.733628	0.797279	0.813903	fgenesh4_pg.C_scaffold_509000006	No Hits
POPLARP290250	43	0.136911	0.00666417	0.126665	-0.119523	-0.687089	gw1.7553.2.1	At1g05260.1	peroxidase
POPLARP230875	43	0.0199096	0.263345	0.220883	0.298361	0.441867	eugene3.18340001	At1g07650.1	leucine-rich repeat transmembrane protein kinase
POPLARP213224	43	0.170649	0.810359	0.75783	1.01732	1.26274	eugene3.01270014	At1g12370.1	expressed protein / ; supported by cDNA: gi_14334575_gb_AY034961.1_
POPLARP145471	43	-0.176617	-0.305638	-0.285684	-0.392858	-0.42291	grail3.0106002601	At1g16810.1	expressed protein / ;supported by full-length cDNA: Ceres:4887.
POPLARP174795	43	0.898154	-0.629007	-0.496063	-1.08208	-1.27817	gw1.VIII.2852.1	At1g24140.1	putative metalloproteinase / similar to GB:AAB61099
POPLARP263410	43	-0.036099	0.335797	0.0962787	0.555271	0.728322	fgenesh4_pm.C_scaffold_120000001	At1g25520.1	transmembrane protein
POPLARP345006	43	0.0401189	0.12314	0.118602	0.283443	0.410262	gw1.XI.3143.1	At1g29750.1	leucine-rich repeat transmembrane protein kinase
POPLARP117286	43	0.235077	0.423985	0.310947	0.510333	0.60315	fgenesh4_pg.C_LG_XVI001363	At1g33400.1	unknown protein /
POPLARP038971	43	-0.0353966	-0.0719332	-0.0568611	-0.150338	-0.21359	eugene3.00020079	At1g42470.1	Niemann-Pick C disease protein-like protein / similar to Niemann-Pick C disease protein GB:AAB63982 GI:2276463 from [Homo sapiens]
POPLARP021310	43	0.0858715	0.237244	0.212089	0.334587	0.489426	estExt_fgenesh4_pg.C_LG_VIII1209	At1g67990.1	caffeoyl-CoA 3-O-methyltransferase
POPLARP270767	43	0.726552	0.266115	0.303835	0.109504	0.109037	grail3.2652000101	At1g69545.1	similar to disease resistance protein (TIR-NBS-LRR class)
POPLARP057010	43	0.297651	1.30066	1.16369	1.7219	2.00235	eugene3.00080778	At1g79560.1	FtsH protease
POPLARP162992	43	-0.00393561	0.0691025	0.0368757	0.118243	0.209144	gw1.IX.314.1	At2g28190.1	copper/zinc superoxide dismutase (CSD2) / identical to GP:3273753:AF061519; supported by full-length cDNA: Ceres:39796.
POPLARP326361	43	-0.417508	-0.0355085	-0.105087	0.0252442	0.0495214	gw1.140.324.1	At2g34790.1	FAD-linked oxidoreductase family / similar to SP|P30986 reticuline oxidase precursor (Berberine-bridge-forming enzyme) (BBE) (Tetrahydroprotoberberine synthase) [Eschscholzia californica]; contains PF01565 FAD binding domain
POPLARP281010	43	-0.547097	-0.175164	-0.358155	-0.0931392	-0.0763071	gw1.212.69.1	At2g34830.1	WRKY family transcription factor / ; supported by cDNA: gi_15384228_gb_AF404863.1_AF404863
POPLARP171419	43	-0.785638	-0.0331739	-0.11158	-0.00029592	0.15647	gw1.VII.2022.1	At2g45550.1	cytochrome p450 family /
POPLARP343769	43	0.034836	-0.0233929	0.0133538	-0.2896	-0.338915	gw1.X.4762.1	At3g09270.1	glutathione transferase
POPLARP006408	43	0.0903629	-0.290568	0.00113573	-0.459931	-1.0836	estExt_Genewise1_v1.C_LG_VIII0523	At3g22840.1	early light-induced protein / identical to early light-induced protein GB:AAB88391 from [Arabidopsis thaliana];supported by full-length cDNA: Ceres:14490.
POPLARP220391	43	-1.27038	-0.183651	-0.48493	0.0599578	0.126981	eugene3.03510005	At3g26300.1	cytochrome p450 family / contains Pfam profile: PF00067 cytochrome P450
POPLARP102165	43	-0.259314	-0.0954928	-0.106706	-0.0237599	-0.0152813	fgenesh4_pg.C_LG_VI001120	At3g32110.1	non-LTR reverse transcriptase
POPLARP242217	43	0.112819	0.371151	0.322077	0.516787	0.770552	eugene3.93780001	At3g47390.1	putative protein / riboflavin biosynthesis protein ribG - Synechocystis sp.
POPLARP281452	43	-0.21458	-0.0753277	-0.103271	-0.0556609	-0.0468789	gw1.223.27.1	At3g50950.1	disease resistance protein (CC-NBS-LRR class)
POPLARP145572	43	0.0669282	0.179475	0.132367	0.284975	0.784142	grail3.0106017002	At3g57810.2	auxin-regulated protein /
POPLARP067340	43	-0.0235629	-0.0770043	-0.0366376	-0.113159	-0.294438	eugene3.00120179	At3g60470.1	putative protein / various predicted proteins
POPLARP016083	43	0.28896	0.419629	0.349642	0.443179	0.512433	estExt_fgenesh4_pg.C_LG_III0553	At3g60600.1	putative protein / VAP27
POPLARP010030	43	-0.516641	0.262292	0.134864	0.502889	0.830777	estExt_Genewise1_v1.C_LG_XIV2487	At4g02380.1	coded for by A. thaliana cDNA T46835 / similar to several small proteins (~100 aa) that are induced by heat
POPLARP204735	43	1.59209	1.95509	1.95145	2.97204	3.12819	estExt_fgenesh4_pm.C_5350002	At4g04880.1	putative adenosine deaminase / similar to bacterial adenosine deaminase; supported by cDNA: gi_20466194
POPLARP002166	43	-0.77994	-1.09368	-1.06413	-1.13548	-1.15669	estExt_Genewise1_v1.C_LG_II3994	At4g18100.1	ribosomal protein L32 -like protein / ribosomal protein L32
POPLARP283549	43	0.736333	-0.0146428	0.111891	-0.0464697	-0.536062	gw1.29.440.1	At5g04770.1	amino acid transport - like protein / amino acid transport protein AAT1
POPLARP074568	43	0.151362	0.0287854	0.0874082	-0.371554	-0.801047	eugene3.00140870	At5g13870.1	xyloglucan endotransglycosylase (EXGT-A4) / identical to endoxyloglucan transferase EXGT-A4 GI:5533315 from [Arabidopsis thaliana]; supported by cDNA: gi_5139001_dbj_AB026486.1_AB026486
POPLARP133040	43	-0.159645	-0.280362	-0.272094	-0.314864	-0.352845	grail3.0012044601	At5g42970.1	COP9 complex subunit
POPLARP293056	43	0.339465	0.773216	0.687096	1.04145	1.40964	estExt_fgenesh4_pg.C_LG_VI1616	At5g49630.1	amino acid permease 6 (emb CAA65051.1) /
POPLARP077305	43	0.51612	0.75165	0.685189	0.825949	0.91546	eugene3.00150899	At5g51110.1	putative protein / similar to unknown protein (sp|P43335);supported by full-length cDNA: Ceres:8788.
POPLARP033782	43	6.96682e-05	0.106579	0.0322313	0.134348	0.397544	estExt_fgenesh4_pm.C_LG_XVIII0270	At5g57300.1	UUbiE family / similar to ubiquinone biosynthesis methyltransferase COQ5 [Saccharomyces cerevisiae][SP|P49017]
POPLARP281054	43	0.160205	0.506768	0.454794	0.698165	0.912753	gw1.21334.1.1	At5g65940.1	3-hydroxyisobutyryl-coenzyme A hydrolase / ; supported by cDNA: gi_8572759_gb_AF276301.1_AF276301
POPLARP223434	43	-0.0184784	-0.121407	-0.110663	-0.221175	-0.589834	eugene3.09250001	gi|47900747|gb|AAT39319.1|	putative ankyrin repeat containing protein [Solanum demissum]
POPLARP042730	43	-0.224026	-0.843834	-0.834939	-0.922724	-0.923792	eugene3.00030463	No Hits
POPLARP391288	43	-0.93073	-0.148231	-0.165258	-0.0672266	-0.0305606	Expressed sequence tag	No Hits
POPLARP391242	43	-0.366873	-0.0308522	-0.112211	-0.0292154	-0.0197086	Expressed sequence tag	No Hits
POPLARP391117	43	0.0432448	-0.189329	-0.173799	-0.200544	-1.12381	Expressed sequence tag	No Hits
POPLARP024295	44	0.457025	0.280175	0.942824	0.416993	0.458822	estExt_fgenesh4_pg.C_LG_XIV0697	At1g02870.1	expressed protein / ;supported by full-length cDNA: Ceres:5556.
POPLARP203500	44	0.217995	0.114684	0.338705	0.165609	0.25517	estExt_fgenesh4_pg.C_860045	At1g09840.1	shaggy-like protien kinase
POPLARP046410	44	0.388087	0.269746	0.563857	0.361243	0.420728	eugene3.00040865	At1g26110.1	expressed protein / ; supported by cDNA: gi_13605703_gb_AF361833.1_AF361833
POPLARP339298	44	0.0824762	0.00671492	0.227857	0.075457	0.201207	gw1.IV.2559.1	At1g53430.1	receptor-like serine/threonine kinase
POPLARP120160	44	0.330158	0.270178	0.465917	0.319894	0.453481	fgenesh4_pm.C_LG_II000319	At1g76850.1	unknown protein / ; supported by cDNA: gi_19387169
POPLARP201198	44	0.114763	0.00459946	0.713081	0.0993844	0.126592	estExt_fgenesh4_pg.C_1400031	At3g13310.1	DnaJ protein
POPLARP144456	44	0.50373	0.231617	0.963835	0.417586	0.527256	grail3.0090004401	At3g13580.1	ribosomal protein
POPLARP223375	44	-0.630212	-0.265811	-0.846582	-0.587841	-0.739333	eugene3.09100001	At3g59410.1	protein kinase like / GCN2 - Saccharomyces cerevisiae
POPLARP032822	44	-0.0150558	-0.0667901	0.261076	-0.0439902	0.0554322	estExt_fgenesh4_pm.C_LG_XIV0428	At4g15440.1	hydroperoxide lyase (HPOL) like protein / ; supported by cDNA: gi_3822402_gb_AF087932.1_AF087932
POPLARP051140	44	0.384412	0.312682	0.498988	0.343918	0.435846	eugene3.00060638	At4g31340.1	putative protein / myosin heavy chain
POPLARP344185	44	-0.0107972	0.165026	-0.342123	0.00389438	-0.0292698	gw1.XI.1412.1	At5g36930.1	disease resistance protein (TIR-NBS-LRR class)
POPLARP042809	44	-0.288534	-0.420035	-0.0572848	-0.326099	-0.203237	eugene3.00030516	gi|26451302|dbj|BAC42752.1|	unknown protein [Arabidopsis thaliana] >gi|30683760|ref|NP_849396.1| expressed protein [Arabidopsis thaliana]
POPLARP030560	45	0.488799	0.225983	0.788458	0.114166	0.233145	estExt_fgenesh4_pm.C_LG_VII0452	At4g36250.1	aldehyde dehydrogenase like protein / aldehyde dehydrogenase (NAD+) (EC 1.2.1.3) 4
POPLARP225383	45	0.00647563	-0.697274	0.231798	-1.33913	-0.479201	eugene3.118420001	At5g54160.1	O-methyltransferase 1 / identical to O-methyltransferase 1 [Arabidopsis thaliana][GI:2781394]; supported by full-length cDNA: Ceres:33790.
POPLARP100249	45	0.161156	0.286506	0.131351	0.324579	0.2688	fgenesh4_pg.C_LG_V001253	No Hits
POPLARP017157	46	-0.238478	-0.036093	-0.322895	-0.443958	-0.316368	estExt_fgenesh4_pg.C_LG_IV1060	At1g04290.1	expressed protein / EST gb|T45093 comes from this gene;supported by full-length cDNA: Ceres:8374.
POPLARP023756	46	-0.3315	-0.200408	-0.489766	-0.592067	-0.450105	estExt_fgenesh4_pg.C_LG_XII1303	At1g16470.1	20S proteasome alpha subunit B (PAB1) / identical to proteasome subunit alpha type 2 SP:O23708
POPLARP215850	46	-0.444586	-0.281597	-0.533186	-0.550509	-0.5078	eugene3.01570036	At1g67280.1	glyoxalase I
POPLARP276226	46	0.545274	0.420938	0.645186	0.926211	0.592091	gw1.142.211.1	At1g73280.1	putative serine carboxypeptidase / similar to serine carboxypeptidase I precursor GB:P07519 [Hordeum vulgare]
POPLARP200268	46	-0.414476	-0.24175	-0.615894	-0.729473	-0.480263	estExt_Genewise1_v1.C_860293	At2g02390.1	glutathione transferase
POPLARP219713	46	-0.506564	-0.402863	-0.591774	-0.707806	-0.522336	eugene3.02810012	At2g34400.1	hypothetical protein / predicted by genscan
POPLARP056035	46	0.491783	0.443083	0.624553	0.681597	0.604976	eugene3.00080222	At2g34990.1	putative RING zinc finger protein /
POPLARP118994	46	-0.533001	-0.727647	-0.136975	0.0396777	-0.183973	fgenesh4_pg.C_LG_XVIII001129	At2g41470.1	unknown protein /
POPLARP074924	46	-0.828613	-0.785945	-1.37181	-1.59502	-1.35562	eugene3.00141047	At3g08000.1	RRM-containing protein / contains Pfam profile: PF00076 RNA recognition motif. (a.k.a. RRM
POPLARP349228	46	0.180818	0.202742	-0.505144	-0.886464	-0.360689	gw1.XVI.3350.1	At3g09270.1	glutathione transferase
POPLARP309545	46	-0.581017	-0.310633	-0.671527	-0.698427	-0.610867	fgenesh4_pg.C_scaffold_1088000001	At3g14470.1	disease resistance protein (NBS-LRR class)
POPLARP151836	46	0.159837	-0.0226142	0.325487	0.384136	0.206935	gw1.I.838.1	At3g60500.1	nucleolar autoantigen - like protein / nucleolar 75K autoantigen PM-Scl
POPLARP074916	46	-0.441519	-0.344702	-0.579741	-0.678786	-0.542794	eugene3.00141045	At4g22140.1	receptor like protein (fragment) / ES43 protein
POPLARP192982	46	0.204964	0.278553	0.0907853	0.0882949	0.169205	gw1.XVI.2177.1	At4g33270.1	fizzy-related (FZR)
POPLARP271025	46	-0.0548764	0.035069	-0.214432	-0.292927	-0.122921	grail3.3096000101	At4g35150.1	O-methyltransferase
POPLARP054773	46	-0.401725	-0.307495	-0.643088	-0.807124	-0.617103	eugene3.00070657	At4g39660.1	putative protein / alpha-amino-epsilon-caprolactam racemase
POPLARP137861	46	-0.520023	-0.447278	-0.755461	-0.813529	-0.7156	grail3.0030009201	At5g06680.1	gamma-tubulin interacting protein-like / ; supported by cDNA: gi_20466521
POPLARP338856	46	-0.15801	-0.0338249	-0.297689	-0.403295	-0.185137	gw1.III.401.1	At5g13200.1	ABA-responsive protein - like / ABA-responsive protein
POPLARP046566	46	0.43977	0.205667	0.607966	0.63217	0.534601	eugene3.00041021	At5g39210.1	expressed protein / ;supported by full-length cDNA: Ceres:17485.
POPLARP052402	46	-0.457896	-0.299045	-0.592944	-0.613716	-0.587687	eugene3.00061316	At5g57860.1	putative protein / similar to unknown protein (sp|P16709); supported by full-length cDNA: Ceres: 97304.
POPLARP016604	46	-0.164367	-0.114726	-0.287317	-0.451191	-0.259659	estExt_fgenesh4_pg.C_LG_III1440	gi|42565426|gb|AAS20985.1|	At1g67350-like protein [Hyacinthus orientalis]
POPLARP217468	46	0.549896	0.263384	0.656928	0.881972	0.61188	eugene3.01850030	No Hits
POPLARP219423	46	0.422704	0.415566	0.720934	0.87318	0.59079	eugene3.02650003	No Hits
POPLARP132589	46	-0.858456	-0.457018	-1.40737	-1.53648	-1.20857	grail3.0011005701	No Hits
POPLARP391699	46	-1.15721	-1.0642	-1.93785	-2.06886	-1.58534	Expressed sequence tag	No Hits
POPLARP391265	46	-0.573012	-0.437189	-0.735708	-0.852243	-0.654536	Expressed sequence tag	No Hits
POPLARP391132	46	0.042515	-0.062608	0.35602	0.512185	0.306518	Expressed sequence tag	No Hits
POPLARP006348	47	-0.455264	-0.10966	-0.312038	-0.149675	-1.12696	estExt_Genewise1_v1.C_LG_VIII0155	At1g14930.1	major latex protein (MLP)-related / low similarity to major latex protein {Papaver somniferum}[GI:20810]
POPLARP128961	47	-0.782438	-0.174961	-0.730764	-0.215409	-0.913289	grail3.0003074001	At1g77690.1	putative AUX1-like permease / similar to AUX1 (regulator of root gravitropism
POPLARP144723	47	-0.13915	-0.847352	-0.390084	-0.395667	-0.0954787	grail3.0092009801	At2g30370.1	hypothetical protein / predicted by genscan
POPLARP123391	47	-0.437936	0.0957047	-0.133571	-0.0972168	-0.570595	fgenesh4_pm.C_LG_VIII000150	At3g45650.1	putative protein / different transporter proteins
POPLARP037534	47	0.288731	0.00444553	0.277375	0.208749	0.517467	eugene3.00012014	At4g13010.1	putative protein / putative oxidoreductase - Streptomyces lividans
POPLARP346449	47	-0.247089	-0.030206	-0.157685	-0.151033	-0.508792	gw1.XIV.2370.1	At5g49330.1	myb family transcription factor / contains Pfam profile: PF00249 myb-like DNA binding domain; supported by cDNA: gi_15420625_gb_AF371977.1_AF371977
POPLARP390729	47	0.110526	-0.261968	-0.209033	-0.212256	0.645791	Expressed sequence tag	No Hits
POPLARP391446	47	0.662974	0.422659	0.582862	0.558652	0.763475	Expressed sequence tag	No Hits
POPLARP391770	47	1.00576	0.602288	0.939812	0.895505	1.12957	Expressed sequence tag	No Hits
POPLARP038951	48	0.325891	0.295351	0.403612	0.113628	0.230537	eugene3.00020053	At1g20830.1	hypothetical protein / predicted by genscan+
POPLARP174428	48	0.0925359	0.129725	0.0629299	0.25469	0.211156	gw1.VIII.2387.1	At5g04710.1	aspartyl aminopeptidase -like protein / aspartyl aminopeptidase
POPLARP079363	48	-0.0243734	-0.0215927	-0.233225	0.00986429	-0.0052047	eugene3.00160625	At5g16280.1	putative protein / KIAA1012 protein - Homo sapiens
POPLARP296582	48	0.412215	0.362695	0.622853	0.082342	0.0988896	eugene3.00150879	At5g61820.1	putative protein / MtN19
POPLARP090255	48	-0.428492	-0.347305	-0.47544	-0.0851759	-0.111875	fgenesh4_pg.C_LG_II000456	No Hits
POPLARP096278	48	0.227719	0.312776	0.136339	0.405747	0.362451	fgenesh4_pg.C_LG_IV000687	No Hits
POPLARP219067	49	0.638271	0.627311	0.881797	0.883034	0.979234	eugene3.02320028	At1g02170.1	hypothetical protein common family / similar to At4g25110
POPLARP138024	49	0.0213213	0.0488972	-0.279998	-0.444902	-1.02395	grail3.0031001401	At1g05260.1	peroxidase
POPLARP085492	49	-0.0160919	0.0148785	-0.0517057	-0.254872	-0.325598	eugene3.00191076	At1g06330.1	hypothetical protein / contains similarity to copper chaperone GI:4165309 from [Caenorhabditis elegans]
POPLARP096686	49	0.170677	0.118316	0.311154	0.400181	0.411076	fgenesh4_pg.C_LG_IV001111	At1g26800.1	expressed protein / ;supported by full-length cDNA: Ceres:250127.
POPLARP048726	49	0.11431	0.11278	0.156162	0.247139	0.38156	eugene3.00050932	At1g43900.1	protein phosphatase 2C (PP2C)
POPLARP330243	49	-0.213212	-0.165452	-0.322518	-0.544437	-0.695496	gw1.246.5.1	At1g72960.1	root hair defective
POPLARP128541	49	0.425117	0.293661	0.458387	0.537778	0.628666	grail3.0003025901	At1g75420.1	unknown protein /
POPLARP039281	49	-0.460627	-0.254833	-0.720977	-0.795857	-1.04295	eugene3.00020256	At1g75540.1	CONSTANS B-box zinc finger family protein / similar to zinc finger protein GB:BAA33202 GI:3618312 from [Oryza sativa]
POPLARP010182	49	0.0866163	0.0629755	0.146361	0.329516	0.330516	estExt_Genewise1_v1.C_LG_XIV3313	At2g05630.1	putative microtubule-associated protein / ;supported by full-length cDNA: Ceres:3416.
POPLARP046941	49	-0.019512	0.00815472	-0.211315	-0.239022	-0.447975	eugene3.00041187	At2g18360.1	expressed protein / ; supported by cDNA: gi_13605610_gb_AF361631.1_AF361631
POPLARP005495	49	-0.67371	-0.497875	-0.885975	-1.01039	-1.04895	estExt_Genewise1_v1.C_LG_VI1998	At2g19790.1	putative clathrin assembly protein / ;supported by full-length cDNA: Ceres:5064.
POPLARP120064	49	-0.753244	-0.635523	-0.845693	-0.913262	-0.914476	fgenesh4_pm.C_LG_II000184	At2g20515.1	Expressed protein / ; supported by full-length cDNA: Ceres: 24343.
POPLARP133384	49	0.731597	0.419899	0.96996	1.00621	1.10152	grail3.0013043201	At2g25280.1	expressed protein / ;supported by full-length cDNA: Ceres:25127.
POPLARP001806	49	-0.447209	-0.432034	-0.678669	-0.72935	-0.747123	estExt_Genewise1_v1.C_LG_II1951	At2g26060.1	G-protein beta family / ;supported by full-length cDNA: Ceres:142426.
POPLARP085024	49	0.0234886	0.0464866	-0.104306	-0.223643	-0.785237	eugene3.00190826	At2g31083.1	CLE7 / CLAVATA3/ESR-Related 7 (CLE7)
POPLARP174417	49	-0.404859	-0.392077	-0.556926	-0.787923	-0.863715	gw1.VIII.2382.1	At2g38710.1	expressed protein / ; supported by full-length cDNA: Ceres: 17861.
POPLARP026963	49	-0.180332	-0.0188367	-0.182004	-0.273149	-0.31031	estExt_fgenesh4_pm.C_LG_I0693	At2g39570.1	expressed protein / ; supported by cDNA: gi_15010737_gb_AY045670.1_
POPLARP339101	49	-0.00084579	0.0121215	-0.116332	-0.601509	-0.791796	gw1.IV.1866.1	At3g01190.1	peroxidase
POPLARP003451	49	0.0236257	-0.0398691	0.0897516	0.184817	0.695205	estExt_Genewise1_v1.C_LG_IV3904	At3g02720.1	expressed protein / contains Pfam profile: PF01965 ThiJ/PfpI family; supported by cDNA: gi_13430821_gb_AF360323.1_AF360323
POPLARP282845	49	0.172288	0.0197117	0.279287	0.326514	0.3352	gw1.28.613.1	At3g09780.1	putative protein kinase / similar to Pto kinase interactor 1 GB:AAC61805 from (Lycopersicon esculentum)
POPLARP278152	49	1.08679	0.949597	1.91248	2.01246	2.08602	gw1.164.27.1	At3g13050.1	putative transporter / similar to SV2 related protein GB:AAC78627 from [Rattus norvegicus]; supported by cDNA: gi_15809987_gb_AY054262.1_
POPLARP272661	49	-0.0297284	0.0589363	-0.123771	-0.147972	-0.608886	gw1.11422.1.1	At3g50610.1	hypothetical protein /
POPLARP198651	49	0.395763	0.288883	0.496918	0.700543	0.734723	estExt_Genewise1_v1.C_1700073	At3g59890.1	putative protein / several bacterial dihydrodipicolinate reductases (dapB);supported by full-length cDNA: Ceres:36111.
POPLARP342073	49	-0.12443	-0.0250752	-0.302574	-0.404509	-0.521413	gw1.VII.1913.1	At4g12275.1	similar to putative non-LTR retroelement reverse transcriptase / temporary automated functional assignment
POPLARP094860	49	-0.170345	-0.103748	-0.316273	-0.330387	-0.420121	fgenesh4_pg.C_LG_III001501	At4g13690.1	hypothetical protein /
POPLARP265321	49	0.205821	0.111645	0.495702	0.557888	1.222	grail3.0040029101	At4g24220.1	putative protein / protein induced upon wounding - Arabidopsis thaliana
POPLARP302668	49	0.660129	-0.285361	0.922738	1.06941	1.58983	fgenesh4_pg.C_LG_II000237	At4g31500.1	cytochrome p450 family / ;supported by full-length cDNA: Ceres:13745.
POPLARP126685	49	0.22827	0.0596789	0.344559	0.394407	0.397015	grail3.0001025501	At4g38460.1	geranylgeranyl pyrophosphate synthase (GGPS)(farnesyltranstransferase)
POPLARP054656	49	-0.426367	-0.277463	-0.494689	-0.693307	-0.732159	eugene3.00070603	At4g39630.1	expressed protein / supported by full-length cDNA: Ceres:21166.
POPLARP025759	49	0.00815974	-0.0453808	0.00965704	0.34654	0.693198	estExt_fgenesh4_pg.C_LG_XVI1059	At5g01520.1	putative protein / putative proteins - Arabidopsis thaliana; supported by cDNA: gi_15292802_gb_AY050835.1_
POPLARP102549	49	0.0253438	0.0928589	5.235e-05	-0.0198149	-0.769891	fgenesh4_pg.C_LG_VI001367	At5g06200.1	putative protein / similar to unknown protein (gb|AAF00668.1)
POPLARP030070	49	-0.331157	-0.308668	-0.39314	-0.413679	-0.7222	estExt_fgenesh4_pm.C_LG_VI0448	At5g06370.1	putative protein / similar to unknown protein (gb|AAF32477.1);supported by full-length cDNA: Ceres:117588.
POPLARP055508	49	0.00308022	-0.0171134	0.520092	0.539685	0.685327	eugene3.00071295	At5g10530.1	lectin-like protein kinase - like / lectin-like protein kinase PnLPK
POPLARP202885	49	0.223421	0.198796	0.280453	0.315437	0.33391	estExt_fgenesh4_pg.C_440213	At5g11290.1	putative protein / predicted proteins
POPLARP044334	49	-0.328489	0.157485	-0.351269	-0.442295	-0.983964	eugene3.00031462	At5g13930.1	chalcone synthase (naringenin-chalcone synthase) (testa 4 protein) (sp|P13114) / ;supported by full-length cDNA: Ceres:38370.
POPLARP195731	49	0.0181745	0.000142568	0.0417113	0.167363	0.372944	gw1.XVIII.168.1	At5g20230.1	blue copper binding protein / ;supported by full-length cDNA: Ceres:7767.
POPLARP330232	49	-0.229509	-0.0924065	-0.556315	-0.606899	-0.700585	gw1.246.2.1	At5g45160.1	GTP-binding protein-like; root hair defective 3 protein-like /
POPLARP291107	49	-0.020322	-0.0310462	0.152349	0.207648	0.488284	gw1.86.365.1	At5g45310.1	expressed protein / ; supported by cDNA: gi_14030678_gb_AF375430.1_AF375430
POPLARP230088	49	-0.798824	-0.919275	-0.577789	-0.556109	-0.374332	eugene3.17150001	At5g49890.1	CLC-c chloride channel protein / identical to gi:1742956
POPLARP032361	49	-0.0952974	-0.0832463	-0.163672	-0.242479	-0.286856	estExt_fgenesh4_pm.C_LG_XII0399	At5g61840.1	putative protein / predicted proteins
POPLARP039326	49	0.0137519	0.0147	-0.116951	-0.289925	-0.630545	eugene3.00020305	At5g66440.1	putative protein / similar to unknown protein (pir||T05276); supported by cDNA: gi_15292834_gb_AY050851.1_
POPLARP183623	49	-0.370991	-0.148035	-0.490503	-0.661656	-0.681751	gw1.XII.865.1	gi|47605559|sp|Q9SLP4|CHI1_TULBA	Chitinase 1 precursor (Tulip bulb chitinase-1) (TBC-1) >gi|11262118|pir||JC7335 chitinase (EC 3.2.1.14) 1 - cone shell (Conus tulipa) >gi|6594311|dbj|BAA88408.1| bulb chitinase-1 [Tulipa bakeri]
POPLARP239699	49	0.37097	0.0939603	0.455192	0.491986	0.722957	eugene3.53860001	gi|50508642|dbj|BAD31128.1|	putative 4-coumarate--CoA ligase 1 [Oryza sativa (japonica cultivar-group)]
POPLARP062127	49	0.225474	0.186768	0.288785	0.350646	0.377452	eugene3.00100841	No Hits
POPLARP136008	49	0.132868	0.0678884	0.238259	0.27541	0.484624	grail3.0021020901	No Hits
POPLARP136113	49	-0.157828	-0.0855772	-0.441335	-0.497937	-0.585331	grail3.0021038301	No Hits
POPLARP266271	49	0.609044	0.577762	0.621957	0.709525	0.855124	grail3.0088000401	No Hits
POPLARP271320	49	0.803986	0.412723	0.820798	0.955842	1.1305	grail3.3519000101	No Hits
POPLARP391252	49	-0.428285	-0.281913	-0.542782	-0.761812	-0.968257	Expressed sequence tag	No Hits
POPLARP390793	49	-0.0973192	0.00766145	-0.193256	-0.371809	-0.672461	Expressed sequence tag	No Hits
POPLARP390819	49	-0.0934539	-0.0365773	-0.103128	-0.321462	-1.18589	Expressed sequence tag	No Hits
POPLARP390552	49	-0.0576879	0.0419711	-0.248468	-0.951945	-1.26892	Expressed sequence tag	No Hits
POPLARP391113	49	-0.0304703	0.0286208	-0.0688544	-0.309626	-0.430877	Expressed sequence tag	No Hits
POPLARP142786	50	-0.249309	-0.304514	-0.315965	-0.255383	-0.337792	grail3.0061020502	At1g02840.2	pre-mRNA splicing factor SF2 (SR1 protein) /
POPLARP147328	50	-1.3592	-0.0936552	-0.0234835	-0.275307	0.156799	gw1.I.1901.1	At1g12740.1	cytochrome P450
POPLARP093606	50	-0.0184298	-0.0557474	-0.102622	-0.0420505	-0.223077	fgenesh4_pg.C_LG_III000497	At1g17360.1	hypothetical protein / predicted by genemark.hmm
POPLARP001467	50	0.258009	-0.419256	-0.535876	-0.318712	-0.955143	estExt_Genewise1_v1.C_LG_II0461	At1g20160.1	subtilisin-like serine protease / similar to subtilisin-type protease precursor GI:14150446 from [Glycine max];supported by full-length cDNA: Ceres:3907.
POPLARP123493	50	0.295431	0.567074	0.625548	0.365182	0.681433	fgenesh4_pm.C_LG_VIII000318	At1g65930.1	isocitrate dehydrogenase
POPLARP120203	50	0.424574	-0.0429733	-0.189664	-0.0244636	-0.204682	fgenesh4_pm.C_LG_II000345	At1g77020.1	heat shock protein DnaJ
POPLARP118754	50	0.249784	-0.0247249	-0.0769026	-0.00734465	-0.0998742	fgenesh4_pg.C_LG_XVIII001002	At2g25620.1	protein phosphatase 2C (PP2C) / ; supported by cDNA: gi_14517519_gb_AY039595.1_
POPLARP142522	50	-0.40297	-0.0789755	-0.00819655	-0.110408	0.0699707	grail3.0059012801	At3g02110.1	putative serine carboxypeptidase II / similar to serine carboxypeptidase II (CP-MII) GB:CAA70815 [Hordeum vulgare];supported by full-length cDNA: Ceres:42069.
POPLARP071297	50	-0.00984651	-0.047013	-0.0483151	-0.0281056	-0.160538	eugene3.00130643	At3g03680.1	putative phosphoribosylanthranilate transferase / similar to phosphoribosylanthranilate transferase GB:CAA16616 [Arabidopsis thaliana]
POPLARP057824	50	0.380663	0.579125	0.635051	0.406106	0.660673	eugene3.00081338	At3g18420.1	expressed protein / contains Pfam profile: PF00515 tetratricopeptide repeat domain (TPR domain);supported by full-length cDNA: Ceres:23733.
POPLARP056914	50	0.136174	0.369207	0.411749	0.272157	0.428401	eugene3.00080694	At3g56210.1	hypothetical protein /
POPLARP161357	50	0.098789	0.286396	0.367769	0.193345	0.406021	gw1.IV.639.1	At4g15850.1	DEAD/DEAH box RNA helicase protein (RH1)
POPLARP145214	50	-0.0989874	0.0187509	0.0993111	0.00442753	0.455697	grail3.0100007401	At5g13500.1	putative protein / predicted protein At2g25260 - Arabidopsis thaliana
POPLARP015715	50	0.982053	-0.00426366	-0.0555981	0.0045064	-0.116422	estExt_fgenesh4_pg.C_LG_II2284	At5g17450.1	copper chaperone (CCH)-related / similar to copper homeostasis factor [Arabidopsis thaliana][GI:3168840]
POPLARP134186	50	-0.225185	-0.0782083	-0.0480074	-0.109745	-0.0391012	grail3.0016009201	At5g26910.1	putative protein / predicted proteins
POPLARP126720	50	0.249013	0.546777	0.555579	0.52797	0.65915	grail3.0001027501	At5g42190.1	E3 ubiquitin ligase SCF complex subunit
POPLARP218686	50	-0.186137	-0.338645	-0.373788	-0.241796	-0.392561	eugene3.02180004	gi|46518272|dbj|BAD16724.1|	CC-NB-LRR protein [Solanum tuberosum]
POPLARP071183	50	-0.441988	-0.0898889	-0.0712597	-0.153836	0.082659	eugene3.00130597	No Hits
POPLARP123015	50	-0.341402	0.0344377	0.03459	0.0273117	0.0870514	fgenesh4_pm.C_LG_VII000037	No Hits
POPLARP390747	50	0.196028	0.0699636	0.0423564	0.114063	0.0292703	Expressed sequence tag	No Hits
POPLARP155377	51	0.223384	0.25115	0.55768	0.190378	0.233766	gw1.II.3535.1	At1g05810.1	RAS-related GTP-binding protein (ARA-1) / identical to SP:P19892 from [Arabidopsis thaliana] (Gene 76:313-319(1989)); supported by cDNA: gi_12083321
POPLARP121657	51	-0.149071	-0.16035	-0.330109	-0.135458	-0.156478	fgenesh4_pm.C_LG_IX000148	At1g12400.1	hypothetical protein /
POPLARP039198	51	-0.215121	-0.997952	-1.09139	-0.188708	-0.412804	eugene3.00020204	At1g75750.1	expressed protein / ;supported by full-length cDNA: Ceres:9435.
POPLARP285711	51	-0.24304	-0.33014	-0.501426	-0.206964	-0.276637	gw1.407.5.1	At2g26590.1	expressed protein / similar to glycoprotein SP|Q16186|G100_HUMAN; supported by cDNA: gi_13926226_gb_AF372873.1_AF372873
POPLARP017450	51	0.190407	0.333722	0.3836	0.182864	0.241976	estExt_fgenesh4_pg.C_LG_IX0214	At3g44620.1	protein-tyrosine-phosphatase-like protein / protein-tyrosine-phosphatase - Schizosaccharomyces pombe
POPLARP074513	51	-0.601698	-0.527346	-0.282304	-0.707377	-0.569332	eugene3.00140847	At4g02920.1	expressed protein / ;supported by full-length cDNA: Ceres:6957.
POPLARP319058	51	-0.0506263	-0.281554	-0.553134	0.0128175	-0.100692	fgenesh4_pg.C_scaffold_631000003	At4g03500.1	hypothetical protein /
POPLARP010329	51	0.504865	0.763172	0.831479	0.474061	0.592013	estExt_Genewise1_v1.C_LG_XIV4010	At4g12800.1	probable photosystem I chain XI precursor / photosystem I chain XI precursor - spinach
POPLARP096218	52	-0.170763	-0.299285	-0.264155	-0.752857	-0.197124	fgenesh4_pg.C_LG_IV000635	At1g15010.1	expressed protein / ;supported by full-length cDNA: Ceres:24933.
POPLARP242056	52	-2.40703	-0.108464	-0.128213	-0.0202568	-0.269553	eugene3.90970001	At1g29670.1	lipase/hydrolase
POPLARP203738	52	0.290796	-0.0190634	0.00421586	-0.0231923	0.0590799	estExt_fgenesh4_pg.C_970020	At1g72970.1	expressed protein / contains similarity to mandelonitrile lyase GI:288115 from [Prunus serotina]; supported by cDNA: gi_4903005_dbj_AB027458.1_AB027458
POPLARP283955	52	0.20702	-0.450137	-0.372384	-0.931669	0.18896	gw1.316.1.1	At2g15480.1	putative glucosyltransferase /
POPLARP221595	52	-0.482625	-0.0586582	-0.129052	-0.0375104	-0.14989	eugene3.05940001	At2g44930.1	expressed protein / ; supported by cDNA: gi_15810320_gb_AY056199.1_
POPLARP107709	52	-0.925114	-0.202033	-0.243729	-0.103833	-0.482227	fgenesh4_pg.C_LG_X000365	At3g23410.1	expressed protein / contains GMC oxidoreductase domain; supported by cDNA: gi_13605691_gb_AF361827.1_AF361827
POPLARP322364	52	-0.00921038	-0.763077	-0.700645	-1.36557	-0.0933279	grail3.0017021801	At4g34131.1	similar to glucosyltransferase -like protein / temporary automated functional assignment
POPLARP139522	52	-0.10127	-0.334973	-0.246353	-0.371609	-0.231588	grail3.0037002301	At5g20570.1	ring-box protein - like / ring-box protein-like
POPLARP189846	52	0.338701	-0.0298018	0.0329512	-0.0600615	0.0868673	gw1.XIX.575.1	At5g28910.1	putative protein /
POPLARP110795	52	-0.263636	-0.905037	-0.789683	-0.94119	-0.682586	fgenesh4_pg.C_LG_XI001028	At5g54300.1	cotton fiber expressed protein 1-like protein / ; supported by cDNA: gi_20466705
POPLARP391267	52	-0.759371	0.0200506	0.0141641	0.0329857	0.0100502	Expressed sequence tag	No Hits
POPLARP391859	52	-0.253531	-0.510073	-0.469229	-0.686601	-0.43843	Expressed sequence tag	No Hits
POPLARP141092	53	0.231814	0.299044	0.277943	0.14662	0.374347	grail3.0049006102	At3g01390.1	vacuolar membrane ATPase subunit G (AVMA10) / identical to vacuolar membrane ATPase subunit G (AVMA10) GB:AF181688 [Arabidopsis thaliana]; supported by cDNA: gi_5853314_gb_AF181688.1_AF181688
POPLARP069142	53	-0.153159	0.00737633	-0.0888176	-0.187108	0.101522	eugene3.00121038	At5g07330.1	putative protein /
POPLARP254851	53	-0.144962	-0.0541426	-0.139851	-0.33944	-0.0108234	fgenesh4_pg.C_scaffold_286000003	No Hits
POPLARP329607	54	-0.48539	0.0331915	-0.141772	-0.0886473	-0.0345126	gw1.217.20.1	At1g07650.1	leucine-rich repeat transmembrane protein kinase
POPLARP344787	54	-0.534189	0.00882627	-0.385372	-0.324502	-0.261696	gw1.XI.2707.1	At1g29740.1	receptor-like serine/threonine kinase
POPLARP043183	54	-0.769498	-0.132115	-0.606494	-0.384796	-0.275515	eugene3.00030778	At1g61590.1	serine/threonine protein kinase
POPLARP180231	54	0.312633	-0.0213451	0.103615	0.0537948	0.0433255	gw1.XI.1499.1	At1g62360.1	homeobox protein
POPLARP012515	54	-0.49785	-0.0510947	-0.421502	-0.147224	-0.107606	estExt_fgenesh4_kg.C_LG_III0041	At1g64230.1	E2
POPLARP128860	54	-0.369434	-0.0907453	-0.283349	-0.272314	-0.171036	grail3.0003061401	At1g71480.1	unknown protein /
POPLARP128170	54	-0.00267511	0.35943	0.0412185	0.129952	0.294657	grail3.0002075501	At1g76150.1	hypothetical protein / contains similarity to 17-beta-hydroxysteroid dehydrogenase type IV GI:2315980 from [Gallus gallus]; supported by cDNA: gi_17979530
POPLARP273271	54	0.165096	0.432927	0.18762	0.399675	0.421032	gw1.120.71.1	At1g76825.1	putative translation initiation factor IF-2 / similar to translation initiation factor IF-2 GB:CAB44357 [Homo sapiens]
POPLARP097310	54	0.277267	0.719774	0.331483	0.347481	0.398876	fgenesh4_pg.C_LG_IX000128	At1g79670.1	WAK-like kinase (WLK) / similar to wall-associated kinase 4 GI:3355308 from [Arabidopsis thaliana]
POPLARP340361	54	0.270157	0.556753	0.299483	0.341199	0.365208	gw1.IX.556.1	At1g79670.1	WAK-like kinase (WLK) / similar to wall-associated kinase 4 GI:3355308 from [Arabidopsis thaliana]
POPLARP057660	54	0.17682	0.337072	0.179242	0.245817	0.268496	eugene3.00081215	At2g01460.1	unknown protein / predicted by genscan
POPLARP092744	54	0.511188	0.101615	0.299633	0.141924	0.138181	fgenesh4_pg.C_LG_II002531	At2g20180.1	unknown protein /
POPLARP274058	54	-0.198701	0.874643	0.0166775	0.10714	0.155423	gw1.1240.1.1	At2g30770.1	cytochrome p450 family /
POPLARP055901	54	-0.92311	-0.0462598	-0.750068	-0.177387	-0.0777945	eugene3.00080156	At2g35910.1	putative RING zinc finger protein / ; supported by cDNA: gi_20258807
POPLARP267135	54	-0.119972	-0.228503	-0.139069	-0.152312	-0.214056	grail3.0140004801	At3g07040.1	disease resistance protein RPM1 (CC-NBS-LRR class)
POPLARP197376	54	0.230716	-0.00532392	0.0443796	0.0321368	0.00429215	gw1.XVIII.808.1	At3g16500.1	phytochrome-associated protein 1 (PAP1) / nearly identical to phytochrome-associated protein 1 (PAP1) GB:AF088281 [Arabidopsis thaliana] (sequence discrepancy at (232-242 (this): 213-217 (GB:AF088281)));supported by full-length cDNA: Ceres:38146.
POPLARP267608	54	-1.66075	-0.284386	-1.17486	-1.14031	-1.04334	grail3.0155000401	At3g51550.1	receptor-protein kinase-like protein / receptor-like protein kinase
POPLARP275307	54	-0.125175	0.317711	-0.0241498	0.0391238	0.0486446	gw1.133.209.1	At4g03230.1	putative receptor kinase /
POPLARP146264	54	-0.0773224	0.809193	0.335094	0.359837	0.41138	grail3.0143000301	At4g27190.1	disease resistance protein (NBS-LRR class)
POPLARP116199	54	-0.349523	0.0189979	-0.0419783	-0.0423977	-0.0294034	fgenesh4_pg.C_LG_XVI000029	At4g31940.1	cytochrome p450
POPLARP287936	54	0.470853	-0.0452253	0.299753	0.241996	0.209781	gw1.580.1.1	At4g34135.1	glucosyltransferase -like protein / immediate-early salicylate-induced glucosyltransferase
POPLARP096726	54	0.0847275	0.691305	0.460815	0.489022	0.531345	fgenesh4_pg.C_LG_IV001142	At5g15100.1	auxin transport protein - like / auxin transport protein (PIN7)
POPLARP056942	54	0.137039	0.547973	0.374469	0.388186	0.423743	eugene3.00080718	At5g16260.1	RRM-containing protein / Tat-SF1 - Homo sapiens
POPLARP123508	54	0.212571	0.733711	0.480885	0.500822	0.660447	fgenesh4_pm.C_LG_VIII000353	At5g39660.1	Dof zinc finger protein / similar to H-protein promoter binding factor-2a GI:3386546 from [Arabidopsis thaliana]; supported by cDNA: gi_15983796_gb_AY056804.1_
POPLARP130078	54	-0.802184	-0.0543751	-0.741011	-0.355447	-0.25846	grail3.0006004401	At5g45190.1	putative protein / contains similarity to cyclin
POPLARP004232	54	-1.17198	-0.464395	-1.07019	-1.0643	-0.904347	estExt_Genewise1_v1.C_LG_IX4028	At5g59160.1	protein phosphatase 1A / supported by cDNA: gi_14596104_gb_AY042840.1_
POPLARP268523	54	-0.0118204	0.71629	0.198882	0.45513	0.481687	grail3.0384000201	gi|34452253|gb|AAQ72575.1|	resistance protein RGC2 [Lactuca sativa]
POPLARP039148	54	0.0822207	-1.05374	-0.900237	-0.951395	-0.972072	eugene3.00020183	No Hits
POPLARP092319	54	-0.327738	-0.0344585	-0.276016	-0.258545	-0.178263	fgenesh4_pg.C_LG_II002156	No Hits
POPLARP117796	54	2.18743	-1.35643	0.261148	-0.183582	-0.215754	fgenesh4_pg.C_LG_XVII000505	No Hits
POPLARP257446	54	-0.00470707	0.458406	0.101648	0.225843	0.288279	fgenesh4_pg.C_scaffold_401000006	No Hits
POPLARP136516	54	0.275778	0.673494	0.524448	0.57077	0.585179	grail3.0022037001	No Hits
POPLARP268121	54	-0.27343	0.725696	-0.066674	-0.0260484	0.0755018	grail3.0216000601	No Hits
POPLARP391176	54	-0.929909	-0.129797	-0.795692	-0.606379	-0.457637	Expressed sequence tag	No Hits
POPLARP391402	54	-0.760089	-0.000809688	-0.184049	-0.17126	-0.109766	Expressed sequence tag	No Hits
POPLARP391233	54	-0.453188	-0.079532	-0.128932	-0.124729	-0.122934	Expressed sequence tag	No Hits
POPLARP390678	54	-0.000440385	0.613758	0.214465	0.299541	0.391975	Expressed sequence tag	No Hits
POPLARP390680	54	0.0362598	1.3199	0.542512	0.698237	0.924878	Expressed sequence tag	No Hits
POPLARP391014	54	1.59738	0.0580965	0.887335	0.543672	0.303046	Expressed sequence tag	No Hits
POPLARP009589	55	0.291614	0.356602	0.416056	0.33928	0.405578	estExt_Genewise1_v1.C_LG_XIV0085	At1g04080.1	expressed protein / Contains similarity to pre-mRNA processing protein PRP39 gb|L29224 from S. cerevisiae. ESTs gb|R64908 and gb|T88158
POPLARP058186	55	0.137478	-0.0823319	-0.379969	-0.0620198	-0.22768	eugene3.00081535	At1g04400.1	putative cryptochrome 2 apoprotein / Match to Arabidopsis photolysase (PHH1) gene (gb|X99061) and cryptochrome 2 apoprotein (CRY2) (gb|U43397). ESTs gb|W43661 and gb|Z25638 come from this gene; supported by cDNA: gi_1468974_gb_U62549.1_ATU62549
POPLARP019907	55	-0.0419677	0.15159	0.404791	0.0625276	0.182655	estExt_fgenesh4_pg.C_LG_VI1607	At1g20890.1	unknown protein / Location of ESTs OAO242 5' end
POPLARP121327	55	-0.118687	-0.356465	-0.393533	-0.276367	-0.377695	fgenesh4_pm.C_LG_IV000229	At1g60640.1	hypothetical protein / predicted by genemark.hmm
POPLARP058082	55	0.494635	0.596783	0.790456	0.57054	0.642077	eugene3.00081480	At1g60750.1	auxin-induced protein
POPLARP068284	55	0.208487	0.507801	0.908927	0.395823	0.654285	eugene3.00120625	At1g74470.1	geranylgeranyl reductase / identical to geranylgeranyl reductase GB:Y14044 [Arabidopsis thaliana] (involvement: chlorophyll
POPLARP126085	55	0.0671963	-0.00190956	-0.30488	0.016237	-0.0909311	fgenesh4_pm.C_LG_XVI000417	At1g74720.1	hypothetical protein / contains similarity to protien kinase C (PRKC) GI:155789 from [Aplysia californica]
POPLARP345581	55	0.0517785	0.508677	0.710286	0.240656	0.52918	gw1.XII.781.1	At1g74730.1	expressed protein / ;supported by full-length cDNA: Ceres:12408.
POPLARP055615	55	0.297214	0.303828	0.694893	0.300166	0.450078	eugene3.00080024	At1g78915.1	unknown protein / predicted by genemarkHMM
POPLARP105689	55	0.197777	0.303492	0.459919	0.299087	0.322179	fgenesh4_pg.C_LG_VIII000723	At1g79510.1	expressed protein / ;supported by full-length cDNA: Ceres:21947.
POPLARP114425	55	0.0106332	0.117832	0.340687	0.109477	0.157313	fgenesh4_pg.C_LG_XIX000396	At2g23840.1	unknown protein /
POPLARP153068	55	0.03271	0.0985415	0.24952	0.0788745	0.17621	gw1.II.1016.1	At2g47300.1	hypothetical protein / predicted by genefinder
POPLARP144937	55	0.104078	0.43573	0.732446	0.366871	0.435851	grail3.0095002101	At3g02790.1	expressed protein / ; supported by cDNA: gi_13605546_gb_AF361599.1_AF361599
POPLARP143384	55	-0.0269282	-0.137119	-0.31502	-0.110554	-0.167672	grail3.0072000601	At3g24870.1	hypothetical protein / predicted by genscan+
POPLARP163855	55	0.00494711	0.062469	0.244809	0.0067191	0.0995054	gw1.IX.4412.1	At3g45880.1	phospholipase - like protein / cytosolic phospholipase A2 beta
POPLARP266796	55	0.0283124	0.638213	1.14129	0.590816	0.834232	grail3.0129002701	At3g47470.2	light-harvesting chlorophyll a/b binding protein / CHLOROPHYLL A-B BINDING PROTEIN 4 PRECURSOR (LHCI TYPEIII CAB-4) - Arabidopsis thaliana
POPLARP208569	55	0.151472	0.293324	0.455302	0.289182	0.442048	eugene3.00570132	At3g51050.1	putative protein / hypothetical protein L1648.04 - Leishmania major
POPLARP020731	55	-0.0509885	-0.1409	-0.378024	-0.0859479	-0.204799	estExt_fgenesh4_pg.C_LG_VIII0326	At3g52250.1	unknown protein /
POPLARP014651	55	0.0756641	0.203761	0.342897	0.185694	0.318219	estExt_fgenesh4_pg.C_LG_II0422	At3g54640.1	tryptophan synthase alpha chain / ; supported by full-length cDNA: Ceres: 40110.
POPLARP059319	55	-0.0333316	-0.147952	-0.373183	-0.135089	-0.152833	eugene3.00090351	At4g09595.1	similar to copia-like retrotransposable element / temporary automated functional assignment
POPLARP001825	55	-0.12711	-0.309986	-0.386059	-0.26671	-0.339025	estExt_Genewise1_v1.C_LG_II2093	At4g09720.1	GTP-binding protein
POPLARP240287	55	-0.838799	-0.131151	0.0754307	-0.269972	-0.123485	eugene3.61860001	At4g19170.1	9-cis-epoxycarotenoid dioxygenase [neoxanthin cleavage enzyme](NC1)(NCED1)
POPLARP201827	55	-0.20153	-0.351532	-0.571657	-0.350257	-0.501773	estExt_fgenesh4_pg.C_2000024	At4g19670.1	putative protein / ARI protein - Drosophila melanogaster
POPLARP263555	55	-0.0624537	0.0601778	0.564061	-0.0561246	0.134069	fgenesh4_pm.C_scaffold_131000027	At4g25810.1	xyloglucan endotransglycosylase (XTR-6) / identical to xyloglucan endotransglycosylase-related protein GI:1244758 from [Arabidopsis thaliana]; supported by cDNA: gi_1244757_gb_U43488.1_ATU43488
POPLARP026474	55	0.0393038	0.301193	0.490835	0.215864	0.363895	estExt_fgenesh4_pg.C_LG_XVIII0897	At4g30820.1	Expressed protein / ; supported by full-length cDNA: Ceres: 14193.
POPLARP201815	55	0.533898	-0.0137755	-0.0832025	0.00744455	-0.0619018	estExt_fgenesh4_pg.C_19310001	At4g35160.1	O-methyltransferase
POPLARP017558	55	0.0528102	-0.162484	-0.36868	-0.129068	-0.168925	estExt_fgenesh4_pg.C_LG_IX0407	At4g38950.1	kinesin like protein / kinesin-related protein - Xenopus laevis
POPLARP006599	55	0.227413	0.360375	0.52914	0.239823	0.40512	estExt_Genewise1_v1.C_LG_VIII1467	At5g03530.1	putative protein / ; supported by cDNA: gi_2723476_dbj_D89824.1_D89824
POPLARP276725	55	0.0381645	0.292299	0.514514	0.274026	0.470771	gw1.147.138.1	At5g19940.1	putative protein / predicted protein
POPLARP163665	55	0.349301	0.0785135	-0.0698077	0.0847639	0.0645168	gw1.IX.411.1	At5g21105.1	Expressed protein / supported by cDNA gi_15215753_gb_AY050406.1_. A false intron was added between exons 4 and 5 to circumvent the single nucleotide insertion in this BAC which
POPLARP198099	55	0.134251	0.809052	1.71529	0.801888	0.853523	estExt_Genewise1_v1.C_1340185	At5g54270.1	light-harvesting chlorophyll a/b binding protein
POPLARP336167	55	-0.0430887	0.122927	0.251803	0.00342416	0.133368	gw1.I.2196.1	At5g58560.1	putative protein / ; supported by full-length cDNA: Ceres: 36602.
POPLARP141029	55	0.213729	0.741247	0.964811	0.619084	0.766625	grail3.0048015002	gi|37531718|ref|NP_920161.1|	unknown protein [Oryza sativa (japonica cultivar-group)] >gi|31430554|gb|AAP52448.1| unknown protein [Oryza sativa (japonica cultivar-group)] >gi|18642702|gb|AAL76194.1| Unknown protein [Oryza sativa] >gi|14589368|gb|AAK70623.1| Unknown protein [Oryza sativa]
POPLARP052595	55	-0.0754999	-0.289981	-0.681308	-0.23378	-0.362	eugene3.00061433	No Hits
POPLARP107127	55	-0.169906	-0.3908	-0.626481	-0.36957	-0.424209	fgenesh4_pg.C_LG_VIII001880	No Hits
POPLARP391237	55	-0.815858	-0.168386	0.0239915	-0.215875	-0.135701	Expressed sequence tag	No Hits
POPLARP390967	55	-0.109524	-0.577559	-1.20532	-0.55478	-0.67675	Expressed sequence tag	No Hits
POPLARP001079	56	-0.306452	-0.133527	-0.267896	-0.370555	-0.374557	estExt_Genewise1_v1.C_LG_I8253	At1g02130.1	GTP-binding protein
POPLARP039369	56	-0.0359853	0.0170606	-0.0274668	-0.0862062	-0.274535	eugene3.00020335	At1g03905.1	ABC transporter family protein / similar to NBD-like protein GB:AAD20643
POPLARP055639	56	-0.188773	0.00466149	-0.00431679	-0.200583	-0.335576	eugene3.00080043	At1g16860.1	expressed protein / contains similarity to merozoite surface protein 2 (MSP-2) GI:1657451 from (Plasmodium falciparum); supported by cDNA: gi_15292906_gb_AY050887.1_
POPLARP100487	56	-0.151447	-0.0457318	-0.132546	-0.237782	-0.282946	fgenesh4_pg.C_LG_V001617	At1g20380.1	prolyl endopeptidase
POPLARP190157	56	-0.291048	-0.0512337	-0.177642	-0.358973	-0.694857	gw1.XV.1021.1	At1g48600.1	phosphoethanolamine N-methyltransferase
POPLARP294408	56	-0.554963	-0.0966531	-0.154761	-0.595754	-0.703108	eugene3.00031873	At1g58170.1	disease resistance response protein-related/ dirigent protein-related / similar to dirigent protein [Thuja plicata] gi|6694699|gb|AAF25360; similar to pathogenesis-related protein [Pisum sativum] gi|4585273|gb|AAD25355
POPLARP160439	56	0.310481	0.17228	0.273404	0.348288	0.533969	gw1.IV.3225.1	At1g68590.1	expressed protein / ;supported by full-length cDNA: Ceres:21798.
POPLARP238899	56	0.236011	0.124473	0.233952	0.405784	0.488121	eugene3.43170001	At2g07050.1	cycloartenol synthase [(S)-2
POPLARP026517	56	0.235366	0.0411418	0.179487	0.290474	0.389521	estExt_fgenesh4_pg.C_LG_XVIII1029	At2g11890.1	expressed protein / ;supported by full-length cDNA: Ceres:7520.
POPLARP030583	56	-0.793817	-0.537678	-0.733295	-0.807223	-0.813481	estExt_fgenesh4_pm.C_LG_VII0474	At2g17990.1	unknown protein /
POPLARP051947	56	-0.305642	-0.270837	-0.285122	-0.381042	-0.389007	eugene3.00061048	At2g19530.1	unknown protein / predicted by genefinder and grail
POPLARP201391	56	-0.290735	0.0735272	-0.0490635	-0.371279	-0.721597	estExt_fgenesh4_pg.C_1480052	At2g31940.1	hypothetical protein / predicted by genscan
POPLARP027789	56	-0.532253	-0.17421	-0.476995	-0.689707	-0.740952	estExt_fgenesh4_pm.C_LG_II0668	At2g45400.1	putative flavonol reductase /
POPLARP214284	56	0.500897	0.305113	0.471775	0.673217	0.690002	eugene3.01350036	At3g02910.1	expressed protein / ;supported by full-length cDNA: Ceres:269248.
POPLARP063830	56	-0.456876	-0.00599981	-0.432235	-0.513641	-0.75102	eugene3.00102045	At3g09110.1	hypothetical protein / predicted by genefinder
POPLARP173677	56	0.423526	0.248641	0.400989	0.551443	0.61532	gw1.VIII.1527.1	At3g10550.1	putative myotubularin / similar to myotubularin GB:AAC77821 [AAC77821]
POPLARP287958	56	-0.43872	-0.40279	-0.423555	-0.645765	-0.714601	gw1.589.1.1	At3g29760.1	unknown protein /
POPLARP104199	56	-0.159037	0.278228	-0.00335218	-0.65854	-1.20377	fgenesh4_pg.C_LG_VII000907	At3g50610.1	hypothetical protein /
POPLARP145720	56	-1.83823	-0.79767	-1.563	-1.85937	-2.16218	grail3.0112002401	At4g29735.1	Expressed protein / ; supported by full-length cDNA: Ceres: 26443.
POPLARP005275	56	-0.0941056	-0.0165464	-0.0410684	-0.227763	-0.583939	estExt_Genewise1_v1.C_LG_VI0997	At5g11260.1	bZIP protein HY5 / identical to HY5 protein GI:2251085 from [Arabidopsis thaliana]
POPLARP197703	56	-0.258579	0.00500966	-0.000977038	-0.291278	-0.438858	estExt_Genewise1_v1.C_1230130	At5g14700.1	cinnamoyl CoA reductase - like protein / cinnamoyl CoA reductase
POPLARP214102	56	-0.0592321	0.00262538	-0.0329518	-0.2558	-1.08879	eugene3.01330126	At5g24530.1	flavanone 3-hydroxylase-like protein / ; supported by full-length cDNA: Ceres: 149654.
POPLARP336730	56	0.328534	0.200871	0.290169	0.348011	0.390343	gw1.I.4710.1	At5g36930.1	disease resistance protein (TIR-NBS-LRR class)
POPLARP278197	56	0.337717	0.262312	0.314055	0.544203	0.566435	gw1.164.76.1	At5g43270.1	squamosa promoter binding protein-like 2 (emb|CAB56576.1) /
POPLARP065259	56	0.419095	0.117083	0.140885	0.475875	0.577043	eugene3.00110468	At5g46290.1	3-oxoacyl-[acyl-carrier-protein] synthase I precursor (beta-ketoacyl-acp synthase I) (KAS I) (sp|P52410) / ;supported by full-length cDNA: Ceres:38900.
POPLARP113916	56	-0.53925	-0.26523	-0.42423	-0.856505	-0.90826	fgenesh4_pg.C_LG_XIV001138	At5g48370.1	putative protein / contains similarity to acyl-CoA thioesterase
POPLARP010288	56	-0.402769	-0.145743	-0.24393	-0.647747	-0.650516	estExt_Genewise1_v1.C_LG_XIV3815	At5g55850.1	NOI protein
POPLARP150373	56	-0.286981	0.0118662	-0.234876	-0.286505	-0.404675	gw1.I.6360.1	At5g56360.2	Calmodulin-binding protein / similar to alpha glucosidase II beta subunit from GI:2104691 [Mus musculus]
POPLARP075477	56	-0.201714	-0.0501398	-0.10782	-0.258576	-0.468054	eugene3.00141420	No Hits
POPLARP216816	56	0.45989	0.358361	0.397514	0.521584	0.595849	eugene3.01700033	No Hits
POPLARP391813	56	-0.39091	-0.232632	-0.3428	-0.397035	-0.58377	Expressed sequence tag	No Hits
POPLARP027575	57	-0.200935	-0.167878	-0.57823	-0.418628	-0.591604	estExt_fgenesh4_pm.C_LG_II0340	At1g21410.1	F-box protein family / ;supported by full-length cDNA: Ceres:19486.
POPLARP004456	57	0.34424	0.226776	0.47532	0.401686	0.523995	estExt_Genewise1_v1.C_LG_V0112	At1g77030.1	hypothetical protein / predicted by genemark.hmm
POPLARP160810	57	0.155246	0.0679979	0.385921	0.332425	0.568976	gw1.IV.386.1	At2g16070.1	expressed protein / ;supported by full-length cDNA: Ceres:95679.
POPLARP032095	57	-0.155488	-0.120604	-0.420037	-0.267545	-0.738454	estExt_fgenesh4_pm.C_LG_XI0390	At2g17370.1	3-hydroxy-3-methylglutaryl-coenzyme A reductase 2 / (HMG2 protein catalyzes the conversion of 3-hydroxy-3-methylgluatryl-CoA to mevalonate
POPLARP255807	57	0.0733552	0.0603451	0.108148	0.0769756	0.240343	fgenesh4_pg.C_scaffold_316000005	At2g26590.1	expressed protein / similar to glycoprotein SP|Q16186|G100_HUMAN; supported by cDNA: gi_13926226_gb_AF372873.1_AF372873
POPLARP260121	57	-0.0198505	0.0168454	-0.172336	-0.116291	-0.48329	fgenesh4_pg.C_scaffold_642000002	At3g23110.1	disease resistance protein family / contains leucine rich-repeat (LRR) domains Pfam:PF00560
POPLARP166788	57	0.00313187	0.00277336	-0.216204	-0.109724	-0.649419	gw1.V.3921.1	At3g50610.1	hypothetical protein /
POPLARP074355	57	-0.337944	-0.30224	-0.455581	-0.454611	-0.554989	eugene3.00140779	At3g62910.1	translation releasing factor RF-1 -like protein / translation releasing factor RF-1
POPLARP083900	57	0.404645	0.363123	0.461365	0.43114	0.670033	eugene3.00190043	At4g15093.1	Expressed protein / ; supported by cDNA: gi_15293028_gb_AY050948.1_
POPLARP291125	57	0.172441	0.162806	0.223135	0.194095	0.344317	gw1.86.383.1	At4g19350.1	putative protein / ;supported by full-length cDNA: Ceres:38902.
POPLARP207371	57	0.0305761	-0.00940665	0.648378	0.247848	0.73747	eugene3.00400386	At4g24220.1	putative protein / protein induced upon wounding - Arabidopsis thaliana
POPLARP142891	57	0.34189	0.329393	0.431554	0.42033	0.436791	grail3.0062007201	At4g26570.1	calcineurin B-like protein 3 / ;supported by full-length cDNA: Ceres:14713.
POPLARP327439	57	0.724062	-0.0195102	0.778529	0.760286	1.18737	gw1.1594.4.1	At4g31500.1	cytochrome p450 family / ;supported by full-length cDNA: Ceres:13745.
POPLARP090976	57	-0.00872748	0.00588165	-0.0969307	-0.0803834	-0.305292	fgenesh4_pg.C_LG_II001012	At4g37940.1	MADS-box protein / MADS-box protein AGL17 - Arabidopsis thaliana
POPLARP026302	57	-0.300213	-0.280879	-0.454212	-0.30971	-0.486235	estExt_fgenesh4_pg.C_LG_XVIII0508	At5g10780.1	putative protein / HSPC184
POPLARP211729	57	-0.444262	0.0439915	-0.80146	-0.657268	-1.09489	eugene3.01170065	At5g17540.1	putative protein / hypersensitivity-related gene product HSR201 - Nicotiana tabacum
POPLARP013070	57	-0.117559	-0.0854637	-0.320134	-0.216063	-0.541546	estExt_fgenesh4_pg.C_LG_I0041	At5g19780.1	tubulin alpha-5 chain / ; supported by cDNA: gi_14532775_gb_AY040012.1_
POPLARP287739	57	-0.169592	-0.0303707	-0.557262	-0.474557	-0.974834	gw1.5699.2.1	At5g26615.1	putative protein /
POPLARP191968	57	0.395028	0.389794	0.639126	0.579769	0.643719	gw1.XV.655.1	At5g51280.1	DEAD-box protein abstrakt
POPLARP148481	57	0.0183115	-0.00310815	0.281067	0.160208	0.3482	gw1.I.3528.1	At5g55620.1	putative protein / similar to unknown protein (gb|AAF04428.1);supported by full-length cDNA: Ceres:27668.
POPLARP039127	57	-0.0571621	-0.0287158	-0.828098	-0.794918	-0.93462	eugene3.00020176	No Hits
POPLARP078694	57	0.336555	-0.104382	0.377862	0.34608	0.487362	eugene3.00160332	No Hits
POPLARP208996	57	0.0115879	0.0206691	-0.156113	-0.033434	-0.897826	eugene3.00640195	No Hits
POPLARP133647	57	0.126748	0.0559733	0.312996	0.297525	0.36808	grail3.0014027301	No Hits
POPLARP144674	57	0.446129	0.358081	0.883744	0.835803	1.03511	grail3.0092004201	No Hits
POPLARP391430	57	-0.0608168	-0.00062216	-0.30523	-0.153269	-0.411354	Expressed sequence tag	No Hits
POPLARP390584	57	0.00835576	-1.78214	0.157071	0.0864795	0.295621	Expressed sequence tag	No Hits
POPLARP188025	58	-0.133887	-0.156738	-0.125687	-0.281425	-0.133846	gw1.XIV.4068.1	At3g25440.1	unknown protein /
POPLARP049324	58	0.104686	0.076757	0.326183	0.0728962	0.230234	eugene3.00051282	At3g58170.1	putative protein / Bet1 homolog - Rattus norvegicus
POPLARP210186	58	-0.0407767	-0.0317878	-0.159939	0.00564332	-0.0512171	eugene3.00700221	At4g01970.1	glycosyl hydrolase family 36 / similar to galactinol-raffinose galactosyltransferase GI:6634701 from [Vigna angularis]
POPLARP293394	59	-0.5201	-0.371677	-0.671994	-0.485475	-0.794748	estExt_fgenesh4_pm.C_LG_II0101	At1g20010.1	beta tubulin 1
POPLARP028025	59	-0.0835701	0.0270776	-0.160238	-0.0650325	-0.537939	estExt_fgenesh4_pm.C_LG_II1118	At2g02850.1	putative basic blue protein (plantacyanin) / ; supported by full-length cDNA: Ceres: 10750.
POPLARP198758	59	0.293958	0.165622	0.435617	0.145198	0.680997	estExt_Genewise1_v1.C_1880001	At2g34585.1	Expressed protein / ; supported by full-length cDNA: Ceres: 19349.
POPLARP343273	59	0.279622	0.481973	0.211452	0.298517	0.196114	gw1.X.2813.1	At2g42250.1	cytochrome p450
POPLARP043037	59	-0.113738	-0.103675	-0.139986	-0.103545	-0.334316	eugene3.00030684	At3g03000.1	putative calmodulin / similar to calmodulin GB:P04352 [Chlamydomonas reinhardtii]; contains Pfam profile: PF00036 EF hand (4 copies); supported by cDNA: gi_15010601_gb_AY045602.1_
POPLARP303023	59	0.591962	0.308794	0.682783	0.474116	0.715437	fgenesh4_pg.C_LG_II002165	At3g14460.1	disease resistance protein (NBS-LRR class)
POPLARP058386	59	0.0446893	-0.119188	0.0741445	-0.00334065	0.512	eugene3.00081684	At3g27320.1	esterase
POPLARP248306	59	-0.403113	-0.413651	-0.356452	-0.407856	-0.260983	fgenesh4_pg.C_scaffold_163000050	At4g11850.1	phospholipase D-gamma
POPLARP121052	59	-0.185511	-0.134759	-0.261859	-0.021242	-0.364612	fgenesh4_pm.C_LG_III000529	At5g02270.1	ABC transporter family protein / NBD-like protein POP
POPLARP039053	59	-0.756796	-0.281689	-0.765473	-0.705509	-0.770141	eugene3.00020120	At5g42220.1	putative protein / similar to unknown protein (pir||T30561)
POPLARP210671	59	0.0854253	-0.102717	0.124978	0.0200598	0.37722	eugene3.00860035	At5g49910.1	heat shock protein 70 (gb|AAF27639.1) / ; supported by cDNA: gi_6746591_gb_AF217459.1_AF217459
POPLARP035257	59	-0.159451	-0.123599	-0.166451	-0.106642	-0.683241	eugene3.00002665	No Hits
POPLARP094637	59	-0.452164	-0.364016	-0.5108	-0.438427	-0.525578	fgenesh4_pg.C_LG_III001280	No Hits
POPLARP216796	60	0.394318	0.416752	0.445412	0.554576	0.554684	eugene3.01700027	At1g25430.1	unknown protein / similar to non-LTR retroelement reverse transcriptase-like protein GI:9293942 from [Arabidopsis thaliana]
POPLARP293511	60	-0.180404	-0.0843531	-0.184669	-0.440333	-0.180475	estExt_fgenesh4_pm.C_LG_VIII0291	At2g40370.1	laccase (diphenol oxidase)
POPLARP223257	61	0.0170221	-0.125356	-0.252572	-0.529808	0.0433709	eugene3.08890002	No Hits
POPLARP344558	62	0.10625	0.347366	0.31773	0.217707	0.217966	gw1.XI.2235.1	At1g11330.1	receptor-like protein kinase
POPLARP115827	63	-0.0611717	-0.0611626	-0.227147	-0.388348	-0.133811	fgenesh4_pg.C_LG_XV000813	At5g45540.1	putative protein / similar to unknown protein (pir||T04430)
POPLARP059403	64	-0.0535849	-0.0327234	-0.333821	-0.176023	-0.0334877	eugene3.00090415	At5g45600.1	putative protein / contains similarity to unknown protein (gb|AAD20126.1); supported by cDNA: gi_18175885
POPLARP049122	65	0.0359641	0.118203	0.637846	0.180678	0.118254	eugene3.00051184	At4g09800.1	S18.A ribosomal protein / ;supported by full-length cDNA: Ceres:24071.
POPLARP321618	66	-0.00179914	-0.130334	-1.49472	-0.585509	-0.586296	fgenesh4_pm.C_LG_VII000014	At3g59850.1	polygalacturonase
POPLARP390616	67	0.00452129	0.496916	0.997852	0.496603	0.33261	Expressed sequence tag	No Hits
POPLARP209447	68	0.175622	0.119149	0.345543	0.223175	0.175861	eugene3.00660163	No Hits
